# Supplementary material for: CD81 promotes proliferation and predicts survival in lung squamous cell carcinoma
Source: Clin Transl Med. 2026 Apr 20;16(4):e70672. doi: 10.1002/ctm2.70672 (PMC13096717; doi:10.1002/ctm2.70672)
Supplement: Supplementary file 2 — Supporting information [file CTM2-16-e70672-s003.xlsx]

## Sheet: List of gene
gene_id	baseMean	log2FoldChange	lfcSE	pvalue	padj	trans_id	prot_id	entrez_geneid	gene_name	UniProtKB_id	trans_len	biotype	synonym	Chromosome	description
ENSG00000144810	123.462	3.51861	0.43905	1.53623e-17	1.17475e-13	ENST00000261037	ENSP00000261037	1295	COL8A1	P27658	5705	protein_coding	C3orf7	3	collagen type VIII alpha 1 chain [Source:HGNC Symbol;Acc:HGNC:2215]
ENSG00000268104	52.5817	2.84858	0.562603	1.32946e-08	8.84033e-06	ENST00000598581	ENSP00000470801	11254	SLC6A14	Q9UN76	4536	protein_coding		X	solute carrier family 6 member 14 [Source:HGNC Symbol;Acc:HGNC:11047]
ENSG00000169071	39.521	2.76209	0.491439	8.36715e-10	8.49564e-07	ENST00000550066		4920	ROR2	Q01974	4360	protein_coding	BDB	9	receptor tyrosine kinase like orphan receptor 2 [Source:HGNC Symbol;Acc:HGNC:10257]
ENSG00000146374	501.958	2.6573	0.584156	1.82426e-07	8.20596e-05	ENST00000356698	ENSP00000349131	84870	RSPO3	Q9BXY4	4815	protein_coding	FLJ14440	6	R-spondin 3 [Source:HGNC Symbol;Acc:HGNC:20866]
ENSG00000008311	15.7462	2.40733	0.776195	7.05074e-06	0.00179723	ENST00000417368	ENSP00000403768	10157	AASS	Q9UDR5	5825	protein_coding	LKRSDH	7	aminoadipate-semialdehyde synthase [Source:HGNC Symbol;Acc:HGNC:17366]
ENSG00000007237	924.873	2.35162	0.229767	1.52401e-25	2.33083e-21	ENST00000323816	ENSP00000322608	8522	GAS7	O60861	8033	protein_coding	KIAA0394	17	growth arrest specific 7 [Source:HGNC Symbol;Acc:HGNC:4169]
ENSG00000112769	60.2393	2.33116	0.88577	1.39213e-05	0.00313106	ENST00000230538	ENSP00000230538	3910	LAMA4	A0A0A0MTC7	7228	protein_coding	LAMA3	6	laminin subunit alpha 4 [Source:HGNC Symbol;Acc:HGNC:6484]
ENSG00000124102	42.2894	2.32432	0.517533	4.29195e-07	0.0001601	ENST00000243924	ENSP00000243924	5266	PI3	P19957	551	protein_coding	cementoin	20	peptidase inhibitor 3 [Source:HGNC Symbol;Acc:HGNC:8947]
ENSG00000099954	282.765	2.31384	0.397967	6.45706e-10	7.05387e-07	ENST00000612582	ENSP00000477529	27443	CECR2	Q9BXF3	9645	protein_coding	KIAA1740	22	CECR2 histone acetyl-lysine reader [Source:HGNC Symbol;Acc:HGNC:1840]
ENSG00000119125	195.375	2.25648	0.420658	9.17274e-09	7.38357e-06	ENST00000358399	ENSP00000351170	9615	GDA	Q9Y2T3	5367	protein_coding		9	guanine deaminase [Source:HGNC Symbol;Acc:HGNC:4212]
ENSG00000101680	2684.72	2.05651	0.370254	4.61265e-09	3.91921e-06	ENST00000579014		284217	LAMA1	P25391	10374	protein_coding	LAMA	18	laminin subunit alpha 1 [Source:HGNC Symbol;Acc:HGNC:6481]
ENSG00000135821	4265.13	2.02066	0.403529	8.63494e-08	4.44814e-05	ENST00000331872	ENSP00000356537	2752	GLUL	P15104	7554	protein_coding	GLNS	1	glutamate-ammonia ligase [Source:HGNC Symbol;Acc:HGNC:4341]
ENSG00000133424	39.2883	1.94263	0.519232	5.39883e-06	0.00142361	ENST00000608642	ENSP00000476866	9215	LARGE1	O95461	5368	protein_coding	KIAA0609	22	LARGE xylosyl- and glucuronyltransferase 1 [Source:HGNC Symbol;Acc:HGNC:6511]
ENSG00000114541	79.5343	1.93642	0.403183	2.49535e-07	0.00010904	ENST00000398540	ENSP00000381549	23150	FRMD4B	Q9Y2L6	6283	protein_coding	GRSP1	3	FERM domain containing 4B [Source:HGNC Symbol;Acc:HGNC:24886]
ENSG00000134873	10.9205	1.93405	1.63523	1.46348e-05	0.00319749	ENST00000376873	ENSP00000366069	9071	CLDN10	P78369	2656	protein_coding	CPETRL3	13	claudin 10 [Source:HGNC Symbol;Acc:HGNC:2033]
ENSG00000114698	24.505	1.91712	0.562544	9.96809e-06	0.00238206	ENST00000354952	ENSP00000347038	57088	PLSCR4	Q9NRQ2	3233	protein_coding		3	phospholipid scramblase 4 [Source:HGNC Symbol;Acc:HGNC:16497]
ENSG00000127324	47.5047	1.88602	0.485371	4.35175e-06	0.00118469	ENST00000393330	ENSP00000377003	7103	TSPAN8	P19075	1516	protein_coding	CO-029	12	tetraspanin 8 [Source:HGNC Symbol;Acc:HGNC:11855]
ENSG00000169174	584.918	1.85637	0.638418	2.21787e-05	0.00464658	ENST00000490692		255738	PCSK9	Q8NBP7	3891	protein_coding	FH3	1	proprotein convertase subtilisin/kexin type 9 [Source:HGNC Symbol;Acc:HGNC:20001]
ENSG00000012779	216.919	1.83536	0.514444	8.44804e-06	0.00208394	ENST00000374391	ENSP00000363512	240	ALOX5	P09917	2519	protein_coding	5-LOX	10	arachidonate 5-lipoxygenase [Source:HGNC Symbol;Acc:HGNC:435]
ENSG00000147862	62.0128	1.81039	0.319312	3.60203e-09	3.24056e-06	ENST00000380953	ENSP00000370340	4781	NFIB	O00712	8576	protein_coding	NFI-RED	9	nuclear factor I B [Source:HGNC Symbol;Acc:HGNC:7785]
ENSG00000074706	32.5982	1.77438	0.488123	8.04133e-06	0.00201613	ENST00000265198	ENSP00000265198	26034	IPCEF1	Q8WWN9	6689	protein_coding	KIAA0403	6	interaction protein for cytohesin exchange factors 1 [Source:HGNC Symbol;Acc:HGNC:21204]
ENSG00000152661	876.034	1.76061	0.234357	1.64211e-14	4.18573e-11	ENST00000282561	ENSP00000282561	2697	GJA1	P17302	3083	protein_coding	CX43	6	gap junction protein alpha 1 [Source:HGNC Symbol;Acc:HGNC:4274]
ENSG00000197261	20.1965	1.74728	0.747815	5.16098e-05	0.00844037	ENST00000371194	ENSP00000431184	135398	C6orf141	Q5SZD1	1820	protein_coding	MGC46457	6	chromosome 6 open reading frame 141 [Source:HGNC Symbol;Acc:HGNC:21351]
ENSG00000079308	72.7722	1.71751	0.516325	1.42377e-05	0.00315583	ENST00000646520	ENSP00000493967	7145	TNS1	Q9HBL0	10680	protein_coding	DKFZp586K0617	2	tensin 1 [Source:HGNC Symbol;Acc:HGNC:11973]
ENSG00000156298	175.368	1.71571	0.354667	2.99311e-07	0.000127157	ENST00000378482	ENSP00000367743	7102	TSPAN7	P41732	1909	protein_coding	A15	X	tetraspanin 7 [Source:HGNC Symbol;Acc:HGNC:11854]
ENSG00000134874	17.4376	1.62023	1.06116	0.000134679	0.0176049	ENST00000361396	ENSP00000355175	22873	DZIP1	Q86YF9	7418	protein_coding	DZIP	13	DAZ interacting zinc finger protein 1 [Source:HGNC Symbol;Acc:HGNC:20908]
ENSG00000166025	33.5603	1.5647	0.750206	8.63907e-05	0.0122339	ENST00000433060	ENSP00000387739	154810	AMOTL1	Q8IY63	8980	protein_coding	JEAP	11	angiomotin like 1 [Source:HGNC Symbol;Acc:HGNC:17811]
ENSG00000047457	73.246	1.56411	0.616663	4.93279e-05	0.00829034	ENST00000264613	ENSP00000264613	1356	CP	E9PFZ2	4452	protein_coding		3	ceruloplasmin [Source:HGNC Symbol;Acc:HGNC:2295]
ENSG00000171791	348.995	1.53427	0.305175	1.62603e-07	7.77139e-05	ENST00000398117	ENSP00000381185	596	BCL2	P10415	7461	protein_coding	Bcl-2	18	BCL2 apoptosis regulator [Source:HGNC Symbol;Acc:HGNC:990]
ENSG00000150540	121.036	1.50549	0.380784	5.5963e-06	0.00145067	ENST00000280097	ENSP00000280097	3176	HNMT	P50135	3132	protein_coding		2	histamine N-methyltransferase [Source:HGNC Symbol;Acc:HGNC:5028]
ENSG00000091129	69.9627	1.47483	0.68099	8.58039e-05	0.0122339	ENST00000379028	ENSP00000368314	4897	NRCAM	Q92823	6701	protein_coding	Bravo	7	neuronal cell adhesion molecule [Source:HGNC Symbol;Acc:HGNC:7994]
ENSG00000091136	3490.75	1.45306	0.191879	1.57428e-14	4.18573e-11	ENST00000393561	ENSP00000377191	3912	LAMB1	P07942	5766	protein_coding	CLM	7	laminin subunit beta 1 [Source:HGNC Symbol;Acc:HGNC:6486]
ENSG00000204291	87.2885	1.45183	0.758275	0.000120046	0.0162476	ENST00000610452	ENSP00000483455	1306	COL15A1	P39059	5422	protein_coding		9	collagen type XV alpha 1 chain [Source:HGNC Symbol;Acc:HGNC:2192]
ENSG00000125726	19.3563	1.41947	1.03656	0.000217827	0.0264401	ENST00000245903	ENSP00000245903	970	CD70	P32970	911	protein_coding	CD27L	19	CD70 molecule [Source:HGNC Symbol;Acc:HGNC:11937]
ENSG00000164136	19.231	1.39498	0.952919	0.000212786	0.0260348	ENST00000477265	ENSP00000436914	3600	IL15	P40933	6026	protein_coding	IL-15	4	interleukin 15 [Source:HGNC Symbol;Acc:HGNC:5977]
ENSG00000109586	230.285	1.384	0.258205	3.65508e-08	2.15003e-05	ENST00000265000	ENSP00000265000	51809	GALNT7	Q86SF2	4249	protein_coding	GALNAC-T7	4	polypeptide N-acetylgalactosaminyltransferase 7 [Source:HGNC Symbol;Acc:HGNC:4129]
ENSG00000012171	762.962	1.38065	0.456497	2.90266e-05	0.00540869	ENST00000419007		7869	SEMA3B	Q13214	3283	protein_coding	LUCA-1	3	semaphorin 3B [Source:HGNC Symbol;Acc:HGNC:10724]
ENSG00000178826	33.3626	1.34744	0.589117	8.08107e-05	0.0119992	ENST00000359333	ENSP00000352284	135932	TMEM139	Q8IV31	2375	protein_coding	FLJ90586	7	transmembrane protein 139 [Source:HGNC Symbol;Acc:HGNC:22058]
ENSG00000198074	98.7489	1.32286	0.476822	4.2428e-05	0.00737379	ENST00000359579	ENSP00000352584	57016	AKR1B10	O60218	1619	protein_coding	AKR1B11	7	aldo-keto reductase family 1 member B10 [Source:HGNC Symbol;Acc:HGNC:382]
ENSG00000171714	74.2468	1.29064	0.411174	2.56808e-05	0.0051008	ENST00000324559	ENSP00000315371	203859	ANO5	Q75V66	6742	protein_coding	GDD1	11	anoctamin 5 [Source:HGNC Symbol;Acc:HGNC:27337]
ENSG00000150630	127.979	1.28408	0.651416	0.00012873	0.0172542	ENST00000618562	ENSP00000480043	7424	VEGFC	P49767	2259	protein_coding	VEGF-C	4	vascular endothelial growth factor C [Source:HGNC Symbol;Acc:HGNC:12682]
ENSG00000108342	786.967	1.26931	0.786152	0.000210539	0.0259676	ENST00000331769	ENSP00000327766	1440	CSF3	P09919	1673	protein_coding	C17orf33	17	colony stimulating factor 3 [Source:HGNC Symbol;Acc:HGNC:2438]
ENSG00000101974	245.206	1.24569	0.259962	6.09329e-07	0.000216723	ENST00000370557	ENSP00000359588	286410	ATP11C	Q8NB49	6924	protein_coding	ATPIG	X	ATPase phospholipid transporting 11C [Source:HGNC Symbol;Acc:HGNC:13554]
ENSG00000139737	132.457	1.24315	0.252685	3.61254e-07	0.000141716	ENST00000418532	ENSP00000400921	122060	SLAIN1	Q8ND83	3009	protein_coding	C13orf32	13	SLAIN motif family member 1 [Source:HGNC Symbol;Acc:HGNC:26387]
ENSG00000106415	127.583	1.24048	0.419282	3.39126e-05	0.00610188	ENST00000223145	ENSP00000223145	113263	GLCCI1	Q86VQ1	4741	protein_coding	FAM117C	7	glucocorticoid induced 1 [Source:HGNC Symbol;Acc:HGNC:18713]
ENSG00000188906	21.4045	1.23434	0.88811	0.000289348	0.0330245	ENST00000298910	ENSP00000298910	120892	LRRK2	Q5S007	9239	protein_coding	DKFZp434H2111	12	leucine rich repeat kinase 2 [Source:HGNC Symbol;Acc:HGNC:18618]
ENSG00000082397	15.3323	1.22001	1.00568	0.00034804	0.0374854	ENST00000637651	ENSP00000489681	23136	EPB41L3	Q9Y2J2	6962	protein_coding	4.1B	18	erythrocyte membrane protein band 4.1 like 3 [Source:HGNC Symbol;Acc:HGNC:3380]
ENSG00000169083	318.579	1.19959	0.250253	6.27594e-07	0.000218146	ENST00000612452	ENSP00000484033	367	AR	P10275	10676	protein_coding	AIS	X	androgen receptor [Source:HGNC Symbol;Acc:HGNC:644]
ENSG00000140092	850.538	1.19288	0.181559	2.87085e-11	4.39068e-08	ENST00000267620	ENSP00000267620	10516	FBLN5	Q9UBX5	2423	protein_coding	ARMD3	14	fibulin 5 [Source:HGNC Symbol;Acc:HGNC:3602]
ENSG00000105509	100.283	1.18948	0.434565	4.69274e-05	0.00797452	ENST00000540069	ENSP00000445021	3036	HAS1	Q92839	2107	protein_coding	HAS	19	hyaluronan synthase 1 [Source:HGNC Symbol;Acc:HGNC:4818]
ENSG00000186377	17.4453	1.17407	0.960215	0.000374622	0.0395136	ENST00000371901	ENSP00000360968	260293	CYP4X1	Q8N118	2256	protein_coding	MGC40051	1	cytochrome P450 family 4 subfamily X member 1 [Source:HGNC Symbol;Acc:HGNC:20244]
ENSG00000132561	178.694	1.17227	0.377917	2.81212e-05	0.0053647	ENST00000254898	ENSP00000254898	4147	MATN2	O00339	4133	protein_coding		8	matrilin 2 [Source:HGNC Symbol;Acc:HGNC:6908]
ENSG00000135835	99.2	1.15932	0.372209	2.76742e-05	0.00535758	ENST00000367588	ENSP00000356560	57710	KIAA1614	Q5VZ46	9946	protein_coding		1	KIAA1614 [Source:HGNC Symbol;Acc:HGNC:29327]
ENSG00000182326	650.274	1.15697	0.24967	1.15429e-06	0.00037916	ENST00000406697	ENSP00000385035	716	C1S	P09871	3076	protein_coding		12	complement C1s [Source:HGNC Symbol;Acc:HGNC:1247]
ENSG00000134121	2319.34	1.1483	0.625923	0.000168511	0.0213234	ENST00000256509	ENSP00000256509	10752	CHL1	O00533	7856	protein_coding	CALL	3	cell adhesion molecule L1 like [Source:HGNC Symbol;Acc:HGNC:1939]
ENSG00000144152	89.2013	1.14666	0.429183	5.18762e-05	0.00844037	ENST00000472377		129804	FBLN7	Q53RD9	4598	protein_coding	FLJ37440	2	fibulin 7 [Source:HGNC Symbol;Acc:HGNC:26740]
ENSG00000144749	213.21	1.13146	0.826326	0.00033479	0.0364233	ENST00000383703	ENSP00000373208	26018	LRIG1	Q96JA1	5283	protein_coding	DKFZP586O1624	3	leucine rich repeats and immunoglobulin like domains 1 [Source:HGNC Symbol;Acc:HGNC:17360]
ENSG00000165929	2953.37	1.13094	0.264066	3.26992e-06	0.000943588	ENST00000435962	ENSP00000387882	123036	TC2N	Q8N9U0	5158	protein_coding	C14orf47	14	tandem C2 domains, nuclear [Source:HGNC Symbol;Acc:HGNC:19859]
ENSG00000116667	40.0307	1.10551	0.616263	0.000182281	0.0228509	ENST00000235307	ENSP00000235307	81563	C1orf21	Q9H246	10293	protein_coding	PIG13	1	chromosome 1 open reading frame 21 [Source:HGNC Symbol;Acc:HGNC:15494]
ENSG00000114251	24.2407	1.08904	0.910646	0.00043811	0.0434805	ENST00000264634	ENSP00000264634	7474	WNT5A	P41221	6176	protein_coding	hWNT5A	3	Wnt family member 5A [Source:HGNC Symbol;Acc:HGNC:12784]
ENSG00000135917	15.6934	1.07841	0.964388	0.000480249	0.0461945	ENST00000644224	ENSP00000495385	80704	SLC19A3	Q9BZV2	5213	protein_coding	THTR2	2	solute carrier family 19 member 3 [Source:HGNC Symbol;Acc:HGNC:16266]
ENSG00000065325	184.188	1.07236	0.704992	0.000280769	0.0322863	ENST00000262441	ENSP00000262441	9340	GLP2R	O95838	4196	protein_coding		17	glucagon like peptide 2 receptor [Source:HGNC Symbol;Acc:HGNC:4325]
ENSG00000198848	6772.03	1.04203	0.195645	6.12415e-08	3.3451e-05	ENST00000422046	ENSP00000390492	1066	CES1	P23141	2178	protein_coding	CEH	16	carboxylesterase 1 [Source:HGNC Symbol;Acc:HGNC:1863]
ENSG00000050730	209.003	1.03305	0.466983	0.000100075	0.0139141	ENST00000057513	ENSP00000057513	79931	TNIP3	Q96KP6	2397	protein_coding	ABIN-3	4	TNFAIP3 interacting protein 3 [Source:HGNC Symbol;Acc:HGNC:19315]
ENSG00000049323	70.1529	1.0304	0.441488	8.41063e-05	0.0122339	ENST00000404816	ENSP00000386043	4052	LTBP1	Q14766	6502	protein_coding		2	latent transforming growth factor beta binding protein 1 [Source:HGNC Symbol;Acc:HGNC:6714]
ENSG00000198125	17.1988	1.02085	0.921262	0.000532558	0.0493633	ENST00000359787	ENSP00000352835	4151	MB	P02144	1170	protein_coding	PVALB	22	myoglobin [Source:HGNC Symbol;Acc:HGNC:6915]
ENSG00000081052	533.543	1.02065	0.183066	1.60602e-08	1.02343e-05	ENST00000396625	ENSP00000379866	1286	COL4A4	P53420	9984	protein_coding	CA44	2	collagen type IV alpha 4 chain [Source:HGNC Symbol;Acc:HGNC:2206]
ENSG00000140479	466.882	1.01924	0.400793	6.26323e-05	0.00987525	ENST00000611716	ENSP00000482760	5046	PCSK6	P29122	4272	protein_coding	PACE4	15	proprotein convertase subtilisin/kexin type 6 [Source:HGNC Symbol;Acc:HGNC:8569]
ENSG00000134830	56.5464	1.01864	0.758133	0.000384121	0.0399994	ENST00000595464	ENSP00000472620	27202	C5AR2	Q9P296	6720	protein_coding	C5L2	19	complement component 5a receptor 2 [Source:HGNC Symbol;Acc:HGNC:4527]
ENSG00000169122	22.5567	0.990027	0.863712	0.000530446	0.0493633	ENST00000361488	ENSP00000355204	90362	FAM110B	Q8TC76	3438	protein_coding	C8orf72	8	family with sequence similarity 110 member B [Source:HGNC Symbol;Acc:HGNC:28587]
ENSG00000079393	92.4938	0.920927	0.608714	0.000301446	0.0341504	ENST00000372702	ENSP00000361787	51207	DUSP13	Q6B8I1	1778	protein_coding	BEDP	10	dual specificity phosphatase 13 [Source:HGNC Symbol;Acc:HGNC:19681]
ENSG00000127507	243.774	0.920473	0.439083	0.000117714	0.0160743	ENST00000315576	ENSP00000319883	30817	ADGRE2	Q9UHX3	6791	protein_coding	CD312	19	adhesion G protein-coupled receptor E2 [Source:HGNC Symbol;Acc:HGNC:3337]
ENSG00000143512	224.217	0.914464	0.395571	8.56587e-05	0.0122339	ENST00000343410	ENSP00000342118	79802	HHIPL2	Q6UWX4	2572	protein_coding	FLJ13840	1	HHIP like 2 [Source:HGNC Symbol;Acc:HGNC:25842]
ENSG00000107438	429.985	0.898513	0.234074	8.59799e-06	0.00208727	ENST00000329399	ENSP00000360305	9124	PDLIM1	O00151	1431	protein_coding	CLIM1	10	PDZ and LIM domain 1 [Source:HGNC Symbol;Acc:HGNC:2067]
ENSG00000142347	770.852	0.89628	0.379265	7.91425e-05	0.0118667	ENST00000613525	ENSP00000481682	4542	MYO1F	O00160	4296	protein_coding		19	myosin IF [Source:HGNC Symbol;Acc:HGNC:7600]
ENSG00000164619	69.1894	0.886197	0.495564	0.000189284	0.0235358	ENST00000649409	ENSP00000497748	168667	BMPER	Q8N8U9	5287	protein_coding	CRIM3	7	BMP binding endothelial regulator [Source:HGNC Symbol;Acc:HGNC:24154]
ENSG00000197635	564.426	0.880968	0.378816	8.3153e-05	0.0122283	ENST00000360534	ENSP00000353731	1803	DPP4	P27487	3573	protein_coding	ADCP2	2	dipeptidyl peptidase 4 [Source:HGNC Symbol;Acc:HGNC:3009]
ENSG00000170373	2850.57	0.875222	0.286174	2.93528e-05	0.00540869	ENST00000304749	ENSP00000305731	1469	CST1	P01037	760	protein_coding		20	cystatin SN [Source:HGNC Symbol;Acc:HGNC:2473]
ENSG00000129595	437.614	0.844062	0.345576	6.92847e-05	0.0108126	ENST00000621003	ENSP00000482810	64097	EPB41L4A	Q9HCS5	4707	protein_coding	NBL4	5	erythrocyte membrane protein band 4.1 like 4A [Source:HGNC Symbol;Acc:HGNC:13278]
ENSG00000112096	11882.9	0.84003	0.453502	0.000168702	0.0213234	ENST00000538183	ENSP00000446252	6648	SOD2	P04179	14167	protein_coding	IPO-B	6	superoxide dismutase 2 [Source:HGNC Symbol;Acc:HGNC:11180]
ENSG00000149573	1124.09	0.824293	0.414013	0.000134472	0.0176049	ENST00000278937	ENSP00000278937	10205	MPZL2	O60487	2622	protein_coding	EVA	11	myelin protein zero like 2 [Source:HGNC Symbol;Acc:HGNC:3496]
ENSG00000177707	69.9314	0.806285	0.506362	0.000260343	0.0306284	ENST00000485303	ENSP00000418070	25945	NECTIN3	Q9NQS3	5197	protein_coding	CD113	3	nectin cell adhesion molecule 3 [Source:HGNC Symbol;Acc:HGNC:17664]
ENSG00000164683	523.696	0.790138	0.213536	1.0549e-05	0.0024821	ENST00000674177	ENSP00000501471	23462	HEY1	Q9Y5J3	3878	protein_coding	bHLHb31	8	hes related family bHLH transcription factor with YRPW motif 1 [Source:HGNC Symbol;Acc:HGNC:4880]
ENSG00000135919	4575.95	0.726343	0.389943	0.000156933	0.0201691	ENST00000473202		5270	SERPINE2	P07093	5989	protein_coding	GDN	2	serpin family E member 2 [Source:HGNC Symbol;Acc:HGNC:8951]
ENSG00000165272	526.216	0.708235	0.576751	0.000523932	0.0491596	ENST00000493581		360	AQP3	Q92482	2911	protein_coding	GIL	9	aquaporin 3 (Gill blood group) [Source:HGNC Symbol;Acc:HGNC:636]
ENSG00000073756	6267.02	0.609788	0.498174	0.000506763	0.0478422	ENST00000367468	ENSP00000356438	5743	PTGS2	P35354	4510	protein_coding	COX2	1	prostaglandin-endoperoxide synthase 2 [Source:HGNC Symbol;Acc:HGNC:9605]
ENSG00000102854	529.197	0.590025	0.413457	0.000315736	0.0349918	ENST00000566549	ENSP00000456702	10232	MSLN	Q13421	2418	protein_coding	CAK1	16	mesothelin [Source:HGNC Symbol;Acc:HGNC:7371]
ENSG00000150995	6991.99	0.553137	0.448662	0.000473425	0.0458263	ENST00000302640	ENSP00000306253	3708	ITPR1	Q14643	10197	protein_coding	ACV	3	inositol 1,4,5-trisphosphate receptor type 1 [Source:HGNC Symbol;Acc:HGNC:6180]
ENSG00000090339	4217.78	0.550893	0.43668	0.000440661	0.0434805	ENST00000264832	ENSP00000264832	3383	ICAM1	P05362	2967	protein_coding	BB2	19	intercellular adhesion molecule 1 [Source:HGNC Symbol;Acc:HGNC:5344]
ENSG00000159403	250.191	0.465078	0.399269	0.000506104	0.0478422	ENST00000540394		715	C1R	B4DPQ0	3501	protein_coding		12	complement C1r [Source:HGNC Symbol;Acc:HGNC:1246]
ENSG00000129422	497.567	0.436446	0.366587	0.000451176	0.0442326	ENST00000381869	ENSP00000371293	57509	MTUS1	Q9ULD2	6256	protein_coding	ATBP	8	microtubule associated scaffold protein 1 [Source:HGNC Symbol;Acc:HGNC:29789]
ENSG00000028137	1035.48	-0.512174	0.409518	0.000432801	0.043416	ENST00000376259	ENSP00000365435	7133	TNFRSF1B	P20333	3687	protein_coding	CD120b	1	TNF receptor superfamily member 1B [Source:HGNC Symbol;Acc:HGNC:11917]
ENSG00000155962	605.01	-0.550163	0.408787	0.000361699	0.0384154	ENST00000369449	ENSP00000358460	1193	CLIC2	O15247	2623	protein_coding	CLCNL2	X	chloride intracellular channel 2 [Source:HGNC Symbol;Acc:HGNC:2063]
ENSG00000096746	7184.09	-0.571324	0.238366	5.85322e-05	0.0093249	ENST00000469172		3189	HNRNPH3	P31942	3356	protein_coding	2H9	10	heterogeneous nuclear ribonucleoprotein H3 [Source:HGNC Symbol;Acc:HGNC:5043]
ENSG00000169991	798.058	-0.612587	0.397326	0.00025523	0.030496	ENST00000455833	ENSP00000387941	126917	IFFO2	Q5TF58	6179	protein_coding		1	intermediate filament family orphan 2 [Source:HGNC Symbol;Acc:HGNC:27006]
ENSG00000143341	126.401	-0.693689	0.512888	0.000398429	0.0408964	ENST00000271588	ENSP00000271588	83872	HMCN1	Q96RW7	18368	protein_coding	ARMD1	1	hemicentin 1 [Source:HGNC Symbol;Acc:HGNC:19194]
ENSG00000170571	1310.6	-0.739878	0.447052	0.000226511	0.0272776	ENST00000303221	ENSP00000302289	133418	EMB	Q6PCB8	4202	protein_coding	MGC71745	5	embigin [Source:HGNC Symbol;Acc:HGNC:30465]
ENSG00000111110	166.189	-0.763192	0.563904	0.000406372	0.0414337	ENST00000228705	ENSP00000228705	57460	PPM1H	Q9ULR3	6454	protein_coding	ARHCL1	12	protein phosphatase, Mg2+/Mn2+ dependent 1H [Source:HGNC Symbol;Acc:HGNC:18583]
ENSG00000152413	60.0898	-0.770041	0.609298	0.000488408	0.0466857	ENST00000334082	ENSP00000334382	9456	HOMER1	Q86YM7	5798	protein_coding	HOMER-1B	5	homer scaffold protein 1 [Source:HGNC Symbol;Acc:HGNC:17512]
ENSG00000170873	125.348	-0.774633	0.560479	0.000384459	0.0399994	ENST00000518547	ENSP00000429064	9788	MTSS1	O43312	4944	protein_coding	KIAA0429	8	MTSS I-BAR domain containing 1 [Source:HGNC Symbol;Acc:HGNC:20443]
ENSG00000145687	115.552	-0.794539	0.542546	0.000328849	0.0361829	ENST00000320672	ENSP00000322977	23635	SSBP2	P81877	8780	protein_coding	HSPC116	5	single stranded DNA binding protein 2 [Source:HGNC Symbol;Acc:HGNC:15831]
ENSG00000181773	172.426	-0.845941	0.387424	0.00010113	0.0139341	ENST00000374024	ENSP00000363136	2827	GPR3	P46089	2137	protein_coding	ACCA	1	G protein-coupled receptor 3 [Source:HGNC Symbol;Acc:HGNC:4484]
ENSG00000164251	669.532	-0.887836	0.310758	3.92605e-05	0.00690173	ENST00000296677	ENSP00000296677	2150	F2RL1	D6RJH3	2861	protein_coding	GPR11	5	F2R like trypsin receptor 1 [Source:HGNC Symbol;Acc:HGNC:3538]
ENSG00000140832	77.2317	-0.93336	0.62651	0.000313012	0.0349431	ENST00000268485	ENSP00000268485	91862	MARVELD3	Q96A59	2912	protein_coding	MRVLDC3	16	MARVEL domain containing 3 [Source:HGNC Symbol;Acc:HGNC:30525]
ENSG00000128645	79.4427	-0.944294	0.727143	0.00043433	0.043416	ENST00000331462	ENSP00000328598	3231	HOXD1	Q9GZZ0	1886	protein_coding	HOX4	2	homeobox D1 [Source:HGNC Symbol;Acc:HGNC:5132]
ENSG00000151474	443.664	-0.986934	0.198853	3.6138e-07	0.000141716	ENST00000357447	ENSP00000350032	55691	FRMD4A	Q9P2Q2	6861	protein_coding	bA295P9.4	10	FERM domain containing 4A [Source:HGNC Symbol;Acc:HGNC:25491]
ENSG00000177542	1228.4	-0.990728	0.301859	2.17472e-05	0.00461948	ENST00000320230	ENSP00000322020	79751	SLC25A22	Q9H936	2796	protein_coding	EIEE3	11	solute carrier family 25 member 22 [Source:HGNC Symbol;Acc:HGNC:19954]
ENSG00000003147	30.4315	-1.00714	0.703545	0.000335797	0.0364233	ENST00000406470	ENSP00000385651	3382	ICA1	Q05084	2440	protein_coding	ICA69	7	islet cell autoantigen 1 [Source:HGNC Symbol;Acc:HGNC:5343]
ENSG00000155093	79.0086	-1.01679	0.730784	0.000356382	0.0381154	ENST00000389418	ENSP00000374069	5799	PTPRN2	Q92932	4860	protein_coding	IA-2beta	7	protein tyrosine phosphatase receptor type N2 [Source:HGNC Symbol;Acc:HGNC:9677]
ENSG00000163362	38.3547	-1.01982	0.691238	0.000310645	0.0349339	ENST00000367342	ENSP00000356311	55765	INAVA	Q3KP66	4298	protein_coding	C1orf106	1	innate immunity activator [Source:HGNC Symbol;Acc:HGNC:25599]
ENSG00000139329	76.9895	-1.04488	0.428537	7.25751e-05	0.0112117	ENST00000266718	ENSP00000266718	4060	LUM	P51884	2671	protein_coding	LDC	12	lumican [Source:HGNC Symbol;Acc:HGNC:6724]
ENSG00000178033	205.631	-1.06216	0.444628	7.7733e-05	0.0117708	ENST00000368599	ENSP00000357588	254228	CALHM5	Q8N5C1	9787	protein_coding	C6orf188	6	calcium homeostasis modulator family member 5 [Source:HGNC Symbol;Acc:HGNC:21568]
ENSG00000196126	21.9402	-1.07025	0.925478	0.000469793	0.0457645	ENST00000360004	ENSP00000353099	3123	HLA-DRB1	P01912	1229	protein_coding	HLA-DR1B	6	major histocompatibility complex, class II, DR beta 1 [Source:HGNC Symbol;Acc:HGNC:4948]
ENSG00000138772	191.077	-1.07746	0.883524	0.000432903	0.043416	ENST00000503776		306	ANXA3	P12429	2932	protein_coding	ANX3	4	annexin A3 [Source:HGNC Symbol;Acc:HGNC:541]
ENSG00000149418	562.181	-1.08484	0.300567	1.29629e-05	0.00295902	ENST00000278742	ENSP00000278742	6768	ST14	Q9Y5Y6	3305	protein_coding	HAI	11	suppression of tumorigenicity 14 [Source:HGNC Symbol;Acc:HGNC:11344]
ENSG00000277443	1086.92	-1.10438	0.345802	2.48366e-05	0.00506468	ENST00000612661	ENSP00000478061	4082	MARCKS	P29966	4296	protein_coding	80K-L	6	myristoylated alanine rich protein kinase C substrate [Source:HGNC Symbol;Acc:HGNC:6759]
ENSG00000143320	142.648	-1.10602	0.727614	0.000275247	0.0318911	ENST00000621784	ENSP00000482841	1382	CRABP2	P29373	1033	protein_coding	CRABP-II	1	cellular retinoic acid binding protein 2 [Source:HGNC Symbol;Acc:HGNC:2339]
ENSG00000183018	43.7837	-1.12409	0.73748	0.000270088	0.0315323	ENST00000329078	ENSP00000333292	124976	SPNS2	Q8IVW8	3404	protein_coding	SLC62A2	17	sphingolipid transporter 2 [Source:HGNC Symbol;Acc:HGNC:26992]
ENSG00000198846	21.6395	-1.18173	1.10533	0.000389481	0.0402481	ENST00000361421	ENSP00000354842	9760	TOX	O94900	4076	protein_coding	KIAA0808	8	thymocyte selection associated high mobility group box [Source:HGNC Symbol;Acc:HGNC:18988]
ENSG00000112297	318.947	-1.18482	0.404007	3.57394e-05	0.0063558	ENST00000633556	ENSP00000488010	202	CRYBG1	Q9Y4K1	10039	protein_coding	AIM1	6	crystallin beta-gamma domain containing 1 [Source:HGNC Symbol;Acc:HGNC:356]
ENSG00000157765	45.0917	-1.19167	0.630076	0.000151993	0.0196999	ENST00000382051	ENSP00000371483	10568	SLC34A2	O95436	4115	protein_coding	NAPI-3B	4	solute carrier family 34 member 2 [Source:HGNC Symbol;Acc:HGNC:11020]
ENSG00000189334	487.19	-1.19575	0.277412	2.96271e-06	0.000871378	ENST00000368702	ENSP00000357691	57402	S100A14	Q9HCY8	1218	protein_coding	BCMP84	1	S100 calcium binding protein A14 [Source:HGNC Symbol;Acc:HGNC:18901]
ENSG00000162433	226.151	-1.21274	0.216879	1.22791e-08	8.53622e-06	ENST00000395334	ENSP00000378743	205	AK4	P27144	6998	protein_coding	AK3	1	adenylate kinase 4 [Source:HGNC Symbol;Acc:HGNC:363]
ENSG00000181104	337.611	-1.21322	0.272152	1.94963e-06	0.000596352	ENST00000319211	ENSP00000321326	2149	F2R	P25116	3727	protein_coding	CF2R	5	coagulation factor II thrombin receptor [Source:HGNC Symbol;Acc:HGNC:3537]
ENSG00000118257	239.57	-1.21383	0.388117	2.6815e-05	0.0052578	ENST00000360409	ENSP00000353582	8828	NRP2	O60462	6662	protein_coding	VEGF165R2	2	neuropilin 2 [Source:HGNC Symbol;Acc:HGNC:8005]
ENSG00000185760	68.7754	-1.21719	0.394285	2.84125e-05	0.0053647	ENST00000342056	ENSP00000345055	56479	KCNQ5	Q9NR82	6688	protein_coding	Kv7.5	6	potassium voltage-gated channel subfamily Q member 5 [Source:HGNC Symbol;Acc:HGNC:6299]
ENSG00000198807	310.383	-1.23035	0.219621	1.13709e-08	8.39754e-06	ENST00000361487	ENSP00000355245	5083	PAX9	P55771	4166	protein_coding		14	paired box 9 [Source:HGNC Symbol;Acc:HGNC:8623]
ENSG00000176092	47.4046	-1.33049	0.982922	0.000259214	0.0306284	ENST00000475866	ENSP00000428746	55057	CRYBG2	Q8N1P7	6259	protein_coding	AIM1L	1	crystallin beta-gamma domain containing 2 [Source:HGNC Symbol;Acc:HGNC:17295]
ENSG00000115457	539.127	-1.37005	0.196882	1.62645e-12	3.10936e-09	ENST00000490362		3485	IGFBP2	P18065	4414	protein_coding	IBP2	2	insulin like growth factor binding protein 2 [Source:HGNC Symbol;Acc:HGNC:5471]
ENSG00000163624	72.2287	-1.39135	0.331816	3.54136e-06	0.00100299	ENST00000295887	ENSP00000295887	1040	CDS1	Q92903	4309	protein_coding		4	CDP-diacylglycerol synthase 1 [Source:HGNC Symbol;Acc:HGNC:1800]
ENSG00000173432	238.857	-1.42734	0.270688	5.49374e-08	3.1119e-05	ENST00000405158	ENSP00000384906	6288	SAA1	E9PQD6	675	protein_coding	PIG4	11	serum amyloid A1 [Source:HGNC Symbol;Acc:HGNC:10513]
ENSG00000113657	493.586	-1.44099	0.278225	8.72526e-08	4.44814e-05	ENST00000343218	ENSP00000343690	1809	DPYSL3	Q14195	5492	protein_coding	CRMP4	5	dihydropyrimidinase like 3 [Source:HGNC Symbol;Acc:HGNC:3015]
ENSG00000237515	273.578	-1.45653	0.561956	5.0104e-05	0.00832924	ENST00000558583	ENSP00000454014	729993	SHISA9	B4DS77	6749	protein_coding		16	shisa family member 9 [Source:HGNC Symbol;Acc:HGNC:37231]
ENSG00000117595	171.512	-1.45934	0.262784	1.15306e-08	8.39754e-06	ENST00000367021	ENSP00000355988	3664	IRF6	O14896	4478	protein_coding	LPS	1	interferon regulatory factor 6 [Source:HGNC Symbol;Acc:HGNC:6121]
ENSG00000110651	3633.24	-1.46507	0.244686	8.88781e-10	8.49564e-07	ENST00000531840		975	CD81	P60033	5235	protein_coding	TAPA-1	11	CD81 molecule [Source:HGNC Symbol;Acc:HGNC:1701]
ENSG00000088002	27.0497	-1.504	0.61298	5.78709e-05	0.00931661	ENST00000323090	ENSP00000312880	6820	SULT2B1	O00204	1447	protein_coding	HSST2	19	sulfotransferase family 2B member 1 [Source:HGNC Symbol;Acc:HGNC:11459]
ENSG00000064270	72.2553	-1.51552	0.345354	1.89104e-06	0.000590235	ENST00000565631		9914	ATP2C2	O75185	3600	protein_coding	KIAA0703	16	ATPase secretory pathway Ca2+ transporting 2 [Source:HGNC Symbol;Acc:HGNC:29103]
ENSG00000165105	125.549	-1.52634	0.304462	1.75544e-07	8.13569e-05	ENST00000376447	ENSP00000365630	158158	RASEF	Q8IZ41	5585	protein_coding	FLJ31614	9	RAS and EF-hand domain containing [Source:HGNC Symbol;Acc:HGNC:26464]
ENSG00000159208	62.7958	-1.56582	0.913843	0.000129739	0.0172542	ENST00000290363	ENSP00000290363	148523	CIART	Q8N365	2011	protein_coding	BC017397	1	circadian associated repressor of transcription [Source:HGNC Symbol;Acc:HGNC:25200]
ENSG00000172818	20.0234	-1.57375	0.767893	8.92406e-05	0.0125215	ENST00000335987	ENSP00000337862	5017	OVOL1	O14753	2988	protein_coding	HOVO1	11	ovo like transcriptional repressor 1 [Source:HGNC Symbol;Acc:HGNC:8525]
ENSG00000112379	61.48	-1.58607	0.326942	3.35219e-07	0.000138563	ENST00000251691	ENSP00000251691	57221	ARFGEF3	Q5TH69	14859	protein_coding	BIG3	6	ARFGEF family member 3 [Source:HGNC Symbol;Acc:HGNC:21213]
ENSG00000143344	239.508	-1.60404	0.24759	3.24077e-11	4.50585e-08	ENST00000304685	ENSP00000303192	23179	RGL1	Q9NZL6	5100	protein_coding	RGL	1	ral guanine nucleotide dissociation stimulator like 1 [Source:HGNC Symbol;Acc:HGNC:30281]
ENSG00000167608	34.2006	-1.61622	0.750263	7.50676e-05	0.0114808	ENST00000617472	ENSP00000477627	147798	TMC4	Q7Z404	2413	protein_coding		19	transmembrane channel like 4 [Source:HGNC Symbol;Acc:HGNC:22998]
ENSG00000119411	76.625	-1.61672	0.402394	4.41529e-06	0.00118469	ENST00000374183	ENSP00000363298	54836	BSPRY	Q5W0U4	2328	protein_coding	FLJ20150	9	B-box and SPRY domain containing [Source:HGNC Symbol;Acc:HGNC:18232]
ENSG00000052344	147.616	-1.63151	0.52629	2.1666e-05	0.00461948	ENST00000317508	ENSP00000319730	5652	PRSS8	Q16651	1837	protein_coding		16	serine protease 8 [Source:HGNC Symbol;Acc:HGNC:9491]
ENSG00000062038	82.0117	-1.63855	0.47117	1.20708e-05	0.00279713	ENST00000264012	ENSP00000264012	1001	CDH3	P22223	4452	protein_coding	CDHP	16	cadherin 3 [Source:HGNC Symbol;Acc:HGNC:1762]
ENSG00000104413	311.316	-1.69018	0.280527	5.18898e-10	6.10464e-07	ENST00000433389	ENSP00000405738	54845	ESRP1	Q6NXG1	3768	protein_coding	FLJ20171	8	epithelial splicing regulatory protein 1 [Source:HGNC Symbol;Acc:HGNC:25966]
ENSG00000133816	971.792	-1.71381	0.585437	2.54501e-05	0.0051008	ENST00000530691		9645	MICAL2	O94851	6307	protein_coding	KIAA0750	11	microtubule associated monooxygenase, calponin and LIM domain containing 2 [Source:HGNC Symbol;Acc:HGNC:24693]
ENSG00000019582	100.97	-1.79534	0.28748	1.1146e-10	1.42056e-07	ENST00000009530	ENSP00000009530	972	CD74	P04233	3092	protein_coding	DHLAG	5	CD74 molecule [Source:HGNC Symbol;Acc:HGNC:1697]
ENSG00000143375	71.337	-1.86265	0.474513	4.12021e-06	0.00114572	ENST00000271636	ENSP00000271636	57530	CGN	A2A3M4	5101	protein_coding	KIAA1319	1	cingulin [Source:HGNC Symbol;Acc:HGNC:17429]
ENSG00000156113	60.4992	-1.90937	0.406367	3.98455e-07	0.000152349	ENST00000639913	ENSP00000492241	3778	KCNMA1	Q12791	12071	protein_coding	KCa1.1	10	potassium calcium-activated channel subfamily M alpha 1 [Source:HGNC Symbol;Acc:HGNC:6284]
ENSG00000143217	18.0638	-1.92757	0.865227	4.4387e-05	0.00762757	ENST00000368012	ENSP00000356991	81607	NECTIN4	Q96NY8	3458	protein_coding	LNIR	1	nectin cell adhesion molecule 4 [Source:HGNC Symbol;Acc:HGNC:19688]
ENSG00000125775	59.1861	-1.94604	0.433766	8.16827e-07	0.000277612	ENST00000381812	ENSP00000371233	27111	SDCBP2	Q9H190	1550	protein_coding	SITAC18	20	syndecan binding protein 2 [Source:HGNC Symbol;Acc:HGNC:15756]
ENSG00000183742	19.605	-2.06374	0.911599	3.3555e-05	0.00610188	ENST00000400331	ENSP00000383185	346389	MACC1	Q6ZN28	9153	protein_coding	7A5	7	MET transcriptional regulator MACC1 [Source:HGNC Symbol;Acc:HGNC:30215]
ENSG00000147676	271.259	-2.16416	0.278503	1.15145e-15	4.40258e-12	ENST00000614891	ENSP00000479708	114569	MAL2	Q969L2	2826	protein_coding		8	mal, T cell differentiation protein 2 (gene/pseudogene) [Source:HGNC Symbol;Acc:HGNC:13634]
ENSG00000005001	34.1365	-2.1841	0.552388	2.45247e-06	0.000735452	ENST00000161006	ENSP00000161006	64063	PRSS22	Q9GZN4	1383	protein_coding	BSSP-4	16	serine protease 22 [Source:HGNC Symbol;Acc:HGNC:14368]
ENSG00000155066	29.9841	-2.21205	0.947603	2.33534e-05	0.00482658	ENST00000317620	ENSP00000318270	150696	PROM2	Q8N271	4731	protein_coding		2	prominin 2 [Source:HGNC Symbol;Acc:HGNC:20685]
ENSG00000152953	30.5237	-2.26259	0.511021	5.94095e-07	0.000216335	ENST00000282908	ENSP00000282908	55351	STK32B	Q9NY57	3535	protein_coding	HSA250839	4	serine/threonine kinase 32B [Source:HGNC Symbol;Acc:HGNC:14217]
ENSG00000132698	93.6375	-2.46061	0.300736	2.46607e-17	1.2572e-13	ENST00000361084	ENSP00000354376	57111	RAB25	P57735	1100	protein_coding	CATX-8	1	RAB25, member RAS oncogene family [Source:HGNC Symbol;Acc:HGNC:18238]
ENSG00000137747	22.2704	-2.51021	0.647218	1.62146e-06	0.000516637	ENST00000524993	ENSP00000434279	84000	TMPRSS13	Q9BYE2	3397	protein_coding	MSPL	11	transmembrane serine protease 13 [Source:HGNC Symbol;Acc:HGNC:29808]
ENSG00000159166	64.1646	-2.5464	0.497575	1.89265e-08	1.15784e-05	ENST00000391967	ENSP00000375829	3898	LAD1	O00515	2627	protein_coding		1	ladinin 1 [Source:HGNC Symbol;Acc:HGNC:6472]
ENSG00000083307	57.5839	-2.54924	0.365355	2.18369e-13	4.77104e-10	ENST00000646743	ENSP00000495564	79977	GRHL2	Q6ISB3	5232	protein_coding	BOM	8	grainyhead like transcription factor 2 [Source:HGNC Symbol;Acc:HGNC:2799]
ENSG00000168785	20.0315	-2.56365	0.644006	1.1652e-06	0.00037916	ENST00000511753		10098	TSPAN5	P62079	4062	protein_coding	NET-4	4	tetraspanin 5 [Source:HGNC Symbol;Acc:HGNC:17753]
ENSG00000067715	247.588	-2.60567	0.554609	1.13907e-07	5.61967e-05	ENST00000261205	ENSP00000261205	6857	SYT1	P21579	4705	protein_coding	P65	12	synaptotagmin 1 [Source:HGNC Symbol;Acc:HGNC:11509]
ENSG00000115339	57.6699	-2.60736	0.401027	5.0653e-12	8.60764e-09	ENST00000392701	ENSP00000376465	2591	GALNT3	Q14435	3436	protein_coding	GalNAc-T3	2	polypeptide N-acetylgalactosaminyltransferase 3 [Source:HGNC Symbol;Acc:HGNC:4125]
