# Supplementary material for: CD81 promotes proliferation and predicts survival in lung squamous cell carcinoma
Source: Clin Transl Med. 2026 Apr 20;16(4):e70672. doi: 10.1002/ctm2.70672 (PMC13096717; doi:10.1002/ctm2.70672)
Supplement: Supplementary file 3 — Supporting information [file CTM2-16-e70672-s005.xlsx]

## Sheet: Sheet1
gene_id	baseMean	log2FoldChange	lfcSE	pvalue	padj	trans_id	prot_id	entrez_geneid	gene_name	UniProtKB_id	trans_len	biotype	synonym	Chromosome	description
ENSG00000118785	23403.7	-2.12242	0.109245	1.97723e-85	2.81222e-81	ENST00000509659		6696	SPP1	P10451	1664	protein_coding	BNSP	4	secreted phosphoprotein 1 [Source:HGNC Symbol;Acc:HGNC:11255]
ENSG00000109205	720.681	-3.10007	0.164435	3.49975e-82	2.48884e-78	ENST00000396094	ENSP00000379401	54959	ODAM	A1E959	1319	protein_coding	APin	4	odontogenic, ameloblast associated [Source:HGNC Symbol;Acc:HGNC:26043]
ENSG00000150556	2749.54	2.86591	0.152017	1.29742e-81	6.15105e-78	ENST00000498249		130576	LYPD6B	Q8NI32	1719	protein_coding	CT116	2	LY6/PLAUR domain containing 6B [Source:HGNC Symbol;Acc:HGNC:27018]
ENSG00000175538	7653.94	-2.97987	0.162465	9.52985e-78	3.38858e-74	ENST00000310128	ENSP00000310557	10008	KCNE3	Q9Y6H6	3143	protein_coding	HOKPP	11	potassium voltage-gated channel subfamily E regulatory subunit 3 [Source:HGNC Symbol;Acc:HGNC:6243]
ENSG00000110651	10647.6	-1.49217	0.0856457	1.57618e-69	4.48359e-66	ENST00000531840		975	CD81	P60033	5235	protein_coding	TAPA-1	11	CD81 molecule [Source:HGNC Symbol;Acc:HGNC:1701]
ENSG00000168824	3302.21	-2.26179	0.147611	2.03654e-54	4.82762e-51	ENST00000421177	ENSP00000388823	27065	NSG1	P42857	4172	protein_coding	D4S234E	4	neuronal vesicle trafficking associated 1 [Source:HGNC Symbol;Acc:HGNC:18790]
ENSG00000144339	6720.14	2.25387	0.149988	1.85224e-52	3.76349e-49	ENST00000409056	ENSP00000386871	23671	TMEFF2	Q9UIK5	3364	protein_coding	CT120.2	2	transmembrane protein with EGF like and two follistatin like domains 2 [Source:HGNC Symbol;Acc:HGNC:11867]
ENSG00000187123	10926.7	1.60926	0.108521	2.78058e-51	4.94353e-48	ENST00000334166	ENSP00000334463	130574	LYPD6	Q86Y78	4011	protein_coding	MGC52057	2	LY6/PLAUR domain containing 6 [Source:HGNC Symbol;Acc:HGNC:28751]
ENSG00000163083	3257.35	-1.59033	0.107591	5.58858e-51	8.83182e-48	ENST00000295228	ENSP00000295228	3625	INHBB	P09529	3206	protein_coding		2	inhibin subunit beta B [Source:HGNC Symbol;Acc:HGNC:6067]
ENSG00000150594	3767.87	2.80765	0.19905	2.13523e-47	3.03694e-44	ENST00000280155	ENSP00000280155	150	ADRA2A		3879	protein_coding	ADRA2	10	adrenoceptor alpha 2A [Source:HGNC Symbol;Acc:HGNC:281]
ENSG00000181195	3462.59	-1.95553	0.141212	5.18381e-45	6.70267e-42	ENST00000451791	ENSP00000400894	5179	PENK	P01210	1251	protein_coding		8	proenkephalin [Source:HGNC Symbol;Acc:HGNC:8831]
ENSG00000156076	181.685	-5.09022	0.372905	2.73034e-44	3.23613e-41	ENST00000286574	ENSP00000286574	11197	WIF1	Q9Y5W5	1977	protein_coding		12	WNT inhibitory factor 1 [Source:HGNC Symbol;Acc:HGNC:18081]
ENSG00000110900	12558.6	-2.74207	0.20383	2.44207e-43	2.67182e-40	ENST00000261177	ENSP00000261177	441631	TSPAN11	A1L157	5508	protein_coding		12	tetraspanin 11 [Source:HGNC Symbol;Acc:HGNC:30795]
ENSG00000152377	1910.26	-2.44876	0.187193	1.02912e-40	1.04552e-37	ENST00000394945	ENSP00000378401	6695	SPOCK1	Q08629	4824	protein_coding	SPOCK	5	SPARC (osteonectin), cwcv and kazal like domains proteoglycan 1 [Source:HGNC Symbol;Acc:HGNC:11251]
ENSG00000261115	2366.92	-1.38789	0.109991	4.94116e-38	4.68521e-35	ENST00000565468	ENSP00000456594	100507421	TMEM178B	H3BS89	10726	protein_coding	DKFZp547G036	7	transmembrane protein 178B [Source:HGNC Symbol;Acc:HGNC:44112]
ENSG00000163661	50710.3	1.58809	0.126457	1.0184e-37	9.05298e-35	ENST00000295927	ENSP00000295927	5806	PTX3	P26022	1884	protein_coding	TNFAIP5	3	pentraxin 3 [Source:HGNC Symbol;Acc:HGNC:9692]
ENSG00000136630	2902.23	-2.00159	0.1605	4.23594e-37	3.54399e-34	ENST00000549319		3142	HLX	Q14774	5626	protein_coding	HB24	1	H2.0 like homeobox [Source:HGNC Symbol;Acc:HGNC:4978]
ENSG00000175928	2775.25	-1.62893	0.130949	4.65051e-37	3.67468e-34	ENST00000319331	ENSP00000314901	57633	LRRN1	Q6UXK5	5960	protein_coding	FIGLER3	3	leucine rich repeat neuronal 1 [Source:HGNC Symbol;Acc:HGNC:20980]
ENSG00000105997	2175.7	-1.67578	0.134771	5.13716e-37	3.84557e-34	ENST00000612286	ENSP00000484411	3200	HOXA3	O43365	3396	protein_coding	HOX1	7	homeobox A3 [Source:HGNC Symbol;Acc:HGNC:5104]
ENSG00000182631	489.031	-2.24885	0.184322	1.0942e-35	7.78143e-33	ENST00000330120	ENSP00000328708	51289	RXFP3	Q9NSD7	2533	protein_coding	GPCR135	5	relaxin family peptide receptor 3 [Source:HGNC Symbol;Acc:HGNC:24883]
ENSG00000184254	3828.73	-1.70472	0.14009	1.40522e-35	9.51735e-33	ENST00000329841	ENSP00000332256	220	ALDH1A3	P47895	3469	protein_coding	ALDH6	15	aldehyde dehydrogenase 1 family member A3 [Source:HGNC Symbol;Acc:HGNC:409]
ENSG00000168497	48693.4	1.49893	0.123457	1.77688e-35	1.14876e-32	ENST00000304141	ENSP00000305675	8436	CAVIN2	O95810	3054	protein_coding	cavin-2	2	caveolae associated protein 2 [Source:HGNC Symbol;Acc:HGNC:10690]
ENSG00000082781	13698.9	1.04533	0.0856703	1.91053e-35	1.18146e-32	ENST00000296181	ENSP00000296181	3693	ITGB5	P18084	4440	protein_coding		3	integrin subunit beta 5 [Source:HGNC Symbol;Acc:HGNC:6160]
ENSG00000138759	67025	2.24824	0.187553	1.46177e-34	8.66284e-32	ENST00000512123	ENSP00000422834	80144	FRAS1	D6RCP6	15871	protein_coding	FLJ14927	4	Fraser extracellular matrix complex subunit 1 [Source:HGNC Symbol;Acc:HGNC:19185]
ENSG00000069667	2104.9	1.36776	0.114829	3.10384e-34	1.76583e-31	ENST00000335670	ENSP00000335087	6095	RORA	P35398	10827	protein_coding	NR1F1	15	RAR related orphan receptor A [Source:HGNC Symbol;Acc:HGNC:10258]
ENSG00000081923	12983.3	1.30696	0.112018	6.09789e-33	3.33578e-30	ENST00000648908	ENSP00000497896	5205	ATP8B1	O43520	6161	protein_coding	ATPIC	18	ATPase phospholipid transporting 8B1 [Source:HGNC Symbol;Acc:HGNC:3706]
ENSG00000092758	11290.3	-1.29491	0.111127	7.40978e-33	3.90331e-30	ENST00000649368	ENSP00000496793	1299	COL9A3	Q14050	2497	protein_coding	DJ885L7.4.1	20	collagen type IX alpha 3 chain [Source:HGNC Symbol;Acc:HGNC:2219]
ENSG00000180251	381.722	-2.81444	0.245515	1.13024e-32	5.74121e-30	ENST00000295269	ENSP00000295269	389015	SLC9A4	Q6AI14	4215	protein_coding	NHE4	2	solute carrier family 9 member A4 [Source:HGNC Symbol;Acc:HGNC:11077]
ENSG00000157570	5082.53	-2.10165	0.182091	3.12948e-32	1.53485e-29	ENST00000520358	ENSP00000429993	90139	TSPAN18	Q96SJ8	4557	protein_coding	TSPAN	11	tetraspanin 18 [Source:HGNC Symbol;Acc:HGNC:20660]
ENSG00000104081	292.833	-2.67143	0.235168	7.09217e-32	3.3624e-29	ENST00000354670	ENSP00000346697	90427	BMF	Q96LC9	4692	protein_coding	FLJ00065	15	Bcl2 modifying factor [Source:HGNC Symbol;Acc:HGNC:24132]
ENSG00000116132	914.083	-2.6726	0.238407	3.84189e-31	1.76268e-28	ENST00000239461	ENSP00000239461	5396	PRRX1	P54821	4061	protein_coding	PHOX1	1	paired related homeobox 1 [Source:HGNC Symbol;Acc:HGNC:9142]
ENSG00000135842	3360.48	-1.27407	0.113554	1.12293e-30	4.99107e-28	ENST00000367511	ENSP00000356481	116496	NIBAN1	Q9BZQ8	6884	protein_coding	C1orf24	1	niban apoptosis regulator 1 [Source:HGNC Symbol;Acc:HGNC:16784]
ENSG00000137801	26012.4	-1.46778	0.131195	1.30636e-30	5.63041e-28	ENST00000260356	ENSP00000260356	7057	THBS1	P07996	7789	protein_coding	THBS	15	thrombospondin 1 [Source:HGNC Symbol;Acc:HGNC:11785]
ENSG00000273079	334.049	3.72775	0.351073	5.76654e-30	2.41228e-27	ENST00000609686	ENSP00000477455	2904	GRIN2B	Q13224	30355	protein_coding	GluN2B	12	glutamate ionotropic receptor NMDA type subunit 2B [Source:HGNC Symbol;Acc:HGNC:4586]
ENSG00000147408	1409.38	-1.59899	0.14492	7.42323e-30	2.97342e-27	ENST00000454498	ENSP00000411816	55790	CSGALNACT1	Q8TDX6	4232	protein_coding	ChGn	8	chondroitin sulfate N-acetylgalactosaminyltransferase 1 [Source:HGNC Symbol;Acc:HGNC:24290]
ENSG00000163565	636.336	-2.70409	0.247381	7.52606e-30	2.97342e-27	ENST00000493884		3428	IFI16	Q16666	4138	protein_coding	IFNGIP1	1	interferon gamma inducible protein 16 [Source:HGNC Symbol;Acc:HGNC:5395]
ENSG00000176049	1613.69	2.32463	0.214972	8.86236e-29	3.40674e-26	ENST00000616793	ENSP00000479248	9832	JAKMIP2	Q96AA8	9153	protein_coding	JAMIP2	5	janus kinase and microtubule interacting protein 2 [Source:HGNC Symbol;Acc:HGNC:29067]
ENSG00000083444	18841.9	1.00967	0.0951582	1.81407e-27	6.78988e-25	ENST00000196061	ENSP00000196061	5351	PLOD1	Q02809	2976	protein_coding	LH1	1	procollagen-lysine,2-oxoglutarate 5-dioxygenase 1 [Source:HGNC Symbol;Acc:HGNC:9081]
ENSG00000049246	3515.02	1.23914	0.117525	2.01007e-27	7.33059e-25	ENST00000613533	ENSP00000482093	8863	PER3	P56645	6318	protein_coding		1	period circadian regulator 3 [Source:HGNC Symbol;Acc:HGNC:8847]
ENSG00000007038	903.148	1.56269	0.148688	2.15415e-27	7.65961e-25	ENST00000450020	ENSP00000407741	10942	PRSS21	Q9Y6M0	1106	protein_coding	ESP-1	16	serine protease 21 [Source:HGNC Symbol;Acc:HGNC:9485]
ENSG00000179603	5424.47	0.937123	0.0893848	8.07149e-27	2.80002e-24	ENST00000358373	ENSP00000351142	2918	GRM8	O00222	3850	protein_coding	GLUR8	7	glutamate metabotropic receptor 8 [Source:HGNC Symbol;Acc:HGNC:4600]
ENSG00000105991	621.773	-3.10603	0.308194	9.03125e-27	3.05837e-24	ENST00000643460	ENSP00000494260	3198	HOXA1	A0A2R8Y4R9	2543	protein_coding	HOX1	7	homeobox A1 [Source:HGNC Symbol;Acc:HGNC:5099]
ENSG00000111859	15814.3	-0.868194	0.0829878	1.04751e-26	3.46483e-24	ENST00000448183	ENSP00000395237	4739	NEDD9	Q14511	4934	protein_coding	CAS-L	6	neural precursor cell expressed, developmentally down-regulated 9 [Source:HGNC Symbol;Acc:HGNC:7733]
ENSG00000151715	4325.92	1.45836	0.141394	1.69631e-26	5.48333e-24	ENST00000281441	ENSP00000281441	120224	TMEM45B	Q96B21	2205	protein_coding	BC016153	11	transmembrane protein 45B [Source:HGNC Symbol;Acc:HGNC:25194]
ENSG00000023839	2178.17	-1.41319	0.137122	1.89653e-26	5.99431e-24	ENST00000647814	ENSP00000497274	1244	ABCC2	Q92887	5806	protein_coding	CMOAT	10	ATP binding cassette subfamily C member 2 [Source:HGNC Symbol;Acc:HGNC:53]
ENSG00000165802	67091.5	0.89924	0.0870171	4.0089e-26	1.23953e-23	ENST00000371475	ENSP00000360530	26012	NSMF	Q6X4W1	3649	protein_coding	NELF	9	NMDA receptor synaptonuclear signaling and neuronal migration factor [Source:HGNC Symbol;Acc:HGNC:29843]
ENSG00000163520	6142.54	-2.88819	0.2968	8.37586e-25	2.53468e-22	ENST00000404922	ENSP00000384169	2199	FBLN2	P98095	4306	protein_coding		3	fibulin 2 [Source:HGNC Symbol;Acc:HGNC:3601]
ENSG00000119927	2524.33	-1.07064	0.107258	1.04333e-24	3.09152e-22	ENST00000348367	ENSP00000265276	57678	GPAM	Q9HCL2	6372	protein_coding	GPAT1	10	glycerol-3-phosphate acyltransferase, mitochondrial [Source:HGNC Symbol;Acc:HGNC:24865]
ENSG00000230453	470.489	-1.9099	0.192812	1.35244e-24	3.92565e-22	ENST00000290943	ENSP00000290943	441459	ANKRD18B	A2A2Z9	3773	protein_coding	bA255A11.3	9	ankyrin repeat domain 18B [Source:HGNC Symbol;Acc:HGNC:23644]
ENSG00000272398	12741.2	-1.23177	0.124323	1.4446e-24	4.1093e-22	ENST00000619133	ENSP00000483985	100133941	CD24	P25063	2513	protein_coding	CD24A	6	CD24 molecule [Source:HGNC Symbol;Acc:HGNC:1645]
ENSG00000114541	466.033	-2.24727	0.228075	2.11256e-24	5.89156e-22	ENST00000398540	ENSP00000381549	23150	FRMD4B	Q9Y2L6	6283	protein_coding	GRSP1	3	FERM domain containing 4B [Source:HGNC Symbol;Acc:HGNC:24886]
ENSG00000100077	3275.92	0.889127	0.0896605	2.79687e-24	7.64998e-22	ENST00000324198	ENSP00000317578	157	GRK3	P35626	9277	protein_coding	ADRBK2	22	G protein-coupled receptor kinase 3 [Source:HGNC Symbol;Acc:HGNC:290]
ENSG00000197457	3328.8	-1.45803	0.149362	4.56965e-24	1.22631e-21	ENST00000540534	ENSP00000439840	50861	STMN3	Q9NZ72	2351	protein_coding	SCLIP	20	stathmin 3 [Source:HGNC Symbol;Acc:HGNC:15926]
ENSG00000117122	4348.38	-1.32093	0.136072	8.89708e-24	2.34339e-21	ENST00000490075		4237	MFAP2	P55001	2371	protein_coding	MAGP	1	microfibril associated protein 2 [Source:HGNC Symbol;Acc:HGNC:7033]
ENSG00000182534	1825.94	-1.45036	0.149874	1.05101e-23	2.7179e-21	ENST00000355797	ENSP00000348050	439921	MXRA7	P84157	5661	protein_coding	FLJ46603	17	matrix remodeling associated 7 [Source:HGNC Symbol;Acc:HGNC:7541]
ENSG00000178033	504.481	-2.06948	0.215304	2.51073e-23	6.37682e-21	ENST00000368599	ENSP00000357588	254228	CALHM5	Q8N5C1	9787	protein_coding	C6orf188	6	calcium homeostasis modulator family member 5 [Source:HGNC Symbol;Acc:HGNC:21568]
ENSG00000112902	1556.25	-2.56483	0.270156	3.26649e-23	8.15075e-21	ENST00000382496	ENSP00000371936	9037	SEMA5A	Q13591	11755	protein_coding	SEMAF	5	semaphorin 5A [Source:HGNC Symbol;Acc:HGNC:10736]
ENSG00000161249	1121.51	-1.42118	0.148774	3.59052e-23	8.80482e-21	ENST00000489395		93099	DMKN	Q6E0U4	2811	protein_coding	ZD52F10	19	dermokine [Source:HGNC Symbol;Acc:HGNC:25063]
ENSG00000178567	953.638	-1.10467	0.116415	1.20187e-22	2.89732e-20	ENST00000322716	ENSP00000406027	9852	EPM2AIP1	Q7L775	8089	protein_coding	FLJ11207	3	EPM2A interacting protein 1 [Source:HGNC Symbol;Acc:HGNC:19735]
ENSG00000109906	876.205	-2.59337	0.279542	2.27815e-22	5.40035e-20	ENST00000335953	ENSP00000338157	7704	ZBTB16	Q05516	8494	protein_coding	PLZF	11	zinc finger and BTB domain containing 16 [Source:HGNC Symbol;Acc:HGNC:12930]
ENSG00000168453	4169.9	-0.977122	0.103406	2.41726e-22	5.63618e-20	ENST00000381418	ENSP00000370826	55806	HR	O43593	5474	protein_coding	ALUNC	8	HR lysine demethylase and nuclear receptor corepressor [Source:HGNC Symbol;Acc:HGNC:5172]
ENSG00000114315	3379.35	-1.26027	0.134761	3.04128e-22	6.9768e-20	ENST00000232424	ENSP00000232424	3280	HES1	Q14469	1575	protein_coding	bHLHb39	3	hes family bHLH transcription factor 1 [Source:HGNC Symbol;Acc:HGNC:5192]
ENSG00000035862	2475.97	-1.15541	0.123472	3.66471e-22	8.27351e-20	ENST00000262768	ENSP00000262768	7077	TIMP2	P16035	3652	protein_coding	CSC-21K	17	TIMP metallopeptidase inhibitor 2 [Source:HGNC Symbol;Acc:HGNC:11821]
ENSG00000197329	5954.37	0.979861	0.105228	8.81066e-22	1.95803e-19	ENST00000358912	ENSP00000351789	57162	PELI1	Q96FA3	3716	protein_coding		2	pellino E3 ubiquitin protein ligase 1 [Source:HGNC Symbol;Acc:HGNC:8827]
ENSG00000183087	962.737	1.87629	0.203476	9.56509e-22	2.09299e-19	ENST00000608763		2621	GAS6	Q14393	2646	protein_coding	AXLLG	13	growth arrest specific 6 [Source:HGNC Symbol;Acc:HGNC:4168]
ENSG00000163132	4005.1	-0.989611	0.107388	2.12638e-21	4.58235e-19	ENST00000382723	ENSP00000372170	4487	MSX1	P28360	1940	protein_coding	HOX7	4	msh homeobox 1 [Source:HGNC Symbol;Acc:HGNC:7391]
ENSG00000185046	2144.07	1.23489	0.135451	2.87345e-21	6.09986e-19	ENST00000547776	ENSP00000449629	56899	ANKS1B	Q7Z6G8	3885	protein_coding	AIDA-1	12	ankyrin repeat and sterile alpha motif domain containing 1B [Source:HGNC Symbol;Acc:HGNC:24600]
ENSG00000162407	260.827	-1.60884	0.177854	4.07586e-21	8.52515e-19	ENST00000371250	ENSP00000360296	8613	PLPP3	O14495	3273	protein_coding	LPP3	1	phospholipid phosphatase 3 [Source:HGNC Symbol;Acc:HGNC:9229]
ENSG00000198185	168.649	-2.54478	0.288502	1.69997e-20	3.50415e-18	ENST00000347606	ENSP00000255129	55713	ZNF334	Q9HCZ1	3890	protein_coding	bA179N14.1	20	zinc finger protein 334 [Source:HGNC Symbol;Acc:HGNC:15806]
ENSG00000074370	1288.56	1.20861	0.135966	2.42441e-20	4.92606e-18	ENST00000309890	ENSP00000312577	489	ATP2A3	Q93084	4826	protein_coding	SERCA3	17	ATPase sarcoplasmic/endoplasmic reticulum Ca2+ transporting 3 [Source:HGNC Symbol;Acc:HGNC:813]
ENSG00000182463	622.47	-1.98498	0.223839	2.49095e-20	4.98997e-18	ENST00000371497	ENSP00000360552	128553	TSHZ2	Q9NRE2	12236	protein_coding	C20orf17	20	teashirt zinc finger homeobox 2 [Source:HGNC Symbol;Acc:HGNC:13010]
ENSG00000125378	3010.48	-1.77073	0.200412	2.97226e-20	5.87146e-18	ENST00000245451	ENSP00000245451	652	BMP4	P12644	1931	protein_coding	BMP2B	14	bone morphogenetic protein 4 [Source:HGNC Symbol;Acc:HGNC:1071]
ENSG00000135111	24769.9	-0.74498	0.0842803	4.09022e-20	7.9692e-18	ENST00000349155	ENSP00000257567	6926	TBX3	O15119	4733	protein_coding	TBX3-ISO	12	T-box transcription factor 3 [Source:HGNC Symbol;Acc:HGNC:11602]
ENSG00000072682	7297.15	0.864603	0.0980235	8.14679e-20	1.56584e-17	ENST00000401867	ENSP00000384999	8974	P4HA2	O15460	3349	protein_coding	C-P4Halpha(II)	5	prolyl 4-hydroxylase subunit alpha 2 [Source:HGNC Symbol;Acc:HGNC:8547]
ENSG00000105880	1513.34	-1.96207	0.227649	2.20779e-19	4.18685e-17	ENST00000648378	ENSP00000498116	1749	DLX5	P56178	1418	protein_coding		7	distal-less homeobox 5 [Source:HGNC Symbol;Acc:HGNC:2918]
ENSG00000169855	5947.24	0.959065	0.110361	2.53764e-19	4.74907e-17	ENST00000436010	ENSP00000406043	6091	ROBO1	Q9Y6N7	7501	protein_coding	DUTT1	3	roundabout guidance receptor 1 [Source:HGNC Symbol;Acc:HGNC:10249]
ENSG00000146433	7113.98	0.889902	0.103372	5.30913e-19	9.80672e-17	ENST00000367090	ENSP00000356057	57583	TMEM181	Q9P2C4	5390	protein_coding	GPR178	6	transmembrane protein 181 [Source:HGNC Symbol;Acc:HGNC:20958]
ENSG00000119630	364.309	1.62727	0.194348	1.52567e-18	2.782e-16	ENST00000555253		5228	PGF	P49763	3549	protein_coding	D12S1900	14	placental growth factor [Source:HGNC Symbol;Acc:HGNC:8893]
ENSG00000256463	4433.28	-1.65722	0.198671	2.01139e-18	3.62127e-16	ENST00000537592	ENSP00000441823	27164	SALL3	Q9BXA9	6555	protein_coding	ZNF796	18	spalt like transcription factor 3 [Source:HGNC Symbol;Acc:HGNC:10527]
ENSG00000196730	331.984	-1.43231	0.171922	2.23486e-18	3.97331e-16	ENST00000408954	ENSP00000386135	1612	DAPK1	P53355	5912	protein_coding	DAPK	9	death associated protein kinase 1 [Source:HGNC Symbol;Acc:HGNC:2674]
ENSG00000173559	916.708	1.14767	0.137042	2.50716e-18	4.40239e-16	ENST00000674262	ENSP00000501487	64859	NABP1	Q96AH0	12359	protein_coding	DKFZp667M1322	2	nucleic acid binding protein 1 [Source:HGNC Symbol;Acc:HGNC:26232]
ENSG00000106034	364.53	-3.78837	0.488715	2.81527e-18	4.88312e-16	ENST00000310396	ENSP00000309772	79974	CPED1	A4D0V7	5304	protein_coding	C7orf58	7	cadherin like and PC-esterase domain containing 1 [Source:HGNC Symbol;Acc:HGNC:26159]
ENSG00000134072	420.411	-1.57668	0.190208	3.05413e-18	5.2336e-16	ENST00000496534		8536	CAMK1	Q14012	1487	protein_coding	CaMKI	3	calcium/calmodulin dependent protein kinase I [Source:HGNC Symbol;Acc:HGNC:1459]
ENSG00000077092	525.713	-2.0257	0.243866	3.16338e-18	5.35628e-16	ENST00000330688	ENSP00000332296	5915	RARB	F1D8S6	3132	protein_coding	HAP	3	retinoic acid receptor beta [Source:HGNC Symbol;Acc:HGNC:9865]
ENSG00000129514	1154.51	-1.05197	0.125653	3.25268e-18	5.44268e-16	ENST00000250448	ENSP00000250448	3169	FOXA1	P55317	3509	protein_coding	HNF3A	14	forkhead box A1 [Source:HGNC Symbol;Acc:HGNC:5021]
ENSG00000162817	1930.39	-1.28016	0.15458	4.11162e-18	6.79995e-16	ENST00000294889	ENSP00000294889	79762	C1orf115	Q9H7X2	2891	protein_coding	FLJ14146	1	chromosome 1 open reading frame 115 [Source:HGNC Symbol;Acc:HGNC:25873]
ENSG00000182580	1268.91	-1.43826	0.175256	6.31464e-18	1.03233e-15	ENST00000330394	ENSP00000332118	2049	EPHB3	P54753	4234	protein_coding	ETK2	3	EPH receptor B3 [Source:HGNC Symbol;Acc:HGNC:3394]
ENSG00000151490	12476.3	2.11223	0.257857	8.03281e-18	1.2983e-15	ENST00000674388	ENSP00000501494	5800	PTPRO	Q16827	7814	protein_coding	GLEPP1	12	protein tyrosine phosphatase receptor type O [Source:HGNC Symbol;Acc:HGNC:9678]
ENSG00000150995	7649.3	1.29791	0.158451	8.47624e-18	1.35458e-15	ENST00000302640	ENSP00000306253	3708	ITPR1	Q14643	10197	protein_coding	ACV	3	inositol 1,4,5-trisphosphate receptor type 1 [Source:HGNC Symbol;Acc:HGNC:6180]
ENSG00000001617	5630.59	-0.812471	0.0987215	1.08405e-17	1.71316e-15	ENST00000002829	ENSP00000002829	6405	SEMA3F	Q13275	3607	protein_coding	Sema4	3	semaphorin 3F [Source:HGNC Symbol;Acc:HGNC:10728]
ENSG00000074416	588.052	1.98879	0.245789	1.855e-17	2.89931e-15	ENST00000434178	ENSP00000402798	11343	MGLL	Q99685	4941	protein_coding	HU-K5	3	monoglyceride lipase [Source:HGNC Symbol;Acc:HGNC:17038]
ENSG00000144810	93.2535	-2.52553	0.316793	2.2816e-17	3.5273e-15	ENST00000261037	ENSP00000261037	1295	COL8A1	P27658	5705	protein_coding	C3orf7	3	collagen type VIII alpha 1 chain [Source:HGNC Symbol;Acc:HGNC:2215]
ENSG00000140403	2450.23	0.785037	0.096675	2.3356e-17	3.57196e-15	ENST00000394855	ENSP00000378324	55466	DNAJA4	Q8WW22	3245	protein_coding	PRO1472	15	DnaJ heat shock protein family (Hsp40) member A4 [Source:HGNC Symbol;Acc:HGNC:14885]
ENSG00000142599	55041	0.84725	0.104071	2.50561e-17	3.7912e-15	ENST00000337907	ENSP00000338629	473	RERE	Q9P2R6	8026	protein_coding	ARG	1	arginine-glutamic acid dipeptide repeats [Source:HGNC Symbol;Acc:HGNC:9965]
ENSG00000165626	806.045	-1.07673	0.132969	2.99955e-17	4.4908e-15	ENST00000440282	ENSP00000401256	222389	BEND7	A0A0A0MSS7	6524	protein_coding	C10orf30	10	BEN domain containing 7 [Source:HGNC Symbol;Acc:HGNC:23514]
ENSG00000069535	10473	1.00727	0.124254	3.24938e-17	4.81416e-15	ENST00000378069	ENSP00000367309	4129	MAOB	P27338	2570	protein_coding		X	monoamine oxidase B [Source:HGNC Symbol;Acc:HGNC:6834]
ENSG00000144908	1390.78	1.5603	0.195131	3.41223e-17	5.00332e-15	ENST00000476245		10840	ALDH1L1	O75891	4604	protein_coding	10-fTHF	3	aldehyde dehydrogenase 1 family member L1 [Source:HGNC Symbol;Acc:HGNC:3978]
ENSG00000184524	1365.99	1.17413	0.145853	3.48698e-17	5.06075e-15	ENST00000330106	ENSP00000328336	51286	CEND1	Q8N111	1605	protein_coding	BM88	11	cell cycle exit and neuronal differentiation 1 [Source:HGNC Symbol;Acc:HGNC:24153]
ENSG00000145934	3330.61	1.60054	0.200369	3.65905e-17	5.25684e-15	ENST00000519204	ENSP00000428964	57451	TENM2	Q9NT68	9427	protein_coding	KIAA1127	5	teneurin transmembrane protein 2 [Source:HGNC Symbol;Acc:HGNC:29943]
ENSG00000248144	88.9099	-4.0888	0.548292	3.81408e-17	5.42477e-15	ENST00000515683	ENSP00000426083	126	ADH1C	P00326	1454	protein_coding	ADH3	4	alcohol dehydrogenase 1C (class I), gamma polypeptide [Source:HGNC Symbol;Acc:HGNC:251]
ENSG00000111716	847.512	1.51917	0.190877	4.63133e-17	6.52192e-15	ENST00000396076	ENSP00000379386	3945	LDHB	P07195	1538	protein_coding		12	lactate dehydrogenase B [Source:HGNC Symbol;Acc:HGNC:6541]
ENSG00000172000	969.941	0.907732	0.112686	5.41871e-17	7.55591e-15	ENST00000307635	ENSP00000302603	80032	ZNF556	Q9HAH1	6574	protein_coding	FLJ11637	19	zinc finger protein 556 [Source:HGNC Symbol;Acc:HGNC:25669]
ENSG00000154917	2524.16	1.101	0.138164	8.04249e-17	1.11057e-14	ENST00000285208	ENSP00000285208	51560	RAB6B	Q9NRW1	5596	protein_coding		3	RAB6B, member RAS oncogene family [Source:HGNC Symbol;Acc:HGNC:14902]
ENSG00000165650	4281.02	-0.725276	0.091623	8.19166e-17	1.12029e-14	ENST00000334464	ENSP00000334642	118987	PDZD8	Q8NEN9	9672	protein_coding	bA129M16.2	10	PDZ domain containing 8 [Source:HGNC Symbol;Acc:HGNC:26974]
ENSG00000147852	2373.06	0.810271	0.101687	8.90856e-17	1.20673e-14	ENST00000382100	ENSP00000371532	7436	VLDLR	P98155	9213	protein_coding	CARMQ1	9	very low density lipoprotein receptor [Source:HGNC Symbol;Acc:HGNC:12698]
ENSG00000148082	422.031	-1.38362	0.175784	1.02105e-16	1.37004e-14	ENST00000375835	ENSP00000364995	53358	SHC3	Q92529	9819	protein_coding	N-Shc	9	SHC adaptor protein 3 [Source:HGNC Symbol;Acc:HGNC:18181]
ENSG00000198758	124.217	2.4641	0.316156	1.11105e-16	1.47687e-14	ENST00000369805	ENSP00000358820	79574	EPS8L3	Q8TE67	2325	protein_coding	FLJ21522	1	EPS8 like 3 [Source:HGNC Symbol;Acc:HGNC:21297]
ENSG00000011028	1879.34	-2.00879	0.258709	2.49938e-16	3.29155e-14	ENST00000303375	ENSP00000307513	9902	MRC2	Q9UBG0	5719	protein_coding	CD280	17	mannose receptor C type 2 [Source:HGNC Symbol;Acc:HGNC:16875]
ENSG00000160049	21034.6	0.68925	0.0895243	3.40157e-16	4.43858e-14	ENST00000377038	ENSP00000366237	1676	DFFA	O00273	6035	protein_coding	DFF-45	1	DNA fragmentation factor subunit alpha [Source:HGNC Symbol;Acc:HGNC:2772]
ENSG00000079277	1201.77	-0.933502	0.120199	5.34364e-16	6.90933e-14	ENST00000484301		8569	MKNK1	Q9BUB5	3408	protein_coding	MNK1	1	MAPK interacting serine/threonine kinase 1 [Source:HGNC Symbol;Acc:HGNC:7110]
ENSG00000135540	6218.8	0.624487	0.0824749	5.75813e-16	7.37819e-14	ENST00000427025	ENSP00000394546	57224	NHSL1	Q5SYE7	7500	protein_coding	bA43P8.1	6	NHS like 1 [Source:HGNC Symbol;Acc:HGNC:21021]
ENSG00000122870	1834.8	-0.753571	0.098335	7.12764e-16	9.05147e-14	ENST00000373886	ENSP00000362993	80114	BICC1	Q9H694	5741	protein_coding		10	BicC family RNA binding protein 1 [Source:HGNC Symbol;Acc:HGNC:19351]
ENSG00000115468	5042.32	-0.948155	0.123003	8.30496e-16	1.04532e-13	ENST00000264059	ENSP00000264059	80303	EFHD1	Q9BUP0	1878	protein_coding	FLJ13612	2	EF-hand domain family member D1 [Source:HGNC Symbol;Acc:HGNC:29556]
ENSG00000137831	2243.68	-1.12876	0.147778	1.02148e-15	1.27443e-13	ENST00000322954	ENSP00000314556	55075	UACA	Q9BZF9	6904	protein_coding	FLJ10128	15	uveal autoantigen with coiled-coil domains and ankyrin repeats [Source:HGNC Symbol;Acc:HGNC:15947]
ENSG00000188322	4888.66	-1.38949	0.183817	1.16737e-15	1.44379e-13	ENST00000341901	ENSP00000343248	388228	SBK1	Q52WX2	4986	protein_coding	Sbk	16	SH3 domain binding kinase 1 [Source:HGNC Symbol;Acc:HGNC:17699]
ENSG00000105875	1754.36	-1.14342	0.150557	1.38162e-15	1.69403e-13	ENST00000354475	ENSP00000346466	29062	WDR91	A4D1P6	4580	protein_coding	HSPC049	7	WD repeat domain 91 [Source:HGNC Symbol;Acc:HGNC:24997]
ENSG00000117791	1616.96	-0.78041	0.10275	1.39982e-15	1.70168e-13	ENST00000366913	ENSP00000355880	54996	MTARC2	Q969Z3	2146	protein_coding	FLJ20605	1	mitochondrial amidoxime reducing component 2 [Source:HGNC Symbol;Acc:HGNC:26064]
ENSG00000137834	2368.28	-0.980705	0.128717	1.59704e-15	1.92497e-13	ENST00000612349		4091	SMAD6	O43541	5198	protein_coding	HsT17432	15	SMAD family member 6 [Source:HGNC Symbol;Acc:HGNC:6772]
ENSG00000177519	515.694	-1.36289	0.181355	1.68605e-15	2.01518e-13	ENST00000325926	ENSP00000314946	56475	RPRM	Q9NS64	1425	protein_coding	FLJ90327	2	reprimo, TP53 dependent G2 arrest mediator homolog [Source:HGNC Symbol;Acc:HGNC:24201]
ENSG00000169696	8745.51	-0.716915	0.095962	2.38178e-15	2.82301e-13	ENST00000577733		79058	ASPSCR1	Q9BZE9	5503	protein_coding	ASPL	17	ASPSCR1 tether for SLC2A4, UBX domain containing [Source:HGNC Symbol;Acc:HGNC:13825]
ENSG00000132698	77.6243	-4.33058	0.624336	2.7012e-15	3.17514e-13	ENST00000361084	ENSP00000354376	57111	RAB25	P57735	1100	protein_coding	CATX-8	1	RAB25, member RAS oncogene family [Source:HGNC Symbol;Acc:HGNC:18238]
ENSG00000104327	114.86	-2.73159	0.381411	5.10334e-15	5.94958e-13	ENST00000469032		793	CALB1	P05937	5392	protein_coding	CALB	8	calbindin 1 [Source:HGNC Symbol;Acc:HGNC:1434]
ENSG00000102678	474.542	-1.44486	0.196976	6.04485e-15	6.98991e-13	ENST00000382353	ENSP00000371790	2254	FGF9	P31371	4530	protein_coding		13	fibroblast growth factor 9 [Source:HGNC Symbol;Acc:HGNC:3687]
ENSG00000128710	842.961	-1.01696	0.137179	7.14496e-15	8.19538e-13	ENST00000249501	ENSP00000249501	3236	HOXD10	P28358	1785	protein_coding	HOX4	2	homeobox D10 [Source:HGNC Symbol;Acc:HGNC:5133]
ENSG00000204389	3101.09	-1.90936	0.260924	7.26939e-15	8.27141e-13	ENST00000375651	ENSP00000364802	3303	HSPA1A	P0DMV8	2400	protein_coding	HSP70-1	6	heat shock protein family A (Hsp70) member 1A [Source:HGNC Symbol;Acc:HGNC:5232]
ENSG00000134207	453.507	-1.39684	0.190986	7.38325e-15	8.33428e-13	ENST00000610222	ENSP00000476396	148281	SYT6	Q5T7P8	4487	protein_coding		1	synaptotagmin 6 [Source:HGNC Symbol;Acc:HGNC:18638]
ENSG00000120594	420.431	-1.17663	0.159912	7.68174e-15	8.60294e-13	ENST00000377252	ENSP00000366460	84898	PLXDC2	Q6UX71	12275	protein_coding	FLJ14623	10	plexin domain containing 2 [Source:HGNC Symbol;Acc:HGNC:21013]
ENSG00000145198	10650.7	1.14559	0.155729	8.33535e-15	9.26201e-13	ENST00000426955	ENSP00000398688	90113	VWA5B2	Q8N398	4120	protein_coding	DKFZp761K032	3	von Willebrand factor A domain containing 5B2 [Source:HGNC Symbol;Acc:HGNC:25144]
ENSG00000048540	291.786	-2.02867	0.279025	1.03219e-14	1.13805e-12	ENST00000261169	ENSP00000261169	55885	LMO3	Q8TAP4	3810	protein_coding	DAT1	12	LIM domain only 3 [Source:HGNC Symbol;Acc:HGNC:6643]
ENSG00000010818	1319.99	1.17006	0.160181	1.158e-14	1.26694e-12	ENST00000367604	ENSP00000356576	3097	HIVEP2	P31629	10032	protein_coding	HIV-EP2	6	HIVEP zinc finger 2 [Source:HGNC Symbol;Acc:HGNC:4921]
ENSG00000131019	3450.03	0.905985	0.123431	1.33061e-14	1.44467e-12	ENST00000367339	ENSP00000356308	79465	ULBP3	Q9BZM4	3111	protein_coding	RAET1N	6	UL16 binding protein 3 [Source:HGNC Symbol;Acc:HGNC:14895]
ENSG00000138670	341.636	-1.41773	0.196664	1.57052e-14	1.69224e-12	ENST00000436139	ENSP00000398763	153020	RASGEF1B	Q0VAM2	6323	protein_coding	FLJ31695	4	RasGEF domain family member 1B [Source:HGNC Symbol;Acc:HGNC:24881]
ENSG00000183578	5526.27	0.779766	0.107864	2.08425e-14	2.22889e-12	ENST00000327536	ENSP00000328016	388121	TNFAIP8L3	Q5GJ75	2262	protein_coding	FLJ41287	15	TNF alpha induced protein 8 like 3 [Source:HGNC Symbol;Acc:HGNC:20620]
ENSG00000139926	2603.61	-1.14874	0.158948	2.14622e-14	2.27803e-12	ENST00000557522		122786	FRMD6	Q96NE9	5123	protein_coding	C14orf31	14	FERM domain containing 6 [Source:HGNC Symbol;Acc:HGNC:19839]
ENSG00000163982	2511.08	-1.18417	0.164318	2.30757e-14	2.43116e-12	ENST00000296358	ENSP00000296358	133060	OTOP1	Q7RTM1	1864	protein_coding		4	otopetrin 1 [Source:HGNC Symbol;Acc:HGNC:19656]
ENSG00000198865	303.424	2.16712	0.303536	2.46743e-14	2.58046e-12	ENST00000361970	ENSP00000354888	100129792	CCDC152	Q4G0S7	3493	protein_coding	LOC100129792	5	coiled-coil domain containing 152 [Source:HGNC Symbol;Acc:HGNC:34438]
ENSG00000071246	1120.1	-1.27158	0.177713	2.82287e-14	2.93063e-12	ENST00000167106	ENSP00000167106	22846	VASH1	Q7L8A9	6449	protein_coding	KIAA1036	14	vasohibin 1 [Source:HGNC Symbol;Acc:HGNC:19964]
ENSG00000172201	5328.6	-0.760203	0.106318	3.29172e-14	3.39262e-12	ENST00000378700	ENSP00000367972	3400	ID4	P47928	3873	protein_coding	bHLHb27	6	inhibitor of DNA binding 4, HLH protein [Source:HGNC Symbol;Acc:HGNC:5363]
ENSG00000120254	9690.85	0.635855	0.0910127	4.68943e-14	4.7984e-12	ENST00000367321	ENSP00000356290	25902	MTHFD1L	Q6UB35	3604	protein_coding	DKFZP586G1517	6	methylenetetrahydrofolate dehydrogenase (NADP+ dependent) 1 like [Source:HGNC Symbol;Acc:HGNC:21055]
ENSG00000070961	11966.2	0.722055	0.102528	5.55785e-14	5.64638e-12	ENST00000428670	ENSP00000392043	490	ATP2B1	P20020	7032	protein_coding	PMCA1	12	ATPase plasma membrane Ca2+ transporting 1 [Source:HGNC Symbol;Acc:HGNC:814]
ENSG00000140873	5189.56	0.745427	0.106065	7.15269e-14	7.21508e-12	ENST00000282849	ENSP00000282849	170692	ADAMTS18	Q8TE60	5833	protein_coding	ADAMTS21	16	ADAM metallopeptidase with thrombospondin type 1 motif 18 [Source:HGNC Symbol;Acc:HGNC:17110]
ENSG00000115232	396.91	1.78836	0.255959	7.56495e-14	7.5772e-12	ENST00000397033	ENSP00000380227	3676	ITGA4	P13612	6781	protein_coding	CD49D	2	integrin subunit alpha 4 [Source:HGNC Symbol;Acc:HGNC:6140]
ENSG00000180592	278.629	-1.35361	0.19338	7.62068e-14	7.57964e-12	ENST00000449193	ENSP00000410041	387640	SKIDA1	Q1XH10	6601	protein_coding	C10orf140	10	SKI/DACH domain containing 1 [Source:HGNC Symbol;Acc:HGNC:32697]
ENSG00000092421	18094.1	-1.41666	0.203163	8.60194e-14	8.49621e-12	ENST00000343348	ENSP00000345512	57556	SEMA6A	B3KU01	6878	protein_coding	HT018	5	semaphorin 6A [Source:HGNC Symbol;Acc:HGNC:10738]
ENSG00000142632	78.0222	-3.01782	0.458429	8.96279e-14	8.79157e-12	ENST00000270747	ENSP00000270747	128272	ARHGEF19	Q8IW93	3322	protein_coding	FLJ33962	1	Rho guanine nucleotide exchange factor 19 [Source:HGNC Symbol;Acc:HGNC:26604]
ENSG00000137868	304.511	-2.28372	0.32977	9.60163e-14	9.3537e-12	ENST00000574439		64220	STRA6	Q9BX79	2887	protein_coding	FLJ12541	15	signaling receptor and transporter of retinol STRA6 [Source:HGNC Symbol;Acc:HGNC:30650]
ENSG00000136490	1946.4	-0.766488	0.109467	9.70596e-14	9.39102e-12	ENST00000259006	ENSP00000259006	80774	LIMD2	Q9BT23	3192	protein_coding	MGC10986	17	LIM domain containing 2 [Source:HGNC Symbol;Acc:HGNC:28142]
ENSG00000175497	4946.21	0.83433	0.118462	9.78212e-14	9.40075e-12	ENST00000410059	ENSP00000386565	57628	DPP10	Q8N608	5964	protein_coding	DPL2	2	dipeptidyl peptidase like 10 [Source:HGNC Symbol;Acc:HGNC:20823]
ENSG00000146416	5231.47	0.862653	0.122379	1.00923e-13	9.63372e-12	ENST00000629020	ENSP00000485875	51390	AIG1	Q9NVV5	3636	protein_coding	AIG-1	6	androgen induced 1 [Source:HGNC Symbol;Acc:HGNC:21607]
ENSG00000126947	39.0776	-4.33864	0.681215	1.21786e-13	1.15477e-11	ENST00000372829	ENSP00000361917	51309	ARMCX1	Q9P291	2125	protein_coding	ALEX1	X	armadillo repeat containing X-linked 1 [Source:HGNC Symbol;Acc:HGNC:18073]
ENSG00000100592	1183.07	-1.03132	0.147059	1.26976e-13	1.19601e-11	ENST00000395125	ENSP00000378557	23002	DAAM1	Q9Y4D1	5806	protein_coding	KIAA0666	14	dishevelled associated activator of morphogenesis 1 [Source:HGNC Symbol;Acc:HGNC:18142]
ENSG00000170545	1163.48	-0.979611	0.139792	1.41219e-13	1.32142e-11	ENST00000603798	ENSP00000475068	57228	SMAGP	Q0VAQ4	1875	protein_coding	hSMAGP	12	small cell adhesion glycoprotein [Source:HGNC Symbol;Acc:HGNC:26918]
ENSG00000015133	2806	-0.753811	0.108882	1.56016e-13	1.45034e-11	ENST00000389857	ENSP00000374507	440193	CCDC88C	Q9P219	7519	protein_coding	DAPLE	14	coiled-coil domain containing 88C [Source:HGNC Symbol;Acc:HGNC:19967]
ENSG00000120708	2538.93	-1.918	0.278646	1.61033e-13	1.48725e-11	ENST00000515433		7045	TGFBI	Q15582	4661	protein_coding	BIGH3	5	transforming growth factor beta induced [Source:HGNC Symbol;Acc:HGNC:11771]
ENSG00000170485	1188.86	-1.48141	0.216872	2.22728e-13	2.04378e-11	ENST00000474550		4862	NPAS2	Q99743	7983	protein_coding	bHLHe9	2	neuronal PAS domain protein 2 [Source:HGNC Symbol;Acc:HGNC:7895]
ENSG00000136026	30374	0.599396	0.0890815	2.45044e-13	2.23414e-11	ENST00000378026	ENSP00000367265	10970	CKAP4	Q07065	3121	protein_coding	CLIMP-63	12	cytoskeleton associated protein 4 [Source:HGNC Symbol;Acc:HGNC:16991]
ENSG00000119655	1630.8	-1.04499	0.152082	3.33326e-13	3.01968e-11	ENST00000541064	ENSP00000442488	10577	NPC2	P61916	1436	protein_coding	EDDM1	14	NPC intracellular cholesterol transporter 2 [Source:HGNC Symbol;Acc:HGNC:14537]
ENSG00000105855	734.371	-1.08318	0.158619	4.16182e-13	3.74642e-11	ENST00000222573	ENSP00000222573	3696	ITGB8	P26012	8974	protein_coding		7	integrin subunit beta 8 [Source:HGNC Symbol;Acc:HGNC:6163]
ENSG00000131981	916.25	-1.3472	0.199497	4.31196e-13	3.85717e-11	ENST00000556438		3958	LGALS3	P17931	1734	protein_coding	GALIG	14	galectin 3 [Source:HGNC Symbol;Acc:HGNC:6563]
ENSG00000148053	525.237	1.98696	0.295171	4.53318e-13	4.02971e-11	ENST00000277120	ENSP00000277120	4915	NTRK2	Q16620	8633	protein_coding	TRKB	9	neurotrophic receptor tyrosine kinase 2 [Source:HGNC Symbol;Acc:HGNC:8032]
ENSG00000171345	22340.3	-0.928432	0.135839	4.75182e-13	4.19784e-11	ENST00000361566	ENSP00000355124	3880	KRT19	P08727	1390	protein_coding	CK19	17	keratin 19 [Source:HGNC Symbol;Acc:HGNC:6436]
ENSG00000131771	50.3257	-3.57101	0.586454	5.1288e-13	4.50289e-11	ENST00000580029		84152	PPP1R1B	Q9UD71	2879	protein_coding	DARPP-32	17	protein phosphatase 1 regulatory inhibitor subunit 1B [Source:HGNC Symbol;Acc:HGNC:9287]
ENSG00000152952	9710.32	0.693956	0.103697	5.17127e-13	4.51233e-11	ENST00000478436		5352	PLOD2	O00469	3835	protein_coding	LH2	3	procollagen-lysine,2-oxoglutarate 5-dioxygenase 2 [Source:HGNC Symbol;Acc:HGNC:9082]
ENSG00000063180	403.237	-1.15118	0.170015	5.38817e-13	4.67293e-11	ENST00000084798	ENSP00000084798	770	CA11	O75493	1715	protein_coding	CARP2	19	carbonic anhydrase 11 [Source:HGNC Symbol;Acc:HGNC:1370]
ENSG00000158560	5115.33	-0.821508	0.121199	5.7591e-13	4.96435e-11	ENST00000324972	ENSP00000320130	1780	DYNC1I1	O14576	2950	protein_coding	DNCI1	7	dynein cytoplasmic 1 intermediate chain 1 [Source:HGNC Symbol;Acc:HGNC:2963]
ENSG00000011201	220.219	1.47257	0.220741	6.70111e-13	5.74156e-11	ENST00000262648	ENSP00000262648	3730	ANOS1	P23352	6265	protein_coding	ADMLX	X	anosmin 1 [Source:HGNC Symbol;Acc:HGNC:6211]
ENSG00000157216	3529.22	-0.688501	0.104176	8.7197e-13	7.42637e-11	ENST00000610401	ENSP00000479674	23648	SSBP3	Q9BWW4	3168	protein_coding	CSDP	1	single stranded DNA binding protein 3 [Source:HGNC Symbol;Acc:HGNC:15674]
ENSG00000074219	1057.6	-1.92913	0.29096	8.94695e-13	7.52973e-11	ENST00000377214	ENSP00000366419	8463	TEAD2	Q15562	2440	protein_coding	ETF	19	TEA domain transcription factor 2 [Source:HGNC Symbol;Acc:HGNC:11715]
ENSG00000197119	989.552	-0.859149	0.127675	8.90945e-13	7.52973e-11	ENST00000554912	ENSP00000450913	123096	SLC25A29	Q8N8R3	5169	protein_coding	C14orf69	14	solute carrier family 25 member 29 [Source:HGNC Symbol;Acc:HGNC:20116]
ENSG00000187634	613.853	-1.57445	0.23913	1.1598e-12	9.70343e-11	ENST00000342066	ENSP00000342313	148398	SAMD11	Q96NU1	2557	protein_coding	MGC45873	1	sterile alpha motif domain containing 11 [Source:HGNC Symbol;Acc:HGNC:28706]
ENSG00000111907	38720.5	0.697725	0.106238	1.21669e-12	1.01199e-10	ENST00000532978		7164	TPD52L1	Q16890	2489	protein_coding	D53	6	TPD52 like 1 [Source:HGNC Symbol;Acc:HGNC:12006]
ENSG00000166341	576.122	-1.09303	0.16491	1.59033e-12	1.31507e-10	ENST00000299441	ENSP00000299441	8642	DCHS1	Q96JQ0	10713	protein_coding	CDH25	11	dachsous cadherin-related 1 [Source:HGNC Symbol;Acc:HGNC:13681]
ENSG00000198848	18893.5	0.950562	0.143559	1.98076e-12	1.62846e-10	ENST00000422046	ENSP00000390492	1066	CES1	P23141	2178	protein_coding	CEH	16	carboxylesterase 1 [Source:HGNC Symbol;Acc:HGNC:1863]
ENSG00000180914	504.019	-1.85804	0.286319	2.24453e-12	1.83471e-10	ENST00000316793	ENSP00000324270	5021	OXTR	P30559	4364	protein_coding		3	oxytocin receptor [Source:HGNC Symbol;Acc:HGNC:8529]
ENSG00000106078	4972.51	0.700514	0.108736	2.81052e-12	2.28423e-10	ENST00000462395		23242	COBL	O75128	7697	protein_coding	KIAA0633	7	cordon-bleu WH2 repeat protein [Source:HGNC Symbol;Acc:HGNC:22199]
ENSG00000166173	1756.07	-0.796758	0.12275	3.45631e-12	2.79313e-10	ENST00000299213	ENSP00000299213	55323	LARP6	Q9BRS8	4467	protein_coding	acheron	15	La ribonucleoprotein 6, translational regulator [Source:HGNC Symbol;Acc:HGNC:24012]
ENSG00000221983	24343.4	0.606163	0.0958676	3.80461e-12	3.05723e-10	ENST00000442744	ENSP00000388107	7311	UBA52	P62987	2848	protein_coding	CEP52	19	ubiquitin A-52 residue ribosomal protein fusion product 1 [Source:HGNC Symbol;Acc:HGNC:12458]
ENSG00000102024	9720.66	0.800927	0.123725	3.93345e-12	3.14301e-10	ENST00000355899	ENSP00000348163	5358	PLS3	P13797	3288	protein_coding	T-plastin	X	plastin 3 [Source:HGNC Symbol;Acc:HGNC:9091]
ENSG00000225614	1108.16	1.07972	0.166766	4.47551e-12	3.55615e-10	ENST00000565624	ENSP00000456500	84627	ZNF469	H3BS19	13770	protein_coding	KIAA1858	16	zinc finger protein 469 [Source:HGNC Symbol;Acc:HGNC:23216]
ENSG00000237412	77.2818	-2.51225	0.401813	4.67295e-12	3.69241e-10	ENST00000617714	ENSP00000479745	646960	PRSS56	P0CW18	2233	protein_coding		2	serine protease 56 [Source:HGNC Symbol;Acc:HGNC:39433]
ENSG00000134762	378.972	-1.45131	0.228341	5.48051e-12	4.30659e-10	ENST00000360428	ENSP00000353608	1825	DSC3	Q14574	7583	protein_coding	CDHF3	18	desmocollin 3 [Source:HGNC Symbol;Acc:HGNC:3037]
ENSG00000159388	2925.86	-0.885148	0.137356	5.98901e-12	4.68031e-10	ENST00000290551	ENSP00000290551	7832	BTG2	P78543	2729	protein_coding	APRO1	1	BTG anti-proliferation factor 2 [Source:HGNC Symbol;Acc:HGNC:1131]
ENSG00000134755	1979.39	-0.810019	0.126415	6.2016e-12	4.81996e-10	ENST00000251081	ENSP00000251081	1824	DSC2	Q02487	12377	protein_coding	CDHF2	18	desmocollin 2 [Source:HGNC Symbol;Acc:HGNC:3036]
ENSG00000063015	145.87	-2.07066	0.327569	6.37226e-12	4.92569e-10	ENST00000360295	ENSP00000353440	124925	SEZ6	Q53EL9	4306	protein_coding		17	seizure related 6 homolog [Source:HGNC Symbol;Acc:HGNC:15955]
ENSG00000085741	628.539	-2.47993	0.399983	7.04001e-12	5.41243e-10	ENST00000322563	ENSP00000325526	7481	WNT11	O96014	1900	protein_coding		11	Wnt family member 11 [Source:HGNC Symbol;Acc:HGNC:12776]
ENSG00000069011	12492.8	-1.00055	0.156361	8.1218e-12	6.21056e-10	ENST00000265340	ENSP00000265340	5307	PITX1	P78337	2337	protein_coding	BFT	5	paired like homeodomain 1 [Source:HGNC Symbol;Acc:HGNC:9004]
ENSG00000166086	2873.8	-0.820502	0.128853	8.28562e-12	6.30195e-10	ENST00000299106	ENSP00000299106	83700	JAM3	Q9BX67	3765	protein_coding	JAM-C	11	junctional adhesion molecule 3 [Source:HGNC Symbol;Acc:HGNC:15532]
ENSG00000165646	96.0266	-2.223	0.356028	8.97846e-12	6.79259e-10	ENST00000497497		6571	SLC18A2	Q05940	4125	protein_coding	SVAT	10	solute carrier family 18 member A2 [Source:HGNC Symbol;Acc:HGNC:10935]
ENSG00000167191	19534.1	-0.866149	0.136063	9.50677e-12	7.15422e-10	ENST00000300571	ENSP00000300571	51704	GPRC5B	Q9NZH0	5144	protein_coding	RAIG-2	16	G protein-coupled receptor class C group 5 member B [Source:HGNC Symbol;Acc:HGNC:13308]
ENSG00000105700	6174.42	0.578157	0.0940901	1.14773e-11	8.59167e-10	ENST00000602094	ENSP00000472836	79036	KXD1	Q9BQD3	2738	protein_coding	BORCS4	19	KxDL motif containing 1 [Source:HGNC Symbol;Acc:HGNC:28420]
ENSG00000101938	8804.63	0.9144	0.144617	1.32982e-11	9.9026e-10	ENST00000372045	ENSP00000361115	91851	CHRDL1	Q9BU40	3860	protein_coding	CHL	X	chordin like 1 [Source:HGNC Symbol;Acc:HGNC:29861]
ENSG00000187240	839.444	0.925738	0.146521	1.37998e-11	1.02226e-09	ENST00000375735	ENSP00000364887	79659	DYNC2H1	Q8NCM8	13683	protein_coding	DHC1b	11	dynein cytoplasmic 2 heavy chain 1 [Source:HGNC Symbol;Acc:HGNC:2962]
ENSG00000187498	661.996	1.0213	0.162538	1.64856e-11	1.2149e-09	ENST00000375820	ENSP00000364979	1282	COL4A1	P02462	6540	protein_coding		13	collagen type IV alpha 1 chain [Source:HGNC Symbol;Acc:HGNC:2202]
ENSG00000174939	1580.93	1.00362	0.159878	1.74232e-11	1.27737e-09	ENST00000308748	ENSP00000311447	253982	ASPHD1	Q5U4P2	1816	protein_coding		16	aspartate beta-hydroxylase domain containing 1 [Source:HGNC Symbol;Acc:HGNC:27380]
ENSG00000171612	7053.84	0.650324	0.106554	1.83569e-11	1.33892e-09	ENST00000302692	ENSP00000306328	84275	SLC25A33	Q9BSK2	3865	protein_coding	BMSC-MCP	1	solute carrier family 25 member 33 [Source:HGNC Symbol;Acc:HGNC:29681]
ENSG00000055208	11550.9	0.600619	0.0992887	2.15603e-11	1.56455e-09	ENST00000367456	ENSP00000356426	23118	TAB2	Q9NYJ8	4553	protein_coding	KIAA0733	6	TGF-beta activated kinase 1 (MAP3K7) binding protein 2 [Source:HGNC Symbol;Acc:HGNC:17075]
ENSG00000112029	5150.98	0.596472	0.0987403	2.25477e-11	1.6279e-09	ENST00000477822		26271	FBXO5	Q9UKT4	2610	protein_coding	EMI1	6	F-box protein 5 [Source:HGNC Symbol;Acc:HGNC:13584]
ENSG00000163430	312.274	-1.39298	0.227111	2.36694e-11	1.70025e-09	ENST00000295633	ENSP00000295633	11167	FSTL1	Q12841	5682	protein_coding	FRP	3	follistatin like 1 [Source:HGNC Symbol;Acc:HGNC:3972]
ENSG00000277586	30836.7	-1.00683	0.161701	2.38455e-11	1.70429e-09	ENST00000610854	ENSP00000482169	4747	NEFL	P07196	3584	protein_coding	CMT1F	8	neurofilament light [Source:HGNC Symbol;Acc:HGNC:7739]
ENSG00000165023	462.973	-1.08703	0.176525	3.27741e-11	2.33073e-09	ENST00000375765	ENSP00000364919	54769	DIRAS2	Q96HU8	4105	protein_coding	Di-Ras2	9	DIRAS family GTPase 2 [Source:HGNC Symbol;Acc:HGNC:19323]
ENSG00000183853	3962.52	0.669488	0.111285	3.45846e-11	2.44725e-09	ENST00000368173	ENSP00000357155	55243	KIRREL1	Q96J84	7519	protein_coding	KIRREL	1	kirre like nephrin family adhesion molecule 1 [Source:HGNC Symbol;Acc:HGNC:15734]
ENSG00000143479	300.536	1.14863	0.187494	3.58635e-11	2.52518e-09	ENST00000367109	ENSP00000356076	8444	DYRK3	O43781	8145	protein_coding	hYAK3-2	1	dual specificity tyrosine phosphorylation regulated kinase 3 [Source:HGNC Symbol;Acc:HGNC:3094]
ENSG00000103044	38605.6	-1.09051	0.177637	3.66201e-11	2.56575e-09	ENST00000306560	ENSP00000304440	3038	HAS3	O00219	4220	protein_coding		16	hyaluronan synthase 3 [Source:HGNC Symbol;Acc:HGNC:4820]
ENSG00000023902	2976.95	-0.86834	0.141959	4.41471e-11	3.07796e-09	ENST00000607609		51177	PLEKHO1	Q53GL0	3741	protein_coding	CKIP-1	1	pleckstrin homology domain containing O1 [Source:HGNC Symbol;Acc:HGNC:24310]
ENSG00000075618	30634.2	-0.641913	0.108007	4.7404e-11	3.28891e-09	ENST00000382361	ENSP00000371798	6624	FSCN1	Q16658	2784	protein_coding	FLJ38511	7	fascin actin-bundling protein 1 [Source:HGNC Symbol;Acc:HGNC:11148]
ENSG00000254726	6101.23	-0.815747	0.134287	4.92893e-11	3.40312e-09	ENST00000532414	ENSP00000432845	92312	MEX3A	A1L020	6591	protein_coding	RKHD4	1	mex-3 RNA binding family member A [Source:HGNC Symbol;Acc:HGNC:33482]
ENSG00000012171	687.262	-1.13741	0.187756	5.55534e-11	3.8096e-09	ENST00000419007		7869	SEMA3B	Q13214	3283	protein_coding	LUCA-1	3	semaphorin 3B [Source:HGNC Symbol;Acc:HGNC:10724]
ENSG00000242498	1105.24	-0.780944	0.129478	5.57124e-11	3.8096e-09	ENST00000357484	ENSP00000350075	348110	ARPIN	Q7Z6K5	7587	protein_coding	C15orf38	15	actin related protein 2/3 complex inhibitor [Source:HGNC Symbol;Acc:HGNC:28782]
ENSG00000268104	259.987	-1.7504	0.294971	7.10599e-11	4.83582e-09	ENST00000598581	ENSP00000470801	11254	SLC6A14	Q9UN76	4536	protein_coding		X	solute carrier family 6 member 14 [Source:HGNC Symbol;Acc:HGNC:11047]
ENSG00000003989	217.543	1.43364	0.241081	7.17528e-11	4.85972e-09	ENST00000470360	ENSP00000419873	6542	SLC7A2	P52569	7638	protein_coding	ATRC2	8	solute carrier family 7 member 2 [Source:HGNC Symbol;Acc:HGNC:11060]
ENSG00000049283	32.5903	-4.73495	0.885479	7.53711e-11	5.08058e-09	ENST00000268933	ENSP00000268933	55040	EPN3	Q9H201	3879	protein_coding	FLJ20778	17	epsin 3 [Source:HGNC Symbol;Acc:HGNC:18235]
ENSG00000119682	7187.85	-0.496845	0.084361	7.81964e-11	5.24617e-09	ENST00000356357	ENSP00000348714	9870	AREL1	O15033	5417	protein_coding	FIEL1	14	apoptosis resistant E3 ubiquitin protein ligase 1 [Source:HGNC Symbol;Acc:HGNC:20363]
ENSG00000050438	7521.57	-0.844694	0.140664	8.13844e-11	5.43442e-09	ENST00000453097	ENSP00000405812	9498	SLC4A8	Q2Y0W8	11764	protein_coding	NBC3	12	solute carrier family 4 member 8 [Source:HGNC Symbol;Acc:HGNC:11034]
ENSG00000006611	1489.93	0.940816	0.156753	9.48331e-11	6.30285e-09	ENST00000005226	ENSP00000005226	10083	USH1C	Q9Y6N9	3241	protein_coding	AIE-75	11	USH1 protein network component harmonin [Source:HGNC Symbol;Acc:HGNC:12597]
ENSG00000177706	936.459	-0.815979	0.137066	1.01302e-10	6.70148e-09	ENST00000313766	ENSP00000322323	56975	FAM20C	Q8IXL6	3176	protein_coding	DKFZp547D065	7	FAM20C golgi associated secretory pathway kinase [Source:HGNC Symbol;Acc:HGNC:22140]
ENSG00000091482	885.767	-1.92366	0.327721	1.03471e-10	6.81326e-09	ENST00000379494	ENSP00000368808	23676	SMPX	Q9UHP9	885	protein_coding	Chisel	X	small muscle protein X-linked [Source:HGNC Symbol;Acc:HGNC:11122]
ENSG00000049089	3223.39	-1.69645	0.289764	1.13852e-10	7.46226e-09	ENST00000482722		1298	COL9A2	Q14055	2887	protein_coding	EDM2	1	collagen type IX alpha 2 chain [Source:HGNC Symbol;Acc:HGNC:2218]
ENSG00000168411	17621.6	0.484432	0.0830288	1.2213e-10	7.96816e-09	ENST00000361070	ENSP00000354361	55159	RFWD3	Q6PCD5	4948	protein_coding	FANCW	16	ring finger and WD repeat domain 3 [Source:HGNC Symbol;Acc:HGNC:25539]
ENSG00000171903	569.25	1.37701	0.23479	1.2365e-10	8.0305e-09	ENST00000402119	ENSP00000384588	57834	CYP4F11	Q9HBI6	3161	protein_coding		19	cytochrome P450 family 4 subfamily F member 11 [Source:HGNC Symbol;Acc:HGNC:13265]
ENSG00000138496	1016.57	-0.784308	0.133042	1.26237e-10	8.16119e-09	ENST00000462315	ENSP00000418894	83666	PARP9	Q8IXQ6	6769	protein_coding	BAL	3	poly(ADP-ribose) polymerase family member 9 [Source:HGNC Symbol;Acc:HGNC:24118]
ENSG00000130830	1975.42	-0.817518	0.138202	1.26987e-10	8.17257e-09	ENST00000491955		4354	MPP1	Q00013	2378	protein_coding	DXS552E	X	membrane palmitoylated protein 1 [Source:HGNC Symbol;Acc:HGNC:7219]
ENSG00000172716	1646.07	-1.69283	0.290187	1.28865e-10	8.25609e-09	ENST00000394566	ENSP00000378067	91607	SLFN11	Q7Z7L1	5030	protein_coding	FLJ34922	17	schlafen family member 11 [Source:HGNC Symbol;Acc:HGNC:26633]
ENSG00000134013	1754.32	1.65924	0.284685	1.33131e-10	8.49113e-09	ENST00000389131	ENSP00000373783	4017	LOXL2	Q9Y4K0	3721	protein_coding	LOR	8	lysyl oxidase like 2 [Source:HGNC Symbol;Acc:HGNC:6666]
ENSG00000176399	643.736	0.939054	0.158406	1.46065e-10	9.27449e-09	ENST00000325870	ENSP00000319651	63951	DMRTA1	Q5VZB9	5586	protein_coding		9	DMRT like family A1 [Source:HGNC Symbol;Acc:HGNC:13826]
ENSG00000164574	81430.9	-0.723108	0.124365	1.5211e-10	9.61535e-09	ENST00000297107	ENSP00000297107	55568	GALNT10	Q86SR1	5958	protein_coding	GalNAc-T10	5	polypeptide N-acetylgalactosaminyltransferase 10 [Source:HGNC Symbol;Acc:HGNC:19873]
ENSG00000136352	423.769	-1.47817	0.254377	1.56248e-10	9.83324e-09	ENST00000518149	ENSP00000428341	7080	NKX2-1	P43699	2583	protein_coding	BCH	14	NK2 homeobox 1 [Source:HGNC Symbol;Acc:HGNC:11825]
ENSG00000070886	312.315	1.48951	0.256892	1.67241e-10	1.04787e-08	ENST00000166244	ENSP00000166244	2046	EPHA8	P29322	5019	protein_coding	EEK	1	EPH receptor A8 [Source:HGNC Symbol;Acc:HGNC:3391]
ENSG00000123364	850.467	-1.03776	0.176103	1.718e-10	1.07172e-08	ENST00000243056	ENSP00000243056	3229	HOXC13	P31276	2357	protein_coding	HOX3	12	homeobox C13 [Source:HGNC Symbol;Acc:HGNC:5125]
ENSG00000170160	61.1831	2.28492	0.399223	1.75415e-10	1.08949e-08	ENST00000399273	ENSP00000382215	9720	CCDC144A	A2RUR9	8686	protein_coding	FLJ43983	17	coiled-coil domain containing 144A [Source:HGNC Symbol;Acc:HGNC:29072]
ENSG00000144057	2144.86	-0.972751	0.16502	1.7771e-10	1.09894e-08	ENST00000409382	ENSP00000386942	84620	ST6GAL2	Q96JF0	7275	protein_coding	KIAA1877	2	ST6 beta-galactoside alpha-2,6-sialyltransferase 2 [Source:HGNC Symbol;Acc:HGNC:10861]
ENSG00000151388	6948.98	-1.274	0.218969	1.86035e-10	1.14545e-08	ENST00000504830	ENSP00000422554	81792	ADAMTS12	P58397	8572	protein_coding		5	ADAM metallopeptidase with thrombospondin type 1 motif 12 [Source:HGNC Symbol;Acc:HGNC:14605]
ENSG00000198885	86.5183	-2.86003	0.528179	1.88634e-10	1.15644e-08	ENST00000361124	ENSP00000355121	150771	ITPRIPL1	Q6GPH6	4295	protein_coding	KIAA1754L	2	ITPRIP like 1 [Source:HGNC Symbol;Acc:HGNC:29371]
ENSG00000166106	1267.9	-1.2277	0.212041	2.35533e-10	1.43776e-08	ENST00000299164	ENSP00000299164	170689	ADAMTS15	Q8TE58	5673	protein_coding		11	ADAM metallopeptidase with thrombospondin type 1 motif 15 [Source:HGNC Symbol;Acc:HGNC:16305]
ENSG00000109861	8157.96	0.789482	0.136365	2.37211e-10	1.44182e-08	ENST00000524463	ENSP00000432541	1075	CTSC	P53634	6125	protein_coding	DPP1	11	cathepsin C [Source:HGNC Symbol;Acc:HGNC:2528]
ENSG00000206052	1032.87	-1.10366	0.189859	2.50856e-10	1.51827e-08	ENST00000382713	ENSP00000372160	220164	DOK6	Q6PKX4	9057	protein_coding	DOK5L	18	docking protein 6 [Source:HGNC Symbol;Acc:HGNC:28301]
ENSG00000182667	767.776	-1.15048	0.198874	2.74405e-10	1.65375e-08	ENST00000374786	ENSP00000363918	50863	NTM	Q9P121	3190	protein_coding	CEPU-1	11	neurotrimin [Source:HGNC Symbol;Acc:HGNC:17941]
ENSG00000066777	10779.1	0.602685	0.107085	2.77367e-10	1.66455e-08	ENST00000262215	ENSP00000262215	10565	ARFGEF1	Q9Y6D6	7320	protein_coding	ARFGEP1	8	ADP ribosylation factor guanine nucleotide exchange factor 1 [Source:HGNC Symbol;Acc:HGNC:15772]
ENSG00000167165	323.566	1.63748	0.28781	2.99281e-10	1.78852e-08	ENST00000305139	ENSP00000303174	54578	UGT1A6	P19224	2455	protein_coding	GNT1	2	UDP glucuronosyltransferase family 1 member A6 [Source:HGNC Symbol;Acc:HGNC:12538]
ENSG00000095303	72.7831	-2.45751	0.443481	3.31586e-10	1.97328e-08	ENST00000362012	ENSP00000354612	5742	PTGS1	P23219	5020	protein_coding	COX1	9	prostaglandin-endoperoxide synthase 1 [Source:HGNC Symbol;Acc:HGNC:9604]
ENSG00000103942	16710.9	0.845828	0.146849	3.36205e-10	1.99243e-08	ENST00000558090	ENSP00000452870	9455	HOMER2	Q9NSB8	10341	protein_coding	CPD	15	homer scaffold protein 2 [Source:HGNC Symbol;Acc:HGNC:17513]
ENSG00000143772	2113.05	-0.599767	0.107239	3.39335e-10	2.00264e-08	ENST00000429204	ENSP00000411152	3707	ITPKB	P27987	6162	protein_coding	IP3-3KB	1	inositol-trisphosphate 3-kinase B [Source:HGNC Symbol;Acc:HGNC:6179]
ENSG00000168243	465.898	0.963104	0.166592	3.41389e-10	2.00644e-08	ENST00000450593	ENSP00000398629	2786	GNG4	P50150	4978	protein_coding		1	G protein subunit gamma 4 [Source:HGNC Symbol;Acc:HGNC:4407]
ENSG00000103194	18840.3	0.489211	0.0865451	3.47058e-10	2.03136e-08	ENST00000540269	ENSP00000445589	9100	USP10	Q14694	3070	protein_coding	KIAA0190	16	ubiquitin specific peptidase 10 [Source:HGNC Symbol;Acc:HGNC:12608]
ENSG00000065427	41126.7	0.46917	0.0825816	3.56392e-10	2.07744e-08	ENST00000319410	ENSP00000325448	3735	KARS1	Q15046	2421	protein_coding	DFNB89	16	lysyl-tRNA synthetase 1 [Source:HGNC Symbol;Acc:HGNC:6215]
ENSG00000180806	727.587	-0.761412	0.133674	3.59263e-10	2.08563e-08	ENST00000508190	ENSP00000423861	3225	HOXC9	P31274	1505	protein_coding	HOX3	12	homeobox C9 [Source:HGNC Symbol;Acc:HGNC:5130]
ENSG00000112679	1661.66	-0.59502	0.10667	3.67457e-10	2.12453e-08	ENST00000604971	ENSP00000474505	56940	DUSP22	Q9NRW4	3824	protein_coding	JKAP	6	dual specificity phosphatase 22 [Source:HGNC Symbol;Acc:HGNC:16077]
ENSG00000112031	3729.62	0.632843	0.113252	3.77326e-10	2.17275e-08	ENST00000367233	ENSP00000356202	54516	MTRF1L	Q9UGC7	3700	protein_coding	HMRF1L	6	mitochondrial translational release factor 1 like [Source:HGNC Symbol;Acc:HGNC:21051]
ENSG00000112110	15716.3	0.4685	0.0826969	3.94461e-10	2.26227e-08	ENST00000480842		29074	MRPL18	Q9H0U6	1075	protein_coding	HSPC071	6	mitochondrial ribosomal protein L18 [Source:HGNC Symbol;Acc:HGNC:14477]
ENSG00000197444	1767.02	0.765442	0.13478	4.01977e-10	2.29611e-08	ENST00000374103	ENSP00000363216	55753	OGDHL	Q9ULD0	3706	protein_coding	FLJ10851	10	oxoglutarate dehydrogenase like [Source:HGNC Symbol;Acc:HGNC:25590]
ENSG00000177606	11951.2	-0.653286	0.116976	4.13255e-10	2.35109e-08	ENST00000371222	ENSP00000360266	3725	JUN	P05412	3257	protein_coding	AP-1	1	Jun proto-oncogene, AP-1 transcription factor subunit [Source:HGNC Symbol;Acc:HGNC:6204]
ENSG00000053108	137.703	-1.62684	0.289252	4.34861e-10	2.46415e-08	ENST00000265342	ENSP00000265342	23105	FSTL4	Q6MZW2	5396	protein_coding	KIAA1061	5	follistatin like 4 [Source:HGNC Symbol;Acc:HGNC:21389]
ENSG00000118508	2584.06	0.65135	0.116891	4.40581e-10	2.48524e-08	ENST00000367495	ENSP00000356465	10981	RAB32	Q13637	1065	protein_coding		6	RAB32, member RAS oncogene family [Source:HGNC Symbol;Acc:HGNC:9772]
ENSG00000184564	1955.65	1.39216	0.246674	4.42076e-10	2.48524e-08	ENST00000647374	ENSP00000495507	84189	SLITRK6	Q9H5Y7	4249	protein_coding	FLJ22774	13	SLIT and NTRK like family member 6 [Source:HGNC Symbol;Acc:HGNC:23503]
ENSG00000139266	2265.44	-0.642548	0.115532	4.53403e-10	2.53888e-08	ENST00000266643	ENSP00000266643	92979	MARCHF9	Q86YJ5	2981	protein_coding	FLJ36578	12	membrane associated ring-CH-type finger 9 [Source:HGNC Symbol;Acc:HGNC:25139]
ENSG00000147010	3667.15	0.602404	0.109238	5.35454e-10	2.98657e-08	ENST00000397821	ENSP00000380921	30011	SH3KBP1	Q96B97	4728	protein_coding	CIN85	X	SH3 domain containing kinase binding protein 1 [Source:HGNC Symbol;Acc:HGNC:13867]
ENSG00000158828	9203.87	-0.727683	0.13045	5.98314e-10	3.32415e-08	ENST00000492302		65018	PINK1	Q9BXM7	3821	protein_coding	BRPK	1	PTEN induced kinase 1 [Source:HGNC Symbol;Acc:HGNC:14581]
ENSG00000112893	43322.8	0.655363	0.118919	6.34128e-10	3.50942e-08	ENST00000503970		4124	MAN2A1	Q16706	5599	protein_coding	GOLIM7	5	mannosidase alpha class 2A member 1 [Source:HGNC Symbol;Acc:HGNC:6824]
ENSG00000139117	1885.28	0.707282	0.127512	6.49292e-10	3.56905e-08	ENST00000331366	ENSP00000329748	144402	CPNE8	Q86YQ8	3431	protein_coding		12	copine 8 [Source:HGNC Symbol;Acc:HGNC:23498]
ENSG00000175264	6339.88	1.58499	0.285332	6.49922e-10	3.56905e-08	ENST00000308064	ENSP00000309270	8534	CHST1	O43916	3906	protein_coding	C6ST	11	carbohydrate sulfotransferase 1 [Source:HGNC Symbol;Acc:HGNC:1969]
ENSG00000134317	545.915	-0.752487	0.134947	6.76064e-10	3.69833e-08	ENST00000497403		29841	GRHL1	Q9NZI5	5400	protein_coding	LBP-32	2	grainyhead like transcription factor 1 [Source:HGNC Symbol;Acc:HGNC:17923]
ENSG00000197415	2408.33	0.824205	0.14659	6.81803e-10	3.71544e-08	ENST00000362010	ENSP00000354919	79674	VEPH1	Q14D04	4191	protein_coding	FLJ12604	3	ventricular zone expressed PH domain containing 1 [Source:HGNC Symbol;Acc:HGNC:25735]
ENSG00000180828	129.476	-1.62061	0.295155	9.20638e-10	4.9978e-08	ENST00000321870	ENSP00000318799	27319	BHLHE22	Q8NFJ8	3263	protein_coding	Beta3	8	basic helix-loop-helix family member e22 [Source:HGNC Symbol;Acc:HGNC:11963]
ENSG00000132031	88.6173	-2.6785	0.513007	9.42699e-10	5.0981e-08	ENST00000407540	ENSP00000383894	4148	MATN3	O15232	2557	protein_coding	EDM5	2	matrilin 3 [Source:HGNC Symbol;Acc:HGNC:6909]
ENSG00000180287	137.452	1.85996	0.339543	9.56333e-10	5.15224e-08	ENST00000536534	ENSP00000440896	200150	PLD5	Q8N7P1	8900	protein_coding	FLJ40773	1	phospholipase D family member 5 [Source:HGNC Symbol;Acc:HGNC:26879]
ENSG00000148737	2867.77	-0.79861	0.144054	9.66946e-10	5.1852e-08	ENST00000542695	ENSP00000443883	6934	TCF7L2	Q9NQB0	4136	protein_coding	TCF-4	10	transcription factor 7 like 2 [Source:HGNC Symbol;Acc:HGNC:11641]
ENSG00000163873	12176.9	-0.741014	0.134687	9.69741e-10	5.1852e-08	ENST00000373091	ENSP00000362183	2899	GRIK3	Q13003	9491	protein_coding	GluK3	1	glutamate ionotropic receptor kainate type subunit 3 [Source:HGNC Symbol;Acc:HGNC:4581]
ENSG00000188848	1076.14	0.773809	0.141101	1.22203e-09	6.50971e-08	ENST00000504360	ENSP00000421160	389206	BEND4	Q6ZU67	8692	protein_coding	CCDC4	4	BEN domain containing 4 [Source:HGNC Symbol;Acc:HGNC:23815]
ENSG00000123388	474.825	-1.44961	0.265909	1.23705e-09	6.56512e-08	ENST00000546378	ENSP00000446680	3227	HOXC11	O43248	3261	protein_coding	HOX3H	12	homeobox C11 [Source:HGNC Symbol;Acc:HGNC:5123]
ENSG00000150551	210.076	-1.24587	0.22703	1.26963e-09	6.713e-08	ENST00000397463	ENSP00000380605	116372	LYPD1	Q8N2G4	3458	protein_coding	LYPDC1	2	LY6/PLAUR domain containing 1 [Source:HGNC Symbol;Acc:HGNC:28431]
ENSG00000206538	10507.5	-1.1688	0.212335	1.2952e-09	6.8228e-08	ENST00000398399	ENSP00000381436	389136	VGLL3	A8MV65	10438	protein_coding	VGL-3	3	vestigial like family member 3 [Source:HGNC Symbol;Acc:HGNC:24327]
ENSG00000136840	667.64	0.794902	0.144923	1.31357e-09	6.89406e-08	ENST00000335791	ENSP00000336733	27090	ST6GALNAC4	Q9H4F1	1706	protein_coding	SIAT3C	9	ST6 N-acetylgalactosaminide alpha-2,6-sialyltransferase 4 [Source:HGNC Symbol;Acc:HGNC:17846]
ENSG00000146414	3902.81	0.501338	0.0929537	1.40696e-09	7.35704e-08	ENST00000433355	ENSP00000408019	257218	SHPRH	Q149N8	11660	protein_coding	bA545I5.2	6	SNF2 histone linker PHD RING helicase [Source:HGNC Symbol;Acc:HGNC:19336]
ENSG00000087086	43060	-0.599719	0.112441	1.48666e-09	7.74536e-08	ENST00000331825	ENSP00000366525	2512	FTL	P02792	871	protein_coding	MGC71996	19	ferritin light chain [Source:HGNC Symbol;Acc:HGNC:3999]
ENSG00000173706	12467	1.18089	0.215907	1.54145e-09	8.00149e-08	ENST00000311127	ENSP00000311502	57493	HEG1	Q9ULI3	9195	protein_coding	HEG	3	heart development protein with EGF like domains 1 [Source:HGNC Symbol;Acc:HGNC:29227]
ENSG00000135074	1110.05	-0.859475	0.156819	1.60792e-09	8.31619e-08	ENST00000257527	ENSP00000257527	8728	ADAM19	Q9H013	6481	protein_coding	MLTNB	5	ADAM metallopeptidase domain 19 [Source:HGNC Symbol;Acc:HGNC:197]
ENSG00000150656	253.171	-1.66427	0.309905	1.76051e-09	9.07234e-08	ENST00000358821	ENSP00000351682	84735	CNDP1	J3KRP0	4342	protein_coding	CN1	18	carnosine dipeptidase 1 [Source:HGNC Symbol;Acc:HGNC:20675]
ENSG00000117450	501768	0.435094	0.0796311	1.85666e-09	9.5333e-08	ENST00000262746	ENSP00000262746	5052	PRDX1	Q06830	1234	protein_coding	NKEFA	1	peroxiredoxin 1 [Source:HGNC Symbol;Acc:HGNC:9352]
ENSG00000138028	7592.6	0.7534	0.140097	1.99941e-09	1.02294e-07	ENST00000402394	ENSP00000385452	10669	CGREF1	Q99674	1931	protein_coding	CGR11	2	cell growth regulator with EF-hand domain 1 [Source:HGNC Symbol;Acc:HGNC:16962]
ENSG00000146072	4891.1	-0.62464	0.118301	2.08616e-09	1.05969e-07	ENST00000296861	ENSP00000296861	27242	TNFRSF21	O75509	3595	protein_coding	CD358	6	TNF receptor superfamily member 21 [Source:HGNC Symbol;Acc:HGNC:13469]
ENSG00000155875	124.331	2.12647	0.40101	2.08156e-09	1.05969e-07	ENST00000649457	ENSP00000497677	158297	SAXO1	Q8IYX7	8643	protein_coding	C9orf138	9	stabilizer of axonemal microtubules 1 [Source:HGNC Symbol;Acc:HGNC:28566]
ENSG00000087494	351.927	-1.71259	0.321203	2.14574e-09	1.08608e-07	ENST00000535992	ENSP00000440613	5744	PTHLH	P12272	1891	protein_coding	HHM	12	parathyroid hormone like hormone [Source:HGNC Symbol;Acc:HGNC:9607]
ENSG00000116574	244.253	-1.84828	0.347123	2.17858e-09	1.09879e-07	ENST00000366691	ENSP00000355652	58480	RHOU	Q7L0Q8	3965	protein_coding	ARHU	1	ras homolog family member U [Source:HGNC Symbol;Acc:HGNC:17794]
ENSG00000118496	4430.76	0.518689	0.0981476	2.31161e-09	1.16177e-07	ENST00000237281	ENSP00000237281	84085	FBXO30	Q8TB52	9051	protein_coding	Fbx30	6	F-box protein 30 [Source:HGNC Symbol;Acc:HGNC:15600]
ENSG00000105357	4209.77	0.685705	0.129449	2.32922e-09	1.16649e-07	ENST00000642316	ENSP00000493594	79784	MYH14	Q7Z406	6914	protein_coding	DFNA4	19	myosin heavy chain 14 [Source:HGNC Symbol;Acc:HGNC:23212]
ENSG00000166801	1630.03	-0.788432	0.146905	2.4129e-09	1.20417e-07	ENST00000528737	ENSP00000434435	63901	FAM111A	Q96PZ2	6189	protein_coding	FLJ22794	11	family with sequence similarity 111 member A [Source:HGNC Symbol;Acc:HGNC:24725]
ENSG00000126822	1475.83	-0.84981	0.157482	2.46374e-09	1.22524e-07	ENST00000247226	ENSP00000247226	26030	PLEKHG3	A1L390	10526	protein_coding	ARHGEF43	14	pleckstrin homology and RhoGEF domain containing G3 [Source:HGNC Symbol;Acc:HGNC:20364]
ENSG00000079819	9739.01	0.830314	0.154234	2.51309e-09	1.24543e-07	ENST00000368128	ENSP00000357110	2037	EPB41L2	O43491	4456	protein_coding	4.1-G	6	erythrocyte membrane protein band 4.1 like 2 [Source:HGNC Symbol;Acc:HGNC:3379]
ENSG00000112297	1054.01	-0.948416	0.175327	2.5994e-09	1.28372e-07	ENST00000633556	ENSP00000488010	202	CRYBG1	Q9Y4K1	10039	protein_coding	AIM1	6	crystallin beta-gamma domain containing 1 [Source:HGNC Symbol;Acc:HGNC:356]
ENSG00000182963	4420.6	-0.769409	0.144643	2.89751e-09	1.426e-07	ENST00000592524	ENSP00000467201	10052	GJC1	P36383	7692	protein_coding	CX45	17	gap junction protein gamma 1 [Source:HGNC Symbol;Acc:HGNC:4280]
ENSG00000151532	1997.66	-0.69143	0.131877	3.18385e-09	1.56151e-07	ENST00000393077	ENSP00000376792	143187	VTI1A	Q96AJ9	4131	protein_coding	MVti1	10	vesicle transport through interaction with t-SNAREs 1A [Source:HGNC Symbol;Acc:HGNC:17792]
ENSG00000120549	2324.08	-1.20813	0.226836	3.20426e-09	1.56612e-07	ENST00000376454	ENSP00000365637	56243	KIAA1217	Q5T5P2	7407	protein_coding	DKFZP761L0424	10	KIAA1217 [Source:HGNC Symbol;Acc:HGNC:25428]
ENSG00000164761	1189.97	1.60701	0.305794	3.2962e-09	1.60554e-07	ENST00000297350	ENSP00000297350	4982	TNFRSF11B	O00300	2087	protein_coding	OCIF	8	TNF receptor superfamily member 11b [Source:HGNC Symbol;Acc:HGNC:11909]
ENSG00000131398	491.465	0.86333	0.162088	3.64962e-09	1.77162e-07	ENST00000477616	ENSP00000434241	3748	KCNC3	Q14003	6747	protein_coding	Kv3.3	19	potassium voltage-gated channel subfamily C member 3 [Source:HGNC Symbol;Acc:HGNC:6235]
ENSG00000103966	12127.5	0.482404	0.0923258	4.19087e-09	2.02744e-07	ENST00000220325	ENSP00000220325	30844	EHD4	Q9H223	6401	protein_coding	PAST4	15	EH domain containing 4 [Source:HGNC Symbol;Acc:HGNC:3245]
ENSG00000154237	5349.06	-1.41435	0.271211	4.53159e-09	2.18484e-07	ENST00000388948	ENSP00000373600	79705	LRRK1	Q38SD2	15674	protein_coding	FLJ23119	15	leucine rich repeat kinase 1 [Source:HGNC Symbol;Acc:HGNC:18608]
ENSG00000124766	21178.4	-0.788883	0.150625	4.75048e-09	2.28264e-07	ENST00000244745	ENSP00000244745	6659	SOX4	Q06945	4869	protein_coding		6	SRY-box transcription factor 4 [Source:HGNC Symbol;Acc:HGNC:11200]
ENSG00000149328	2340.01	0.660794	0.128648	5.01216e-09	2.40027e-07	ENST00000529077		89944	GLB1L2	Q8IW92	5621	protein_coding		11	galactosidase beta 1 like 2 [Source:HGNC Symbol;Acc:HGNC:25129]
ENSG00000034693	1369.38	0.693858	0.1346	5.11442e-09	2.44102e-07	ENST00000367591	ENSP00000356563	8504	PEX3	P56589	2750	protein_coding		6	peroxisomal biogenesis factor 3 [Source:HGNC Symbol;Acc:HGNC:8858]
ENSG00000115594	645.98	-0.937652	0.177747	5.18637e-09	2.46456e-07	ENST00000410023	ENSP00000386380	3554	IL1R1	P14778	5183	protein_coding	CD121A	2	interleukin 1 receptor type 1 [Source:HGNC Symbol;Acc:HGNC:5993]
ENSG00000213967	36.6576	-3.42038	0.76512	5.19839e-09	2.46456e-07	ENST00000594466	ENSP00000471516	730087	ZNF726	F1T0F3	2477	protein_coding	ZNF92P3	19	zinc finger protein 726 [Source:HGNC Symbol;Acc:HGNC:32462]
ENSG00000183114	838.67	-1.68517	0.326964	5.46688e-09	2.58324e-07	ENST00000332947	ENSP00000331397	163933	FAM43B	Q6ZT52	2448	protein_coding	FLJ44952	1	family with sequence similarity 43 member B [Source:HGNC Symbol;Acc:HGNC:31791]
ENSG00000164938	378.656	-1.08671	0.207671	6.07424e-09	2.86073e-07	ENST00000448464	ENSP00000390063	94241	TP53INP1	Q96A56	5631	protein_coding	DKFZp434M1317	8	tumor protein p53 inducible nuclear protein 1 [Source:HGNC Symbol;Acc:HGNC:18022]
ENSG00000108511	72.1841	-1.78858	0.349953	6.65091e-09	3.12198e-07	ENST00000484302	ENSP00000420009	3216	HOXB6	P17509	1960	protein_coding	HOX2	17	homeobox B6 [Source:HGNC Symbol;Acc:HGNC:5117]
ENSG00000169116	697.905	-0.724198	0.141329	6.73467e-09	3.14056e-07	ENST00000307428	ENSP00000370224	25849	PARM1	Q6UWI2	5011	protein_coding	Cipar1	4	prostate androgen-regulated mucin-like protein 1 [Source:HGNC Symbol;Acc:HGNC:24536]
ENSG00000213988	109.465	-1.68589	0.329715	6.73296e-09	3.14056e-07	ENST00000418063	ENSP00000410466	7643	ZNF90	Q03938	3744	protein_coding	HTF9	19	zinc finger protein 90 [Source:HGNC Symbol;Acc:HGNC:13165]
ENSG00000188732	389.402	-1.26099	0.24395	6.77552e-09	3.14929e-07	ENST00000462546		340277	FAM221A	A4D161	4154	protein_coding	C7orf46	7	family with sequence similarity 221 member A [Source:HGNC Symbol;Acc:HGNC:27977]
ENSG00000034713	6900.66	0.424489	0.0808874	6.95388e-09	3.22166e-07	ENST00000565985		11345	GABARAPL2	P60520	2274	protein_coding	ATG8	16	GABA type A receptor associated protein like 2 [Source:HGNC Symbol;Acc:HGNC:13291]
ENSG00000152495	1563.4	0.882544	0.16963	7.08625e-09	3.27233e-07	ENST00000282356	ENSP00000282356	814	CAMK4	Q16566	11942	protein_coding	CaMK-GR	5	calcium/calmodulin dependent protein kinase IV [Source:HGNC Symbol;Acc:HGNC:1464]
ENSG00000134324	2262.97	0.687109	0.135406	7.58511e-09	3.4801e-07	ENST00000396097	ENSP00000379404	23175	LPIN1	Q14693	5690	protein_coding	KIAA0188	2	lipin 1 [Source:HGNC Symbol;Acc:HGNC:13345]
ENSG00000164039	288.096	-1.25301	0.243341	7.57575e-09	3.4801e-07	ENST00000296424	ENSP00000296424	56898	BDH2	Q9BUT1	2920	protein_coding	DHRS6	4	3-hydroxybutyrate dehydrogenase 2 [Source:HGNC Symbol;Acc:HGNC:32389]
ENSG00000119669	6707.43	-0.417182	0.0795977	7.89414e-09	3.61024e-07	ENST00000238647	ENSP00000238647	64207	IRF2BPL	Q9H1B7	4166	protein_coding	C14orf4	14	interferon regulatory factor 2 binding protein like [Source:HGNC Symbol;Acc:HGNC:14282]
ENSG00000157240	24898.5	-0.795481	0.15496	8.23639e-09	3.75469e-07	ENST00000287934	ENSP00000287934	8321	FZD1	Q9UP38	6894	protein_coding	DKFZp564G072	7	frizzled class receptor 1 [Source:HGNC Symbol;Acc:HGNC:4038]
ENSG00000115590	118.53	-2.00576	0.397311	8.27208e-09	3.75891e-07	ENST00000332549	ENSP00000330959	7850	IL1R2	P27930	1462	protein_coding	CD121b	2	interleukin 1 receptor type 2 [Source:HGNC Symbol;Acc:HGNC:5994]
ENSG00000154646	1048.34	1.4356	0.282026	8.47491e-09	3.83881e-07	ENST00000284885	ENSP00000284885	5651	TMPRSS15	P98073	4076	protein_coding	ENTK	21	transmembrane serine protease 15 [Source:HGNC Symbol;Acc:HGNC:9490]
ENSG00000122863	1048.75	-0.942983	0.182349	8.78733e-09	3.96769e-07	ENST00000373115	ENSP00000362207	9469	CHST3	Q7LGC8	6934	protein_coding	C6ST	10	carbohydrate sulfotransferase 3 [Source:HGNC Symbol;Acc:HGNC:1971]
ENSG00000177494	64.9098	-2.13611	0.427663	9.49321e-09	4.267e-07	ENST00000317012	ENSP00000321370	79413	ZBED2	Q9BTP6	2214	protein_coding	MGC10796	3	zinc finger BED-type containing 2 [Source:HGNC Symbol;Acc:HGNC:20710]
ENSG00000188015	107.776	-1.62317	0.321528	9.51022e-09	4.267e-07	ENST00000368713	ENSP00000357702	6274	S100A3	P33764	742	protein_coding	S100E	1	S100 calcium binding protein A3 [Source:HGNC Symbol;Acc:HGNC:10493]
ENSG00000067182	1577.37	-0.916972	0.179079	1.11186e-08	4.97297e-07	ENST00000162749	ENSP00000162749	7132	TNFRSF1A	P19438	2171	protein_coding	CD120a	12	TNF receptor superfamily member 1A [Source:HGNC Symbol;Acc:HGNC:11916]
ENSG00000176533	1162.68	1.02012	0.199573	1.17804e-08	5.25245e-07	ENST00000382159	ENSP00000371594	2788	GNG7	O60262	4193	protein_coding	FLJ00058	19	G protein subunit gamma 7 [Source:HGNC Symbol;Acc:HGNC:4410]
ENSG00000171759	603.177	1.00212	0.196113	1.19576e-08	5.31477e-07	ENST00000553106	ENSP00000448059	5053	PAH	P00439	3759	protein_coding	PH	12	phenylalanine hydroxylase [Source:HGNC Symbol;Acc:HGNC:8582]
ENSG00000174099	1073.52	1.11977	0.220027	1.20873e-08	5.3557e-07	ENST00000646299	ENSP00000494941	253827	MSRB3	Q8IXL7	4571	protein_coding	DFNB74	12	methionine sulfoxide reductase B3 [Source:HGNC Symbol;Acc:HGNC:27375]
ENSG00000105767	4007.37	-0.549979	0.111153	1.25231e-08	5.53155e-07	ENST00000222374	ENSP00000222374	199731	CADM4	Q8NFZ8	2189	protein_coding	IGSF4C	19	cell adhesion molecule 4 [Source:HGNC Symbol;Acc:HGNC:30825]
ENSG00000174899	401.317	1.27671	0.254135	1.38496e-08	6.09852e-07	ENST00000449199	ENSP00000413228	152078	SLC66A1L	A1A4F0	1537	protein_coding	C3orf55	3	solute carrier family 66 member 1 like [Source:HGNC Symbol;Acc:HGNC:25146]
ENSG00000021645	10729.8	-0.553933	0.112578	1.43066e-08	6.28033e-07	ENST00000281127	ENSP00000281127	9369	NRXN3	Q9HDB5	8504	protein_coding	C14orf60	14	neurexin 3 [Source:HGNC Symbol;Acc:HGNC:8010]
ENSG00000035664	2243.35	0.758436	0.151767	1.44368e-08	6.31798e-07	ENST00000612884	ENSP00000484390	23604	DAPK2	Q9UIK4	8086	protein_coding	DRP-1	15	death associated protein kinase 2 [Source:HGNC Symbol;Acc:HGNC:2675]
ENSG00000184304	1274.34	0.553493	0.112792	1.53452e-08	6.69494e-07	ENST00000331968	ENSP00000333568	5587	PRKD1	Q15139	3833	protein_coding	PKC-mu	14	protein kinase D1 [Source:HGNC Symbol;Acc:HGNC:9407]
ENSG00000082684	240.385	-1.04591	0.206977	1.5448e-08	6.69869e-07	ENST00000616742	ENSP00000479602	54437	SEMA5B	Q9P283	4933	protein_coding	FLJ10372	3	semaphorin 5B [Source:HGNC Symbol;Acc:HGNC:10737]
ENSG00000141738	190.607	-1.98564	0.403432	1.54057e-08	6.69869e-07	ENST00000309156	ENSP00000310771	2886	GRB7	Q14451	2233	protein_coding		17	growth factor receptor bound protein 7 [Source:HGNC Symbol;Acc:HGNC:4567]
ENSG00000157227	367.3	-0.807827	0.161819	1.71816e-08	7.42779e-07	ENST00000311852	ENSP00000308208	4323	MMP14	P50281	3701	protein_coding	MT1-MMP	14	matrix metallopeptidase 14 [Source:HGNC Symbol;Acc:HGNC:7160]
ENSG00000165801	1089.44	-0.949585	0.189273	1.87862e-08	8.09687e-07	ENST00000298694	ENSP00000298694	55701	ARHGEF40	Q8TER5	5893	protein_coding	FLJ10357	14	Rho guanine nucleotide exchange factor 40 [Source:HGNC Symbol;Acc:HGNC:25516]
ENSG00000008311	1251.7	-0.647753	0.133152	1.9641e-08	8.43968e-07	ENST00000417368	ENSP00000403768	10157	AASS	Q9UDR5	5825	protein_coding	LKRSDH	7	aminoadipate-semialdehyde synthase [Source:HGNC Symbol;Acc:HGNC:17366]
ENSG00000101751	1705.17	-0.539058	0.111214	2.1919e-08	9.39018e-07	ENST00000579534	ENSP00000462664	11201	POLI	Q9UNA4	6133	protein_coding	RAD30B	18	DNA polymerase iota [Source:HGNC Symbol;Acc:HGNC:9182]
ENSG00000117139	7990.41	-0.595554	0.12347	2.25211e-08	9.61915e-07	ENST00000648338	ENSP00000497564	10765	KDM5B	Q9UGL1	9485	protein_coding	CT31	1	lysine demethylase 5B [Source:HGNC Symbol;Acc:HGNC:18039]
ENSG00000136295	33735.8	-0.474053	0.0965291	2.38997e-08	1.0147e-06	ENST00000258796	ENSP00000258796	80727	TTYH3	Q9C0H2	4805	protein_coding	KIAA1691	7	tweety family member 3 [Source:HGNC Symbol;Acc:HGNC:22222]
ENSG00000196865	3342.87	-0.630775	0.130884	2.38323e-08	1.0147e-06	ENST00000369301	ENSP00000358307	374354	NHLRC2	Q8NBF2	11051	protein_coding	DKFZp779F115	10	NHL repeat containing 2 [Source:HGNC Symbol;Acc:HGNC:24731]
ENSG00000151491	7641.87	0.807796	0.164193	2.4382e-08	1.0321e-06	ENST00000642278	ENSP00000494689	2059	EPS8	Q12929	5016	protein_coding		12	epidermal growth factor receptor pathway substrate 8 [Source:HGNC Symbol;Acc:HGNC:3420]
ENSG00000130540	340.218	1.16555	0.236424	2.49837e-08	1.05443e-06	ENST00000422525	ENSP00000388285	25830	SULT4A1	Q9BR01	2561	protein_coding	hBR-STL-1	22	sulfotransferase family 4A member 1 [Source:HGNC Symbol;Acc:HGNC:14903]
ENSG00000167183	35.3803	-2.5108	0.543577	2.53039e-08	1.06478e-06	ENST00000300557	ENSP00000300557	79170	PRR15L	Q9BU68	1524	protein_coding	ATAD4	17	proline rich 15 like [Source:HGNC Symbol;Acc:HGNC:28149]
ENSG00000010361	1371.77	-0.583945	0.121907	2.67444e-08	1.12208e-06	ENST00000313777	ENSP00000313309	80199	FUZ	Q9BT04	1728	protein_coding	CPLANE3	19	fuzzy planar cell polarity protein [Source:HGNC Symbol;Acc:HGNC:26219]
ENSG00000026025	8702.27	-0.772678	0.158357	2.6868e-08	1.12395e-06	ENST00000469543	ENSP00000431702	7431	VIM	P08670	2666	protein_coding		10	vimentin [Source:HGNC Symbol;Acc:HGNC:12692]
ENSG00000125968	7709.21	-0.602211	0.125783	2.70531e-08	1.12838e-06	ENST00000376105	ENSP00000365273	3397	ID1	P41134	1233	protein_coding	bHLHb24	20	inhibitor of DNA binding 1, HLH protein [Source:HGNC Symbol;Acc:HGNC:5360]
ENSG00000133106	58.0621	-2.22156	0.46887	2.74694e-08	1.13906e-06	ENST00000540470		94240	EPSTI1	Q96J88	4603	protein_coding	BRESI1	13	epithelial stromal interaction 1 [Source:HGNC Symbol;Acc:HGNC:16465]
ENSG00000165832	2403.4	-0.610407	0.127534	2.74018e-08	1.13906e-06	ENST00000298746	ENSP00000298746	142940	TRUB1	Q8WWH5	3406	protein_coding	PUS4	10	TruB pseudouridine synthase family member 1 [Source:HGNC Symbol;Acc:HGNC:16060]
ENSG00000071054	28103.3	-0.517234	0.107292	2.77069e-08	1.14557e-06	ENST00000350878	ENSP00000343658	9448	MAP4K4	O95819	7640	protein_coding	FLH21957	2	mitogen-activated protein kinase kinase kinase kinase 4 [Source:HGNC Symbol;Acc:HGNC:6866]
ENSG00000117600	1353.77	-0.746166	0.153721	2.79785e-08	1.15344e-06	ENST00000370185	ENSP00000359204	9890	PLPPR4	Q7Z2D5	5369	protein_coding	KIAA0455	1	phospholipid phosphatase related 4 [Source:HGNC Symbol;Acc:HGNC:23496]
ENSG00000178988	2077.66	0.782903	0.161056	3.02069e-08	1.24171e-06	ENST00000500563		114932	MRFAP1L1	Q96HT8	2127	protein_coding	MGC9651	4	Morf4 family associated protein 1 like 1 [Source:HGNC Symbol;Acc:HGNC:28796]
ENSG00000065526	32632.3	0.416311	0.0835552	3.08342e-08	1.26385e-06	ENST00000375759	ENSP00000364912	23013	SPEN	Q96T58	12385	protein_coding	KIAA0929	1	spen family transcriptional repressor [Source:HGNC Symbol;Acc:HGNC:17575]
ENSG00000143353	7495.15	0.755971	0.156429	3.19676e-08	1.30654e-06	ENST00000483635		127018	LYPLAL1	Q5VWZ2	2169	protein_coding	Q96AV0	1	lysophospholipase like 1 [Source:HGNC Symbol;Acc:HGNC:20440]
ENSG00000138696	505.921	1.39578	0.289232	3.21808e-08	1.30773e-06	ENST00000515059	ENSP00000426617	658	BMPR1B	O00238	5580	protein_coding	ALK6	4	bone morphogenetic protein receptor type 1B [Source:HGNC Symbol;Acc:HGNC:1077]
ENSG00000181744	2345.55	0.568577	0.119528	3.21494e-08	1.30773e-06	ENST00000315691	ENSP00000320081	205428	DIPK2A	Q8NDZ4	4330	protein_coding	C3orf58	3	divergent protein kinase domain 2A [Source:HGNC Symbol;Acc:HGNC:28490]
ENSG00000179091	33613	0.466116	0.0959394	3.36386e-08	1.36308e-06	ENST00000533444		1537	CYC1	P08574	1832	protein_coding	UQCR4	8	cytochrome c1 [Source:HGNC Symbol;Acc:HGNC:2579]
ENSG00000164694	357.858	0.988943	0.20231	3.47839e-08	1.40549e-06	ENST00000297267	ENSP00000297267	84624	FNDC1	Q4ZHG4	6548	protein_coding	bA243O10.1	6	fibronectin type III domain containing 1 [Source:HGNC Symbol;Acc:HGNC:21184]
ENSG00000214530	299.214	-0.93682	0.19178	3.49747e-08	1.4092e-06	ENST00000334805	ENSP00000335247	10809	STARD10	Q9Y365	1963	protein_coding	CGI-52	11	StAR related lipid transfer domain containing 10 [Source:HGNC Symbol;Acc:HGNC:10666]
ENSG00000108771	152.276	-1.31317	0.272867	3.7025e-08	1.48759e-06	ENST00000251642	ENSP00000251642	79132	DHX58	Q96C10	2591	protein_coding	D11LGP2	17	DExH-box helicase 58 [Source:HGNC Symbol;Acc:HGNC:29517]
ENSG00000120694	43987.9	0.440546	0.0901739	3.81504e-08	1.52849e-06	ENST00000320027	ENSP00000318687	10808	HSPH1	Q92598	5244	protein_coding	HSP105A	13	heat shock protein family H (Hsp110) member 1 [Source:HGNC Symbol;Acc:HGNC:16969]
ENSG00000081177	2600.06	-0.564618	0.119719	3.97054e-08	1.58632e-06	ENST00000312994	ENSP00000313140	55218	EXD2	Q9NVH0	5107	protein_coding	C14orf114	14	exonuclease 3'-5' domain containing 2 [Source:HGNC Symbol;Acc:HGNC:20217]
ENSG00000165617	2789.63	-1.38256	0.289379	4.08537e-08	1.62762e-06	ENST00000395153	ENSP00000378582	51339	DACT1	Q9NYF0	3734	protein_coding	DAPPER	14	dishevelled binding antagonist of beta catenin 1 [Source:HGNC Symbol;Acc:HGNC:17748]
ENSG00000115414	319567	0.447535	0.0921624	4.10649e-08	1.63147e-06	ENST00000492816		2335	FN1	P02751	9171	protein_coding	CIG	2	fibronectin 1 [Source:HGNC Symbol;Acc:HGNC:3778]
ENSG00000122490	2801.23	-0.489205	0.102389	4.14207e-08	1.64102e-06	ENST00000466449		80148	SLC66A2	Q8N2U9	2887	protein_coding	FLJ22378	18	solute carrier family 66 member 2 [Source:HGNC Symbol;Acc:HGNC:26188]
ENSG00000175274	1779.11	-0.711343	0.149904	4.23452e-08	1.67299e-06	ENST00000533940	ENSP00000436152	9537	TP53I11	O14683	3703	protein_coding	PIG11	11	tumor protein p53 inducible protein 11 [Source:HGNC Symbol;Acc:HGNC:16842]
ENSG00000102195	17680.2	-0.94637	0.195403	4.26434e-08	1.6801e-06	ENST00000218316	ENSP00000218316	9248	GPR50	Q13585	2020	protein_coding	H9	X	G protein-coupled receptor 50 [Source:HGNC Symbol;Acc:HGNC:4506]
ENSG00000127824	436.506	1.20461	0.251104	4.47526e-08	1.75833e-06	ENST00000392088	ENSP00000375938	7277	TUBA4A	P68366	2499	protein_coding	FLJ30169	2	tubulin alpha 4a [Source:HGNC Symbol;Acc:HGNC:12407]
ENSG00000131023	4541.19	0.481861	0.101267	4.84372e-08	1.89786e-06	ENST00000543571	ENSP00000437550	9113	LATS1	O95835	7362	protein_coding	WARTS	6	large tumor suppressor kinase 1 [Source:HGNC Symbol;Acc:HGNC:6514]
ENSG00000157470	393.506	0.916092	0.190879	5.12536e-08	2.00269e-06	ENST00000288228	ENSP00000288228	145773	FAM81A	Q8TBF8	3458	protein_coding	MGC26690	15	family with sequence similarity 81 member A [Source:HGNC Symbol;Acc:HGNC:28379]
ENSG00000047644	9552.76	0.628802	0.134871	5.1742e-08	2.01624e-06	ENST00000380861	ENSP00000370242	55841	WWC3	Q9ULE0	6951	protein_coding	BM042	X	WWC family member 3 [Source:HGNC Symbol;Acc:HGNC:29237]
ENSG00000009844	7925.3	0.512619	0.109062	5.22273e-08	2.02406e-06	ENST00000367630	ENSP00000356602	51534	VTA1	Q9NP79	6991	protein_coding	C6orf55	6	vesicle trafficking 1 [Source:HGNC Symbol;Acc:HGNC:20954]
ENSG00000107807	48.1134	-2.50935	0.564486	5.21027e-08	2.02406e-06	ENST00000370196	ENSP00000359215	3195	TLX1	P31314	2111	protein_coding	HOX11	10	T cell leukemia homeobox 1 [Source:HGNC Symbol;Acc:HGNC:5056]
ENSG00000180818	4186.46	-0.433081	0.089536	5.28486e-08	2.04257e-06	ENST00000303460	ENSP00000307321	3226	HOXC10	Q9NYD6	1976	protein_coding	HOX3I	12	homeobox C10 [Source:HGNC Symbol;Acc:HGNC:5122]
ENSG00000163754	11243.4	0.637551	0.136959	5.43141e-08	2.09352e-06	ENST00000345003	ENSP00000340736	2992	GYG1	P46976	5996	protein_coding	GYG	3	glycogenin 1 [Source:HGNC Symbol;Acc:HGNC:4699]
ENSG00000108830	1081.89	-0.743952	0.157983	5.5427e-08	2.13064e-06	ENST00000587250	ENSP00000466680	8153	RND2	P52198	4162	protein_coding	ARHN	17	Rho family GTPase 2 [Source:HGNC Symbol;Acc:HGNC:18315]
ENSG00000230989	18861.8	0.407125	0.0833616	5.64148e-08	2.16277e-06	ENST00000433866	ENSP00000392896	3281	HSBP1	O75506	8649	protein_coding		16	heat shock factor binding protein 1 [Source:HGNC Symbol;Acc:HGNC:5203]
ENSG00000162851	3934	0.737265	0.156948	5.73973e-08	2.19452e-06	ENST00000366514	ENSP00000355471	64216	TFB2M	Q9H5Q4	1784	protein_coding	FLJ22661	1	transcription factor B2, mitochondrial [Source:HGNC Symbol;Acc:HGNC:18559]
ENSG00000120438	78330.5	0.476377	0.100765	5.90866e-08	2.25305e-06	ENST00000321394	ENSP00000317334	6950	TCP1	P17987	2352	protein_coding	CCT1	6	t-complex 1 [Source:HGNC Symbol;Acc:HGNC:11655]
ENSG00000119684	1727.38	-0.555282	0.119773	6.03218e-08	2.294e-06	ENST00000355774	ENSP00000348020	27030	MLH3	Q9UHC1	7896	protein_coding		14	mutL homolog 3 [Source:HGNC Symbol;Acc:HGNC:7128]
ENSG00000175262	158.51	-1.34497	0.286404	6.16843e-08	2.33956e-06	ENST00000377004	ENSP00000366203	148345	C1orf127	G8JLG8	2761	protein_coding	FLJ37118	1	chromosome 1 open reading frame 127 [Source:HGNC Symbol;Acc:HGNC:26730]
ENSG00000127325	479.482	1.13736	0.240643	6.65865e-08	2.51877e-06	ENST00000330891	ENSP00000332413	144453	BEST3	Q8N1M1	3419	protein_coding	MGC13168	12	bestrophin 3 [Source:HGNC Symbol;Acc:HGNC:17105]
ENSG00000188157	13608.5	0.698269	0.150439	6.67919e-08	2.51984e-06	ENST00000651234	ENSP00000499046	375790	AGRN	A0A087X208	7477	protein_coding	AGRIN	1	agrin [Source:HGNC Symbol;Acc:HGNC:329]
ENSG00000141448	655.237	0.795186	0.16935	6.77135e-08	2.54785e-06	ENST00000269216	ENSP00000269216	2627	GATA6	Q92908	3821	protein_coding		18	GATA binding protein 6 [Source:HGNC Symbol;Acc:HGNC:4174]
ENSG00000164023	362.712	0.902071	0.190929	7.10999e-08	2.66822e-06	ENST00000394684	ENSP00000378176	166929	SGMS2	Q8NHU3	6149	protein_coding	MGC26963	4	sphingomyelin synthase 2 [Source:HGNC Symbol;Acc:HGNC:28395]
ENSG00000163399	106177	0.544397	0.118194	7.21935e-08	2.70213e-06	ENST00000537345	ENSP00000445306	476	ATP1A1	P05023	3763	protein_coding		1	ATPase Na+/K+ transporting subunit alpha 1 [Source:HGNC Symbol;Acc:HGNC:799]
ENSG00000172828	985.66	0.75174	0.161541	7.33734e-08	2.73908e-06	ENST00000303334	ENSP00000304782	23491	CES3	Q6UWW8	3858	protein_coding	ES31	16	carboxylesterase 3 [Source:HGNC Symbol;Acc:HGNC:1865]
ENSG00000153012	1827.86	0.630416	0.137372	7.38725e-08	2.75049e-06	ENST00000382114	ENSP00000371548	55203	LGI2	Q8N0V4	6495	protein_coding	FLJ10675	4	leucine rich repeat LGI family member 2 [Source:HGNC Symbol;Acc:HGNC:18710]
ENSG00000148180	1692.17	-1.41383	0.305754	8.06702e-08	2.99575e-06	ENST00000485767		2934	GSN	P06396	6454	protein_coding	DKFZp313L0718	9	gelsolin [Source:HGNC Symbol;Acc:HGNC:4620]
ENSG00000153815	16042.8	0.487653	0.105077	8.26793e-08	3.06236e-06	ENST00000537098	ENSP00000446100	80790	CMIP	Q8IY22	4357	protein_coding		16	c-Maf inducing protein [Source:HGNC Symbol;Acc:HGNC:24319]
ENSG00000112592	2846.55	-0.493336	0.106724	8.67242e-08	3.20384e-06	ENST00000636632	ENSP00000490461	6908	TBP	P20226	1955	protein_coding	GTF2D1	6	TATA-box binding protein [Source:HGNC Symbol;Acc:HGNC:11588]
ENSG00000132386	208.858	-0.998035	0.213396	9.09826e-08	3.35245e-06	ENST00000254722	ENSP00000254722	5176	SERPINF1	P36955	1438	protein_coding	EPC-1	17	serpin family F member 1 [Source:HGNC Symbol;Acc:HGNC:8824]
ENSG00000140950	1300.61	0.559023	0.12292	9.20104e-08	3.38156e-06	ENST00000343629	ENSP00000343635	57707	MEAK7	Q6P9B6	5013	protein_coding	KIAA1609	16	MTOR associated protein, eak-7 homolog [Source:HGNC Symbol;Acc:HGNC:29325]
ENSG00000148848	313.319	-1.69649	0.372165	9.27214e-08	3.39891e-06	ENST00000368679	ENSP00000357668	8038	ADAM12	O43184	7938	protein_coding	MCMPMltna	10	ADAM metallopeptidase domain 12 [Source:HGNC Symbol;Acc:HGNC:190]
ENSG00000173548	616.37	-0.775852	0.168499	9.77984e-08	3.5758e-06	ENST00000308527	ENSP00000311427	257364	SNX33	Q8WV41	8002	protein_coding	MGC32065	15	sorting nexin 33 [Source:HGNC Symbol;Acc:HGNC:28468]
ENSG00000196405	4109.3	-0.471026	0.101815	1.01641e-07	3.70676e-06	ENST00000544450	ENSP00000437904	51466	EVL	Q9UI08	3704	protein_coding	RNB6	14	Enah/Vasp-like [Source:HGNC Symbol;Acc:HGNC:20234]
ENSG00000163864	3932.45	0.584582	0.129601	1.05936e-07	3.85351e-06	ENST00000645507	ENSP00000495140	349565	NMNAT3	Q96T66	6881	protein_coding	PNAT3	3	nicotinamide nucleotide adenylyltransferase 3 [Source:HGNC Symbol;Acc:HGNC:20989]
ENSG00000188677	4928.27	0.618774	0.137395	1.09718e-07	3.98093e-06	ENST00000338758	ENSP00000342492	29780	PARVB	Q9HBI1	5429	protein_coding	CGI-56	22	parvin beta [Source:HGNC Symbol;Acc:HGNC:14653]
ENSG00000179750	690.769	-1.1619	0.252363	1.1218e-07	4.05988e-06	ENST00000402182	ENSP00000385060	9582	APOBEC3B	Q9UH17	1844	protein_coding	FLJ21201	22	apolipoprotein B mRNA editing enzyme catalytic subunit 3B [Source:HGNC Symbol;Acc:HGNC:17352]
ENSG00000160216	3232.75	-0.59751	0.133048	1.15674e-07	4.17573e-06	ENST00000291572	ENSP00000291572	56894	AGPAT3	Q9NRZ7	6565	protein_coding	LPAAT-gamma	21	1-acylglycerol-3-phosphate O-acyltransferase 3 [Source:HGNC Symbol;Acc:HGNC:326]
ENSG00000132793	134.072	1.17564	0.256551	1.21662e-07	4.38077e-06	ENST00000373257	ENSP00000362354	64900	LPIN3	Q9BQK8	4363	protein_coding	LIPN3L	20	lipin 3 [Source:HGNC Symbol;Acc:HGNC:14451]
ENSG00000114544	3584.56	0.48901	0.107281	1.22173e-07	4.38805e-06	ENST00000512557		54946	SLC41A3	Q96GZ6	3828	protein_coding	FLJ20473	3	solute carrier family 41 member 3 [Source:HGNC Symbol;Acc:HGNC:31046]
ENSG00000221955	3295.63	0.49843	0.11	1.3023e-07	4.66565e-06	ENST00000393469	ENSP00000377112	84561	SLC12A8	A0AV02	3447	protein_coding	CCC9	3	solute carrier family 12 member 8 [Source:HGNC Symbol;Acc:HGNC:15595]
ENSG00000105701	9519.59	0.607119	0.136065	1.32752e-07	4.73215e-06	ENST00000597960	ENSP00000471700	23770	FKBP8	Q14318	1781	protein_coding	FKBP38	19	FKBP prolyl isomerase 8 [Source:HGNC Symbol;Acc:HGNC:3724]
ENSG00000128713	413.603	-0.96134	0.209386	1.3245e-07	4.73215e-06	ENST00000249504	ENSP00000249504	3237	HOXD11	P31277	1705	protein_coding	HOX4	2	homeobox D11 [Source:HGNC Symbol;Acc:HGNC:5134]
ENSG00000198924	3808.43	-0.510573	0.113295	1.35932e-07	4.83338e-06	ENST00000361384	ENSP00000355185	9937	DCLRE1A	Q6PJP8	4450	protein_coding	hSNM1	10	DNA cross-link repair 1A [Source:HGNC Symbol;Acc:HGNC:17660]
ENSG00000153933	2832.08	0.48124	0.10611	1.44601e-07	5.12882e-06	ENST00000284061	ENSP00000284061	8526	DGKE	P52429	8608	protein_coding	DAGK6	17	diacylglycerol kinase epsilon [Source:HGNC Symbol;Acc:HGNC:2852]
ENSG00000052850	6582.55	0.602069	0.135582	1.46672e-07	5.18935e-06	ENST00000652299	ENSP00000498217	60529	ALX4	Q9H161	5727	protein_coding	FPP	11	ALX homeobox 4 [Source:HGNC Symbol;Acc:HGNC:450]
ENSG00000133169	5701.69	0.556126	0.125394	1.58921e-07	5.60876e-06	ENST00000372728	ENSP00000361813	55859	BEX1	Q9HBH7	795	protein_coding		X	brain expressed X-linked 1 [Source:HGNC Symbol;Acc:HGNC:1036]
ENSG00000112562	27401.7	0.845698	0.187309	1.67205e-07	5.88651e-06	ENST00000354536	ENSP00000346537	64094	SMOC2	Q9H3U7	3150	protein_coding	SMAP2	6	SPARC related modular calcium binding 2 [Source:HGNC Symbol;Acc:HGNC:20323]
ENSG00000090857	15107.9	0.430874	0.0937774	1.7509e-07	6.1489e-06	ENST00000288050	ENSP00000288050	55066	PDPR	Q8NCN5	8549	protein_coding	PDP3	16	pyruvate dehydrogenase phosphatase regulatory subunit [Source:HGNC Symbol;Acc:HGNC:30264]
ENSG00000175756	15367.4	0.387084	0.0826743	1.87777e-07	6.57822e-06	ENST00000338370	ENSP00000342676	54998	AURKAIP1	Q9NWT8	1072	protein_coding	AIP	1	aurora kinase A interacting protein 1 [Source:HGNC Symbol;Acc:HGNC:24114]
ENSG00000176046	408.416	1.41385	0.319248	1.8936e-07	6.61735e-06	ENST00000324873	ENSP00000315559	26471	NUPR1	O60356	5291	protein_coding	COM1	16	nuclear protein 1, transcriptional regulator [Source:HGNC Symbol;Acc:HGNC:29990]
ENSG00000115107	2467.22	0.525174	0.118835	1.90764e-07	6.65008e-06	ENST00000393110	ENSP00000376822	55240	STEAP3	Q658P3	4259	protein_coding	dudlin-2	2	STEAP3 metalloreductase [Source:HGNC Symbol;Acc:HGNC:24592]
ENSG00000276644	143.976	1.39919	0.315987	1.92032e-07	6.67794e-06	ENST00000613252	ENSP00000482245	1602	DACH1	Q9UI36	5245	protein_coding	DACH	13	dachshund family transcription factor 1 [Source:HGNC Symbol;Acc:HGNC:2663]
ENSG00000112096	9674.47	0.47941	0.107079	1.93146e-07	6.70028e-06	ENST00000538183	ENSP00000446252	6648	SOD2	P04179	14167	protein_coding	IPO-B	6	superoxide dismutase 2 [Source:HGNC Symbol;Acc:HGNC:11180]
ENSG00000146425	8826.04	0.376365	0.0800807	1.93785e-07	6.70608e-06	ENST00000367088		6993	DYNLT1	P63172	2891	protein_coding	TCTEL1	6	dynein light chain Tctex-type 1 [Source:HGNC Symbol;Acc:HGNC:11697]
ENSG00000187098	302.947	-0.82953	0.185679	1.99972e-07	6.90339e-06	ENST00000352241	ENSP00000295600	4286	MITF	O75030	4814	protein_coding	bHLHe32	3	melanocyte inducing transcription factor [Source:HGNC Symbol;Acc:HGNC:7105]
ENSG00000185133	431.75	-0.646461	0.147636	2.0228e-07	6.96618e-06	ENST00000412277	ENSP00000392924	27124	INPP5J	Q15735	3512	protein_coding	INPP5	22	inositol polyphosphate-5-phosphatase J [Source:HGNC Symbol;Acc:HGNC:8956]
ENSG00000143195	1206.26	0.678046	0.15451	2.04621e-07	7.02978e-06	ENST00000271417	ENSP00000271417	387597	ILDR2	Q71H61	13360	protein_coding	C1orf32	1	immunoglobulin like domain containing receptor 2 [Source:HGNC Symbol;Acc:HGNC:18131]
ENSG00000204388	3835.64	0.836777	0.187667	2.1003e-07	7.19819e-06	ENST00000375650	ENSP00000364801	3304	HSPA1B	P0DMV9	2517	protein_coding	HSP70-2	6	heat shock protein family A (Hsp70) member 1B [Source:HGNC Symbol;Acc:HGNC:5233]
ENSG00000151929	7437.17	0.702472	0.159978	2.12999e-07	7.27724e-06	ENST00000369085	ENSP00000358081	9531	BAG3	O95817	2561	protein_coding		10	BAG cochaperone 3 [Source:HGNC Symbol;Acc:HGNC:939]
ENSG00000157111	281.558	1.37603	0.312208	2.13359e-07	7.27724e-06	ENST00000287773	ENSP00000287773	134285	TMEM171	Q8WVE6	1247	protein_coding	PRP2	5	transmembrane protein 171 [Source:HGNC Symbol;Acc:HGNC:27031]
ENSG00000139990	4100.94	-0.497545	0.112772	2.30124e-07	7.81158e-06	ENST00000341516	ENSP00000341351	8816	DCAF5	Q96JK2	5946	protein_coding	BCRG2	14	DDB1 and CUL4 associated factor 5 [Source:HGNC Symbol;Acc:HGNC:20224]
ENSG00000157601	1539.18	0.534775	0.122346	2.29692e-07	7.81158e-06	ENST00000398600	ENSP00000381601	4599	MX1	P20591	3470	protein_coding	IFI-78K	21	MX dynamin like GTPase 1 [Source:HGNC Symbol;Acc:HGNC:7532]
ENSG00000066739	3089.19	-0.437404	0.096861	2.36562e-07	8.01102e-06	ENST00000359933	ENSP00000353010	55102	ATG2B	Q96BY7	13162	protein_coding	C14orf103	14	autophagy related 2B [Source:HGNC Symbol;Acc:HGNC:20187]
ENSG00000184408	1088.59	-1.22464	0.277621	2.40983e-07	8.14135e-06	ENST00000331113	ENSP00000333496	3751	KCND2	Q9NZV8	5830	protein_coding	KIAA1044	7	potassium voltage-gated channel subfamily D member 2 [Source:HGNC Symbol;Acc:HGNC:6238]
ENSG00000141753	1059.83	-0.601375	0.138805	2.42271e-07	8.16546e-06	ENST00000269593	ENSP00000269593	3487	IGFBP4	P22692	2205	protein_coding	BP-4	17	insulin like growth factor binding protein 4 [Source:HGNC Symbol;Acc:HGNC:5473]
ENSG00000112339	9092.84	0.470118	0.105917	2.49429e-07	8.38683e-06	ENST00000367837	ENSP00000356811	10767	HBS1L	Q9Y450	7087	protein_coding	DKFZp434g247	6	HBS1 like translational GTPase [Source:HGNC Symbol;Acc:HGNC:4834]
ENSG00000165816	25913	-0.887339	0.200188	2.50051e-07	8.3879e-06	ENST00000392982	ENSP00000376708	340706	VWA2	Q5GFL6	5846	protein_coding	AMACO	10	von Willebrand factor A domain containing 2 [Source:HGNC Symbol;Acc:HGNC:24709]
ENSG00000235961	332.441	0.857272	0.193999	2.56139e-07	8.57192e-06	ENST00000421798	ENSP00000391488	84968	PNMA6A	P0CW24	2238	protein_coding	MGC15827	X	PNMA family member 6A [Source:HGNC Symbol;Acc:HGNC:28248]
ENSG00000141540	215.703	1.07454	0.243005	2.62445e-07	8.7418e-06	ENST00000441391	ENSP00000394576	94015	TTYH2	Q9BSA4	3661	protein_coding	C17orf29	17	tweety family member 2 [Source:HGNC Symbol;Acc:HGNC:13877]
ENSG00000198912	5046.36	0.422911	0.093432	2.62017e-07	8.7418e-06	ENST00000474140		339448	C1orf174	Q8IYL3	3499	protein_coding	RP13-531C17.2	1	chromosome 1 open reading frame 174 [Source:HGNC Symbol;Acc:HGNC:27915]
ENSG00000103257	212869	0.494622	0.11286	2.68838e-07	8.9329e-06	ENST00000261622	ENSP00000261622	8140	SLC7A5	Q01650	4556	protein_coding	CD98	16	solute carrier family 7 member 5 [Source:HGNC Symbol;Acc:HGNC:11063]
ENSG00000164379	35031.8	-0.649171	0.150401	2.69438e-07	8.9329e-06	ENST00000296839	ENSP00000296839	94234	FOXQ1	Q9C009	2661	protein_coding	HFH1	6	forkhead box Q1 [Source:HGNC Symbol;Acc:HGNC:20951]
ENSG00000170231	34.8173	-2.23426	0.537115	2.70983e-07	8.96324e-06	ENST00000523955	ENSP00000428766	2172	FABP6	P51161	769	protein_coding	I-15P	5	fatty acid binding protein 6 [Source:HGNC Symbol;Acc:HGNC:3561]
ENSG00000168000	690.953	-0.63821	0.148338	2.82956e-07	9.33755e-06	ENST00000405837	ENSP00000385332	26580	BSCL2	Q96G97	1984	protein_coding	GNG3LG	11	BSCL2 lipid droplet biogenesis associated, seipin [Source:HGNC Symbol;Acc:HGNC:15832]
ENSG00000008130	11153	0.451583	0.101654	2.89044e-07	9.51638e-06	ENST00000378625	ENSP00000367890	65220	NADK	O95544	3653	protein_coding	FLJ13052	1	NAD kinase [Source:HGNC Symbol;Acc:HGNC:29831]
ENSG00000102390	1769.1	0.722989	0.1671	2.95866e-07	9.71847e-06	ENST00000373358	ENSP00000362456	51260	PBDC1	Q9BVG4	1185	protein_coding	CXorf26	X	polysaccharide biosynthesis domain containing 1 [Source:HGNC Symbol;Acc:HGNC:28790]
ENSG00000123146	3490.38	0.461229	0.104426	2.97723e-07	9.73451e-06	ENST00000242786	ENSP00000242786	976	ADGRE5	P48960	3190	protein_coding	CD97	19	adhesion G protein-coupled receptor E5 [Source:HGNC Symbol;Acc:HGNC:1711]
ENSG00000164687	9907.67	0.475588	0.108312	2.97326e-07	9.73451e-06	ENST00000396359	ENSP00000379647	2171	FABP5	Q01469	986	protein_coding	E-FABP	8	fatty acid binding protein 5 [Source:HGNC Symbol;Acc:HGNC:3560]
ENSG00000172123	681.478	-0.980817	0.222957	2.98596e-07	9.74068e-06	ENST00000394562	ENSP00000378063	55106	SLFN12	Q8IYM2	2539	protein_coding	FLJ10260	17	schlafen family member 12 [Source:HGNC Symbol;Acc:HGNC:25500]
ENSG00000123104	5223.64	0.538399	0.124996	3.04165e-07	9.89962e-06	ENST00000381340	ENSP00000370744	3709	ITPR2	Q14571	12564	protein_coding	CFAP48	12	inositol 1,4,5-trisphosphate receptor type 2 [Source:HGNC Symbol;Acc:HGNC:6181]
ENSG00000112964	1441.96	-0.811748	0.186336	3.11478e-07	1.00528e-05	ENST00000230882	ENSP00000230882	2690	GHR	P10912	4899	protein_coding	GHBP	5	growth hormone receptor [Source:HGNC Symbol;Acc:HGNC:4263]
ENSG00000141646	5601.2	-0.393611	0.0863648	3.11698e-07	1.00528e-05	ENST00000342988	ENSP00000341551	4089	SMAD4	Q13485	8772	protein_coding	DPC4	18	SMAD family member 4 [Source:HGNC Symbol;Acc:HGNC:6770]
ENSG00000149948	89.536	-1.74365	0.409172	3.10409e-07	1.00528e-05	ENST00000541363	ENSP00000439317	8091	HMGA2	P52926	8094	protein_coding	BABL	12	high mobility group AT-hook 2 [Source:HGNC Symbol;Acc:HGNC:5009]
ENSG00000171603	28182	0.376902	0.0819767	3.09604e-07	1.00528e-05	ENST00000377298	ENSP00000366513	22883	CLSTN1	O94985	4760	protein_coding	CDHR12	1	calsyntenin 1 [Source:HGNC Symbol;Acc:HGNC:17447]
ENSG00000178821	1304.99	0.949638	0.217116	3.30276e-07	1.06279e-05	ENST00000378602	ENSP00000367865	339456	TMEM52	Q8NDY8	1118	protein_coding		1	transmembrane protein 52 [Source:HGNC Symbol;Acc:HGNC:27916]
ENSG00000165949	13899.9	-0.443118	0.100037	3.32465e-07	1.06741e-05	ENST00000612499		3429	IFI27	P40305	2439	protein_coding	FAM14D	14	interferon alpha inducible protein 27 [Source:HGNC Symbol;Acc:HGNC:5397]
ENSG00000106025	2567.28	-0.926718	0.212172	3.36015e-07	1.07397e-05	ENST00000222747	ENSP00000222747	23554	TSPAN12	O95859	2585	protein_coding	NET-2	7	tetraspanin 12 [Source:HGNC Symbol;Acc:HGNC:21641]
ENSG00000143320	922.624	-1.62374	0.381351	3.35789e-07	1.07397e-05	ENST00000621784	ENSP00000482841	1382	CRABP2	P29373	1033	protein_coding	CRABP-II	1	cellular retinoic acid binding protein 2 [Source:HGNC Symbol;Acc:HGNC:2339]
ENSG00000116771	132.374	-1.74368	0.41185	3.45718e-07	1.1025e-05	ENST00000375826	ENSP00000364986	79814	AGMAT	Q9BSE5	3095	protein_coding	FLJ23384	1	agmatinase [Source:HGNC Symbol;Acc:HGNC:18407]
ENSG00000185269	35750.8	-1.00179	0.229687	3.47194e-07	1.10473e-05	ENST00000409678	ENSP00000387310	147111	NOTUM	Q6P988	2223	protein_coding		17	notum, palmitoleoyl-protein carboxylesterase [Source:HGNC Symbol;Acc:HGNC:27106]
ENSG00000137124	13943.9	0.420428	0.0941053	3.52175e-07	1.11808e-05	ENST00000377698	ENSP00000366927	219	ALDH1B1	A0A0U1RQK9	3028	protein_coding	ALDH5	9	aldehyde dehydrogenase 1 family member B1 [Source:HGNC Symbol;Acc:HGNC:407]
ENSG00000131153	18932.6	0.564365	0.13256	3.5515e-07	1.12501e-05	ENST00000253462	ENSP00000253462	51659	GINS2	Q9Y248	2628	protein_coding	Pfs2	16	GINS complex subunit 2 [Source:HGNC Symbol;Acc:HGNC:24575]
ENSG00000135929	207.669	-1.33752	0.312429	3.70409e-07	1.17074e-05	ENST00000494263		1593	CYP27A1	Q02318	2566	protein_coding	CP27	2	cytochrome P450 family 27 subfamily A member 1 [Source:HGNC Symbol;Acc:HGNC:2605]
ENSG00000001036	10092.9	0.516152	0.120498	3.73566e-07	1.1781e-05	ENST00000002165	ENSP00000002165	2519	FUCA2	Q9BTY2	2385	protein_coding	dJ20N2.5	6	alpha-L-fucosidase 2 [Source:HGNC Symbol;Acc:HGNC:4008]
ENSG00000187555	65623.5	0.371867	0.0814293	3.75316e-07	1.181e-05	ENST00000344836	ENSP00000343535	7874	USP7	Q93009	5831	protein_coding	HAUSP	16	ubiquitin specific peptidase 7 [Source:HGNC Symbol;Acc:HGNC:12630]
ENSG00000173702	43.7551	2.3083	0.573736	3.79469e-07	1.19143e-05	ENST00000616727	ENSP00000485028	56667	MUC13	Q9H3R2	2879	protein_coding	DRCC1	3	mucin 13, cell surface associated [Source:HGNC Symbol;Acc:HGNC:7511]
ENSG00000142910	6405.18	-0.487487	0.112967	3.84405e-07	1.20427e-05	ENST00000481165		64129	TINAGL1	Q9GZM7	4759	protein_coding	ARG1	1	tubulointerstitial nephritis antigen like 1 [Source:HGNC Symbol;Acc:HGNC:19168]
ENSG00000161638	340.266	1.38241	0.324489	3.88043e-07	1.213e-05	ENST00000552564		3678	ITGA5	P08648	4996	protein_coding	CD49e	12	integrin subunit alpha 5 [Source:HGNC Symbol;Acc:HGNC:6141]
ENSG00000253293	2202.73	-0.45095	0.103047	3.93398e-07	1.22704e-05	ENST00000283921	ENSP00000283921	3206	HOXA10	P31260	2541	protein_coding	HOX1	7	homeobox A10 [Source:HGNC Symbol;Acc:HGNC:5100]
ENSG00000072274	141021	0.482718	0.112067	4.1222e-07	1.28293e-05	ENST00000392396	ENSP00000376197	7037	TFRC	P02786	5032	protein_coding	CD71	3	transferrin receptor [Source:HGNC Symbol;Acc:HGNC:11763]
ENSG00000119632	1030.61	-0.630178	0.149577	4.18518e-07	1.29969e-05	ENST00000556552		83982	IFI27L2	Q9H2X8	938	protein_coding	FAM14A	14	interferon alpha inducible protein 27 like 2 [Source:HGNC Symbol;Acc:HGNC:19753]
ENSG00000050405	762.564	-0.842492	0.196993	4.53355e-07	1.40175e-05	ENST00000547825	ENSP00000448706	51474	LIMA1	Q9UHB6	3920	protein_coding	EPLIN	12	LIM domain and actin binding 1 [Source:HGNC Symbol;Acc:HGNC:24636]
ENSG00000109339	44.1511	-1.78008	0.428197	4.52798e-07	1.40175e-05	ENST00000638225	ENSP00000491866	5602	MAPK10	P53779	8941	protein_coding	JNK3	4	mitogen-activated protein kinase 10 [Source:HGNC Symbol;Acc:HGNC:6872]
ENSG00000112379	2757.38	0.664277	0.158082	4.55706e-07	1.40597e-05	ENST00000251691	ENSP00000251691	57221	ARFGEF3	Q5TH69	14859	protein_coding	BIG3	6	ARFGEF family member 3 [Source:HGNC Symbol;Acc:HGNC:21213]
ENSG00000185274	218.633	-1.08119	0.252503	4.60862e-07	1.4188e-05	ENST00000333538	ENSP00000329654	64409	GALNT17	Q6IS24	3909	protein_coding	GalNAc-T17	7	polypeptide N-acetylgalactosaminyltransferase 17 [Source:HGNC Symbol;Acc:HGNC:16347]
ENSG00000087258	602.279	0.751046	0.177395	4.66026e-07	1.4316e-05	ENST00000262494	ENSP00000262494	2775	GNAO1	P09471	5767	protein_coding	G-ALPHA-o	16	G protein subunit alpha o1 [Source:HGNC Symbol;Acc:HGNC:4389]
ENSG00000183688	6340.53	-0.96134	0.224727	4.87567e-07	1.49454e-05	ENST00000329099	ENSP00000331915	359845	RFLNB		3621	protein_coding	Cfm1	17	refilin B [Source:HGNC Symbol;Acc:HGNC:28705]
ENSG00000069849	29732.9	0.371889	0.0825216	4.92256e-07	1.50567e-05	ENST00000465172	ENSP00000418280	483	ATP1B3	P54709	1951	protein_coding	CD298	3	ATPase Na+/K+ transporting subunit beta 3 [Source:HGNC Symbol;Acc:HGNC:806]
ENSG00000133116	438.896	0.988875	0.231489	4.98914e-07	1.52276e-05	ENST00000380099	ENSP00000369442	9365	KL	Q9UEF7	5014	protein_coding		13	klotho [Source:HGNC Symbol;Acc:HGNC:6344]
ENSG00000163655	36986.1	0.455421	0.105581	5.0085e-07	1.52539e-05	ENST00000496455	ENSP00000419851	8833	GMPS	P49915	8631	protein_coding	GATD7	3	guanine monophosphate synthase [Source:HGNC Symbol;Acc:HGNC:4378]
ENSG00000093144	7155.25	0.460043	0.107122	5.23342e-07	1.59049e-05	ENST00000531967	ENSP00000436585	55862	ECHDC1	Q9NTX5	2585	protein_coding	dJ351K20.2	6	ethylmalonyl-CoA decarboxylase 1 [Source:HGNC Symbol;Acc:HGNC:21489]
ENSG00000178150	270.158	-1.31527	0.313326	5.25177e-07	1.59266e-05	ENST00000595607	ENSP00000469998	163071	ZNF114	Q8NC26	2499	protein_coding	MGC17986	19	zinc finger protein 114 [Source:HGNC Symbol;Acc:HGNC:12894]
ENSG00000164576	7132.24	-0.395924	0.0895708	5.64682e-07	1.70882e-05	ENST00000297109	ENSP00000297109	79685	SAP30L	Q9HAJ7	6185	protein_coding	FLJ11526	5	SAP30 like [Source:HGNC Symbol;Acc:HGNC:25663]
ENSG00000197594	587.321	0.670035	0.161721	5.92255e-07	1.78846e-05	ENST00000647893	ENSP00000498074	5167	ENPP1	P22413	7438	protein_coding	M6S1	6	ectonucleotide pyrophosphatase/phosphodiesterase 1 [Source:HGNC Symbol;Acc:HGNC:3356]
ENSG00000114019	1451.81	-0.848816	0.20159	5.96748e-07	1.79821e-05	ENST00000514516	ENSP00000424765	51421	AMOTL2	Q9Y2J4	4521	protein_coding	LCCP	3	angiomotin like 2 [Source:HGNC Symbol;Acc:HGNC:17812]
ENSG00000118257	6255.72	-0.594086	0.143828	6.01464e-07	1.80805e-05	ENST00000360409	ENSP00000353582	8828	NRP2	O60462	6662	protein_coding	VEGF165R2	2	neuropilin 2 [Source:HGNC Symbol;Acc:HGNC:8005]
ENSG00000165092	18506	1.20353	0.28737	6.02557e-07	1.80805e-05	ENST00000297785	ENSP00000297785	216	ALDH1A1	P00352	2096	protein_coding	ALDH1	9	aldehyde dehydrogenase 1 family member A1 [Source:HGNC Symbol;Acc:HGNC:402]
ENSG00000067141	2512.48	-0.535606	0.128936	6.13546e-07	1.83715e-05	ENST00000339362	ENSP00000341198	4756	NEO1	Q92859	7342	protein_coding	HsT17534	15	neogenin 1 [Source:HGNC Symbol;Acc:HGNC:7754]
ENSG00000005020	3124.11	-0.720612	0.173646	6.25262e-07	1.8683e-05	ENST00000345317	ENSP00000005587	8935	SKAP2	O75563	3839	protein_coding	RA70	7	src kinase associated phosphoprotein 2 [Source:HGNC Symbol;Acc:HGNC:15687]
ENSG00000161243	279.193	-1.12352	0.268095	6.38461e-07	1.90374e-05	ENST00000292853	ENSP00000292853	126433	FBXO27	Q8NI29	2315	protein_coding	Fbg5	19	F-box protein 27 [Source:HGNC Symbol;Acc:HGNC:18753]
ENSG00000163362	98.3726	-1.4853	0.361553	6.51294e-07	1.93794e-05	ENST00000367342	ENSP00000356311	55765	INAVA	Q3KP66	4298	protein_coding	C1orf106	1	innate immunity activator [Source:HGNC Symbol;Acc:HGNC:25599]
ENSG00000111452	142.049	-1.55845	0.380744	6.57448e-07	1.95217e-05	ENST00000541143		283383	ADGRD1	Q6QNK2	7085	protein_coding	DKFZp434B1272	12	adhesion G protein-coupled receptor D1 [Source:HGNC Symbol;Acc:HGNC:19893]
ENSG00000138162	9389.57	-0.722627	0.174728	6.65608e-07	1.96818e-05	ENST00000369005	ENSP00000358001	10579	TACC2	O95359	9704	protein_coding	AZU-1	10	transforming acidic coiled-coil containing protein 2 [Source:HGNC Symbol;Acc:HGNC:11523]
ENSG00000198879	212.268	-1.41202	0.343047	6.65458e-07	1.96818e-05	ENST00000397167	ENSP00000380353	57713	SFMBT2	Q5VUG0	8024	protein_coding	KIAA1617	10	Scm like with four mbt domains 2 [Source:HGNC Symbol;Acc:HGNC:20256]
ENSG00000170854	3038.87	0.547727	0.133105	6.99807e-07	2.06501e-05	ENST00000333396	ENSP00000328251	84864	RIOX2	Q8IUF8	5347	protein_coding	FLJ14393	3	ribosomal oxygenase 2 [Source:HGNC Symbol;Acc:HGNC:19441]
ENSG00000188976	44460	0.381002	0.0865549	7.14268e-07	2.10332e-05	ENST00000477976		26155	NOC2L	Q9Y3T9	4201	protein_coding	DKFZP564C186	1	NOC2 like nucleolar associated transcriptional repressor [Source:HGNC Symbol;Acc:HGNC:24517]
ENSG00000131620	1821.41	-0.922537	0.220913	7.21388e-07	2.1199e-05	ENST00000355303	ENSP00000347454	55107	ANO1	Q5XXA6	4790	protein_coding	DOG1	11	anoctamin 1 [Source:HGNC Symbol;Acc:HGNC:21625]
ENSG00000177283	2017.35	-0.950043	0.227795	7.41497e-07	2.1745e-05	ENST00000374694	ENSP00000363826	8325	FZD8	Q9H461	4030	protein_coding		10	frizzled class receptor 8 [Source:HGNC Symbol;Acc:HGNC:4046]
ENSG00000173226	3284.53	0.449562	0.106125	7.43061e-07	2.1746e-05	ENST00000310864	ENSP00000311505	9657	IQCB1	Q15051	2577	protein_coding	KIAA0036	3	IQ motif containing B1 [Source:HGNC Symbol;Acc:HGNC:28949]
ENSG00000198053	3146.8	-0.586573	0.143989	7.75553e-07	2.26503e-05	ENST00000622179	ENSP00000478763	140885	SIRPA	P78324	4570	protein_coding	BIT	20	signal regulatory protein alpha [Source:HGNC Symbol;Acc:HGNC:9662]
ENSG00000198793	25493.3	0.395766	0.0912344	8.11827e-07	2.36611e-05	ENST00000361445	ENSP00000354558	2475	MTOR	P42345	8721	protein_coding	FLJ44809	1	mechanistic target of rapamycin kinase [Source:HGNC Symbol;Acc:HGNC:3942]
ENSG00000134046	13519	-0.354038	0.0800653	8.45455e-07	2.45908e-05	ENST00000256429	ENSP00000256429	8932	MBD2	Q9UBB5	5064	protein_coding		18	methyl-CpG binding domain protein 2 [Source:HGNC Symbol;Acc:HGNC:6917]
ENSG00000089225	110.174	-1.45493	0.360151	8.58349e-07	2.4878e-05	ENST00000310346	ENSP00000309913	6910	TBX5	Q99593	3825	protein_coding	HOS	12	T-box transcription factor 5 [Source:HGNC Symbol;Acc:HGNC:11604]
ENSG00000163517	828.688	-0.737556	0.180782	8.58832e-07	2.4878e-05	ENST00000446613	ENSP00000401487	79885	HDAC11	Q96DB2	2875	protein_coding		3	histone deacetylase 11 [Source:HGNC Symbol;Acc:HGNC:19086]
ENSG00000261236	19090.2	0.456907	0.109106	8.60577e-07	2.4878e-05	ENST00000569669	ENSP00000455106	23246	BOP1	Q14137	2428	protein_coding	KIAA0124	8	BOP1 ribosomal biogenesis factor [Source:HGNC Symbol;Acc:HGNC:15519]
ENSG00000186153	1919.48	0.5506	0.135565	8.7618e-07	2.52777e-05	ENST00000566780	ENSP00000457230	51741	WWOX	Q9NZC7	2241	protein_coding	FOR	16	WW domain containing oxidoreductase [Source:HGNC Symbol;Acc:HGNC:12799]
ENSG00000006015	1952.76	0.603695	0.149411	8.83588e-07	2.54398e-05	ENST00000595077		55049	REX1BD	Q96EN9	2465	protein_coding	C19orf60	19	required for excision 1-B domain containing [Source:HGNC Symbol;Acc:HGNC:26098]
ENSG00000073464	807.812	0.759694	0.18627	8.94807e-07	2.57108e-05	ENST00000380833	ENSP00000370213	1183	CLCN4	P51793	6759	protein_coding	ClC-4	X	chloride voltage-gated channel 4 [Source:HGNC Symbol;Acc:HGNC:2022]
ENSG00000184515	461.322	0.823562	0.201259	9.26847e-07	2.65777e-05	ENST00000543160	ENSP00000446054	340542	BEX5	Q5H9J7	860	protein_coding	NGFRAP1L1	X	brain expressed X-linked 5 [Source:HGNC Symbol;Acc:HGNC:27990]
ENSG00000139971	686.492	-0.961816	0.233959	9.31911e-07	2.66692e-05	ENST00000267485	ENSP00000267485	145407	ARMH4	Q86TY3	6495	protein_coding	C14orf37	14	armadillo like helical domain containing 4 [Source:HGNC Symbol;Acc:HGNC:19846]
ENSG00000130787	2759.07	-0.485515	0.117933	9.39668e-07	2.68371e-05	ENST00000253083	ENSP00000253083	9026	HIP1R	O75146	4509	protein_coding	FLJ14000	12	huntingtin interacting protein 1 related [Source:HGNC Symbol;Acc:HGNC:18415]
ENSG00000175130	38714.5	-0.437177	0.103954	9.51209e-07	2.71123e-05	ENST00000329421	ENSP00000362638	65108	MARCKSL1	P49006	1546	protein_coding	F52	1	MARCKS like 1 [Source:HGNC Symbol;Acc:HGNC:7142]
ENSG00000158966	3664.62	-0.910357	0.221964	9.57226e-07	2.71749e-05	ENST00000651257	ENSP00000498498	57685	CACHD1	Q5VU97	5933	protein_coding	KIAA1573	1	cache domain containing 1 [Source:HGNC Symbol;Acc:HGNC:29314]
ENSG00000171004	3996.84	0.633958	0.157624	9.57177e-07	2.71749e-05	ENST00000370836	ENSP00000359873	90161	HS6ST2	Q96MM7	4441	protein_coding		X	heparan sulfate 6-O-sulfotransferase 2 [Source:HGNC Symbol;Acc:HGNC:19133]
ENSG00000165105	1304.86	0.548567	0.135783	9.6721e-07	2.74037e-05	ENST00000376447	ENSP00000365630	158158	RASEF	Q8IZ41	5585	protein_coding	FLJ31614	9	RAS and EF-hand domain containing [Source:HGNC Symbol;Acc:HGNC:26464]
ENSG00000175793	3486.11	0.501699	0.122781	9.69928e-07	2.7426e-05	ENST00000339276	ENSP00000340989	2810	SFN	P31947	1308	protein_coding	YWHAS	1	stratifin [Source:HGNC Symbol;Acc:HGNC:10773]
ENSG00000233608	433.244	-1.07709	0.263802	9.9333e-07	2.8032e-05	ENST00000612363	ENSP00000482581	117581	TWIST2	Q8WVJ9	1342	protein_coding	bHLHa39	2	twist family bHLH transcription factor 2 [Source:HGNC Symbol;Acc:HGNC:20670]
ENSG00000135541	1508.41	0.723997	0.179847	1.04686e-06	2.94692e-05	ENST00000265602	ENSP00000265602	54806	AHI1	Q8N157	6063	protein_coding	FLJ20069	6	Abelson helper integration site 1 [Source:HGNC Symbol;Acc:HGNC:21575]
ENSG00000184602	2856.12	-0.561348	0.139865	1.0484e-06	2.94692e-05	ENST00000329565	ENSP00000329287	8303	SNN	O75324	3264	protein_coding		16	stannin [Source:HGNC Symbol;Acc:HGNC:11149]
ENSG00000130511	1089.28	0.679609	0.170152	1.11856e-06	3.13792e-05	ENST00000270061	ENSP00000270061	170463	SSBP4	Q9BWG4	1725	protein_coding		19	single stranded DNA binding protein 4 [Source:HGNC Symbol;Acc:HGNC:15676]
ENSG00000064651	5909.37	0.491569	0.12095	1.13283e-06	3.17171e-05	ENST00000262461	ENSP00000262461	6558	SLC12A2	P55011	6874	protein_coding	BSC	5	solute carrier family 12 member 2 [Source:HGNC Symbol;Acc:HGNC:10911]
ENSG00000023041	2857.49	-0.721384	0.180326	1.15396e-06	3.22452e-05	ENST00000626395	ENSP00000486105	64429	ZDHHC6	Q9H6R6	2906	protein_coding	FLJ21952	10	zinc finger DHHC-type palmitoyltransferase 6 [Source:HGNC Symbol;Acc:HGNC:19160]
ENSG00000141759	11648.5	-0.336	0.0766663	1.15672e-06	3.22589e-05	ENST00000269601	ENSP00000269601	10907	TXNL4A	P83876	3472	protein_coding	DIB1	18	thioredoxin like 4A [Source:HGNC Symbol;Acc:HGNC:30551]
ENSG00000134595	518.29	0.788685	0.196065	1.16397e-06	3.23975e-05	ENST00000370536	ENSP00000359567	6658	SOX3	P41225	2132	protein_coding	PHP	X	SRY-box transcription factor 3 [Source:HGNC Symbol;Acc:HGNC:11199]
ENSG00000134243	8630.37	-0.454908	0.110481	1.18378e-06	3.28846e-05	ENST00000538502	ENSP00000438597	6272	SORT1	Q99523	6993	protein_coding	Gp95	1	sortilin 1 [Source:HGNC Symbol;Acc:HGNC:11186]
ENSG00000074527	94.0477	-1.87222	0.484993	1.18788e-06	3.29341e-05	ENST00000343702	ENSP00000340998	59277	NTN4	Q9HB63	3621	protein_coding		12	netrin 4 [Source:HGNC Symbol;Acc:HGNC:13658]
ENSG00000158806	52.7851	-1.53861	0.391329	1.19578e-06	3.30888e-05	ENST00000397940	ENSP00000381032	10361	NPM2	Q86SE8	1874	protein_coding		8	nucleophosmin/nucleoplasmin 2 [Source:HGNC Symbol;Acc:HGNC:7930]
ENSG00000139219	259.452	-1.31374	0.331445	1.26399e-06	3.49083e-05	ENST00000380518	ENSP00000369889	1280	COL2A1	P02458	5059	protein_coding	AOM	12	collagen type II alpha 1 chain [Source:HGNC Symbol;Acc:HGNC:2200]
ENSG00000198933	442.978	-0.735304	0.184673	1.26903e-06	3.49795e-05	ENST00000361722	ENSP00000354777	9755	TBKBP1	A7MCY6	4121	protein_coding	KIAA0775	17	TBK1 binding protein 1 [Source:HGNC Symbol;Acc:HGNC:30140]
ENSG00000181350	592.181	-0.698234	0.176142	1.29376e-06	3.55922e-05	ENST00000470794	ENSP00000419502	388341	LRRC75A	Q8NAA5	3249	protein_coding	C17orf76	17	leucine rich repeat containing 75A [Source:HGNC Symbol;Acc:HGNC:32403]
ENSG00000100626	158.555	-1.1277	0.282289	1.32396e-06	3.63527e-05	ENST00000337827	ENSP00000336729	57452	GALNT16	Q8N428	5708	protein_coding	GalNAc-T16	14	polypeptide N-acetylgalactosaminyltransferase 16 [Source:HGNC Symbol;Acc:HGNC:23233]
ENSG00000166451	6530.38	0.434634	0.105306	1.35918e-06	3.71761e-05	ENST00000305850	ENSP00000305608	55839	CENPN	Q96H22	2481	protein_coding	BM039	16	centromere protein N [Source:HGNC Symbol;Acc:HGNC:30873]
ENSG00000168610	14868.2	-0.459052	0.112598	1.35885e-06	3.71761e-05	ENST00000264657	ENSP00000264657	6774	STAT3	P40763	5047	protein_coding	APRF	17	signal transducer and activator of transcription 3 [Source:HGNC Symbol;Acc:HGNC:11364]
ENSG00000139278	44.3232	-1.82007	0.475123	1.3707e-06	3.74194e-05	ENST00000266659	ENSP00000266659	11010	GLIPR1	P48060	5812	protein_coding	GliPR	12	GLI pathogenesis related 1 [Source:HGNC Symbol;Acc:HGNC:17001]
ENSG00000145979	2750.75	-0.484306	0.12019	1.37693e-06	3.75173e-05	ENST00000606370	ENSP00000475355	51256	TBC1D7	Q9P0N9	2598	protein_coding	dJ257A7.3	6	TBC1 domain family member 7 [Source:HGNC Symbol;Acc:HGNC:21066]
ENSG00000132321	398.37	-0.696586	0.176762	1.41724e-06	3.85419e-05	ENST00000254653	ENSP00000254653	79781	IQCA1	Q86XH1	3336	protein_coding	DRC11	2	IQ motif containing with AAA domain 1 [Source:HGNC Symbol;Acc:HGNC:26195]
ENSG00000164976	6751.77	0.76645	0.193539	1.44089e-06	3.91104e-05	ENST00000297625	ENSP00000297625	57462	MYORG	Q6NSJ0	6447	protein_coding	KIAA1161	9	myogenesis regulating glycosidase (putative) [Source:HGNC Symbol;Acc:HGNC:19918]
ENSG00000138744	946.605	0.521831	0.131635	1.47411e-06	3.99359e-05	ENST00000286733	ENSP00000286733	27163	NAAA	Q02083	1859	protein_coding	ASAHL	4	N-acylethanolamine acid amidase [Source:HGNC Symbol;Acc:HGNC:736]
ENSG00000143862	2977.27	-0.381987	0.0904172	1.51092e-06	4.0855e-05	ENST00000272217	ENSP00000272217	127829	ARL8A	Q96BM9	1789	protein_coding	ARL10B	1	ADP ribosylation factor like GTPase 8A [Source:HGNC Symbol;Acc:HGNC:25192]
ENSG00000136040	930.629	-1.04317	0.262937	1.54634e-06	4.17337e-05	ENST00000258526	ENSP00000258526	10154	PLXNC1	O60486	7492	protein_coding	CD232	12	plexin C1 [Source:HGNC Symbol;Acc:HGNC:9106]
ENSG00000154511	3249.03	0.515258	0.13021	1.56515e-06	4.21612e-05	ENST00000613047	ENSP00000482478	388650	DIPK1A	Q5T7M9	2646	protein_coding	FAM69A	1	divergent protein kinase domain 1A [Source:HGNC Symbol;Acc:HGNC:32213]
ENSG00000132688	7169.65	-0.921895	0.232377	1.58563e-06	4.26322e-05	ENST00000368223	ENSP00000357206	10763	NES	P48681	5568	protein_coding	FLJ21841	1	nestin [Source:HGNC Symbol;Acc:HGNC:7756]
ENSG00000170166	502.003	-0.657034	0.169149	1.71034e-06	4.58983e-05	ENST00000306324	ENSP00000302548	3233	HOXD4	P09016	1136	protein_coding	HOX4	2	homeobox D4 [Source:HGNC Symbol;Acc:HGNC:5138]
ENSG00000115738	4267.66	-0.924265	0.23448	1.74062e-06	4.66229e-05	ENST00000234091	ENSP00000234091	3398	ID2	Q02363	2041	protein_coding	bHLHb26	2	inhibitor of DNA binding 2 [Source:HGNC Symbol;Acc:HGNC:5361]
ENSG00000198074	203.628	-1.04851	0.267127	1.79289e-06	4.79327e-05	ENST00000359579	ENSP00000352584	57016	AKR1B10	O60218	1619	protein_coding	AKR1B11	7	aldo-keto reductase family 1 member B10 [Source:HGNC Symbol;Acc:HGNC:382]
ENSG00000151327	4420.27	0.376178	0.0897392	1.83176e-06	4.88802e-05	ENST00000553901		283635	FAM177A1	Q8N128	3395	protein_coding	C14orf24	14	family with sequence similarity 177 member A1 [Source:HGNC Symbol;Acc:HGNC:19829]
ENSG00000158887	63.4998	-1.62615	0.429406	1.83902e-06	4.89819e-05	ENST00000672287	ENSP00000499818	4359	MPZ	P25189	1953	protein_coding	CMT1	1	myelin protein zero [Source:HGNC Symbol;Acc:HGNC:7225]
ENSG00000111052	4470.93	0.522982	0.134311	1.96826e-06	5.2272e-05	ENST00000552864	ENSP00000447488	8825	LIN7A	O14910	6112	protein_coding	LIN-7A	12	lin-7 homolog A, crumbs cell polarity complex component [Source:HGNC Symbol;Acc:HGNC:17787]
ENSG00000249242	80.8308	-1.59099	0.421596	1.96989e-06	5.2272e-05	ENST00000515780	ENSP00000420919	441027	TMEM150C	B9EJG8	3296	protein_coding	FLJ12993	4	transmembrane protein 150C [Source:HGNC Symbol;Acc:HGNC:37263]
ENSG00000158201	2860.82	0.410535	0.100335	1.98381e-06	5.25432e-05	ENST00000578270	ENSP00000462578	171586	ABHD3	Q8WU67	2080	protein_coding	LABH3	18	abhydrolase domain containing 3 [Source:HGNC Symbol;Acc:HGNC:18718]
ENSG00000182103	392.692	-1.30335	0.339766	1.99411e-06	5.27178e-05	ENST00000329203	ENSP00000365295	220382	FAM181B	A6NEQ2	3925	protein_coding	LOC220382	11	family with sequence similarity 181 member B [Source:HGNC Symbol;Acc:HGNC:28512]
ENSG00000150627	218.54	0.881368	0.22612	2.01658e-06	5.32129e-05	ENST00000443118	ENSP00000426985	116966	WDR17	Q8IZU2	4911	protein_coding		4	WD repeat domain 17 [Source:HGNC Symbol;Acc:HGNC:16661]
ENSG00000168874	287.196	-1.55082	0.410851	2.022e-06	5.32573e-05	ENST00000306279	ENSP00000304676	84913	ATOH8	Q96SQ7	5658	protein_coding	bHLHa21	2	atonal bHLH transcription factor 8 [Source:HGNC Symbol;Acc:HGNC:24126]
ENSG00000166377	2519.22	-0.414111	0.101566	2.03329e-06	5.34556e-05	ENST00000490210		374868	ATP9B	O43861	7353	protein_coding	ATPIIB	18	ATPase phospholipid transporting 9B (putative) [Source:HGNC Symbol;Acc:HGNC:13541]
ENSG00000174371	12273.1	0.397979	0.0967638	2.05412e-06	5.39035e-05	ENST00000366548	ENSP00000355506	9156	EXO1	Q9UQ84	3449	protein_coding	HEX1	1	exonuclease 1 [Source:HGNC Symbol;Acc:HGNC:3511]
ENSG00000120278	1040.56	0.832247	0.214314	2.06437e-06	5.40728e-05	ENST00000358517	ENSP00000351318	57480	PLEKHG1	Q9ULL1	7138	protein_coding	ARHGEF41	6	pleckstrin homology and RhoGEF domain containing G1 [Source:HGNC Symbol;Acc:HGNC:20884]
ENSG00000069702	1106.02	0.838886	0.216307	2.11364e-06	5.52616e-05	ENST00000533089	ENSP00000433477	7049	TGFBR3	Q03167	6455	protein_coding	betaglycan	1	transforming growth factor beta receptor 3 [Source:HGNC Symbol;Acc:HGNC:11774]
ENSG00000108924	739.707	0.744603	0.193377	2.13756e-06	5.57844e-05	ENST00000226067	ENSP00000226067	3131	HLF	Q16534	5721	protein_coding	MGC33822	17	HLF transcription factor, PAR bZIP family member [Source:HGNC Symbol;Acc:HGNC:4977]
ENSG00000143147	1265.08	-0.885789	0.228209	2.14276e-06	5.58176e-05	ENST00000537209	ENSP00000441039	23432	GPR161	Q8N6U8	8256	protein_coding	RE2	1	G protein-coupled receptor 161 [Source:HGNC Symbol;Acc:HGNC:23694]
ENSG00000128683	785.45	-0.742491	0.193123	2.1808e-06	5.67047e-05	ENST00000493875	ENSP00000434696	2571	GAD1	Q99259	3988	protein_coding	GAD	2	glutamate decarboxylase 1 [Source:HGNC Symbol;Acc:HGNC:4092]
ENSG00000146070	337.26	-1.67653	0.452402	2.29505e-06	5.95667e-05	ENST00000274793	ENSP00000274793	7941	PLA2G7	Q13093	1915	protein_coding	LDL-PLA2	6	phospholipase A2 group VII [Source:HGNC Symbol;Acc:HGNC:9040]
ENSG00000160570	6114.03	0.349386	0.0833635	2.33113e-06	6.03928e-05	ENST00000596251	ENSP00000471512	162989	DEDD2	Q8WXF8	1905	protein_coding	FLAME-3	19	death effector domain containing 2 [Source:HGNC Symbol;Acc:HGNC:24450]
ENSG00000196376	922.469	-1.09096	0.283993	2.33618e-06	6.04135e-05	ENST00000360388	ENSP00000353557	222553	SLC35F1	Q5T1Q4	5109	protein_coding	C6orf169	6	solute carrier family 35 member F1 [Source:HGNC Symbol;Acc:HGNC:21483]
ENSG00000171195	12.2078	-3.70028	1.9949	2.36367e-06	6.10135e-05	ENST00000413702	ENSP00000407422	4589	MUC7	Q8TAX7	2540	protein_coding	FLJ27047	4	mucin 7, secreted [Source:HGNC Symbol;Acc:HGNC:7518]
ENSG00000122591	1947.09	-0.596101	0.157048	2.45493e-06	6.32544e-05	ENST00000432176	ENSP00000403396	84668	FAM126A	Q9BYI3	13178	protein_coding	DRCTNNB1A	7	family with sequence similarity 126 member A [Source:HGNC Symbol;Acc:HGNC:24587]
ENSG00000151500	9648.02	-0.438682	0.110443	2.49251e-06	6.3991e-05	ENST00000341541	ENSP00000341657	29087	THYN1	Q9P016	1304	protein_coding	THY28	11	thymocyte nuclear protein 1 [Source:HGNC Symbol;Acc:HGNC:29560]
ENSG00000177311	6937.43	0.589608	0.155407	2.48927e-06	6.3991e-05	ENST00000514251	ENSP00000426387	253461	ZBTB38	Q8NAP3	7683	protein_coding	CIBZ	3	zinc finger and BTB domain containing 38 [Source:HGNC Symbol;Acc:HGNC:26636]
ENSG00000092820	21621.5	0.398863	0.0981919	2.50547e-06	6.41015e-05	ENST00000337147	ENSP00000338934	7430	EZR	P15311	3068	protein_coding	VIL2	6	ezrin [Source:HGNC Symbol;Acc:HGNC:12691]
ENSG00000139977	8372.01	-0.49945	0.129286	2.50583e-06	6.41015e-05	ENST00000556492	ENSP00000452521	122830	NAA30	Q147X3	7600	protein_coding	C14orf35	14	N-alpha-acetyltransferase 30, NatC catalytic subunit [Source:HGNC Symbol;Acc:HGNC:19844]
ENSG00000091409	17065	0.386818	0.094594	2.51985e-06	6.41143e-05	ENST00000409080	ENSP00000386896	3655	ITGA6	P23229	5686	protein_coding	CD49f	2	integrin subunit alpha 6 [Source:HGNC Symbol;Acc:HGNC:6142]
ENSG00000140557	524.444	-0.677847	0.178841	2.51956e-06	6.41143e-05	ENST00000268164	ENSP00000268164	8128	ST8SIA2	Q92186	5655	protein_coding	HsT19690	15	ST8 alpha-N-acetyl-neuraminide alpha-2,8-sialyltransferase 2 [Source:HGNC Symbol;Acc:HGNC:10870]
ENSG00000152154	227.7	-1.04962	0.274245	2.51978e-06	6.41143e-05	ENST00000281961	ENSP00000281961	130733	TMEM178A	Q8NBL3	1664	protein_coding	MGC33926	2	transmembrane protein 178A [Source:HGNC Symbol;Acc:HGNC:28517]
ENSG00000116288	31625.2	0.366581	0.0887031	2.55212e-06	6.48194e-05	ENST00000338639	ENSP00000340278	11315	PARK7	Q99497	1127	protein_coding	DJ-1	1	Parkinsonism associated deglycase [Source:HGNC Symbol;Acc:HGNC:16369]
ENSG00000151376	537.213	0.551942	0.145132	2.58134e-06	6.54447e-05	ENST00000543262	ENSP00000440246	10873	ME3	Q16798	2311	protein_coding		11	malic enzyme 3 [Source:HGNC Symbol;Acc:HGNC:6985]
ENSG00000205476	8935.19	-0.413507	0.1029	2.59791e-06	6.57473e-05	ENST00000380243	ENSP00000369592	317762	CCDC85C	A6NKD9	16564	protein_coding		14	coiled-coil domain containing 85C [Source:HGNC Symbol;Acc:HGNC:35459]
ENSG00000170606	69996.6	0.384018	0.0939755	2.61835e-06	6.61472e-05	ENST00000304858	ENSP00000302961	3308	HSPA4	P34932	4774	protein_coding	HS24/P52	5	heat shock protein family A (Hsp70) member 4 [Source:HGNC Symbol;Acc:HGNC:5237]
ENSG00000263002	780.253	-0.531471	0.139313	2.6286e-06	6.62883e-05	ENST00000426739	ENSP00000400878	10780	ZNF234	Q14588	4607	protein_coding	HZF4	19	zinc finger protein 234 [Source:HGNC Symbol;Acc:HGNC:13027]
ENSG00000000003	5196.01	-0.474667	0.122159	2.66777e-06	6.71125e-05	ENST00000612152	ENSP00000482130	7105	TSPAN6	O43657	3796	protein_coding	T245	X	tetraspanin 6 [Source:HGNC Symbol;Acc:HGNC:11858]
ENSG00000109046	3746.55	-0.44406	0.112603	2.67072e-06	6.71125e-05	ENST00000262394	ENSP00000262394	26118	WSB1	Q9Y6I7	5105	protein_coding	DKFZp564A122	17	WD repeat and SOCS box containing 1 [Source:HGNC Symbol;Acc:HGNC:19221]
ENSG00000130701	18.5704	-3.53059	1.5983	2.68595e-06	6.73761e-05	ENST00000252998	ENSP00000252998	140893	RBBP8NL	Q8NC74	2799	protein_coding	C20orf151	20	RBBP8 N-terminal like [Source:HGNC Symbol;Acc:HGNC:16144]
ENSG00000130193	1629.53	-0.572103	0.151452	2.73245e-06	6.8422e-05	ENST00000518798		51337	THEM6	Q8WUY1	2279	protein_coding	C8orf55	8	thioesterase superfamily member 6 [Source:HGNC Symbol;Acc:HGNC:29656]
ENSG00000123358	5242.81	0.44953	0.114494	2.73763e-06	6.84312e-05	ENST00000550557		3164	NR4A1	P22736	4837	protein_coding	GFRP1	12	nuclear receptor subfamily 4 group A member 1 [Source:HGNC Symbol;Acc:HGNC:7980]
ENSG00000153179	6188.1	0.753331	0.199016	2.75828e-06	6.88262e-05	ENST00000542104	ENSP00000443021	283349	RASSF3	Q86WH2	3507	protein_coding		12	Ras association domain family member 3 [Source:HGNC Symbol;Acc:HGNC:14271]
ENSG00000128709	198.417	-1.05016	0.276895	2.8351e-06	7.06192e-05	ENST00000249499	ENSP00000249499	3235	HOXD9	P28356	1871	protein_coding	HOX4	2	homeobox D9 [Source:HGNC Symbol;Acc:HGNC:5140]
ENSG00000073060	18757.5	0.46832	0.120671	2.84348e-06	7.07042e-05	ENST00000538291		949	SCARB1	Q8WTV0	5527	protein_coding	CD36L1	12	scavenger receptor class B member 1 [Source:HGNC Symbol;Acc:HGNC:1664]
ENSG00000165966	64.1893	1.70199	0.4696	2.88535e-06	7.16202e-05	ENST00000402685	ENSP00000384197	29951	PDZRN4	Q6ZMN7	4102	protein_coding	DKFZp434B0417	12	PDZ domain containing ring finger 4 [Source:HGNC Symbol;Acc:HGNC:30552]
ENSG00000104635	22622.9	0.384982	0.0950498	2.99952e-06	7.43244e-05	ENST00000381237	ENSP00000370635	23516	SLC39A14	Q15043	4663	protein_coding	KIAA0062	8	solute carrier family 39 member 14 [Source:HGNC Symbol;Acc:HGNC:20858]
ENSG00000007908	34.2244	-2.23482	0.670238	3.06685e-06	7.58606e-05	ENST00000333360	ENSP00000331736	6401	SELE	P16581	3875	protein_coding	CD62E	1	selectin E [Source:HGNC Symbol;Acc:HGNC:10718]
ENSG00000269743	469.364	-0.598816	0.160392	3.13844e-06	7.74967e-05	ENST00000594199	ENSP00000468980	401612	SLC25A53	Q5H9E4	6207	protein_coding	MCART6	X	solute carrier family 25 member 53 [Source:HGNC Symbol;Acc:HGNC:31894]
ENSG00000114686	45796.3	0.322032	0.0775094	3.2748e-06	8.07236e-05	ENST00000264995	ENSP00000264995	11222	MRPL3	P09001	1708	protein_coding	MRL3	3	mitochondrial ribosomal protein L3 [Source:HGNC Symbol;Acc:HGNC:10379]
ENSG00000165434	1624.33	-0.716261	0.192069	3.28342e-06	8.0796e-05	ENST00000298198	ENSP00000298198	283209	PGM2L1	Q6PCE3	8477	protein_coding	BM32A	11	phosphoglucomutase 2 like 1 [Source:HGNC Symbol;Acc:HGNC:20898]
ENSG00000135423	498.861	-0.69007	0.185369	3.29442e-06	8.09268e-05	ENST00000486433	ENSP00000420328	27165	GLS2	Q9UI32	2694	protein_coding	GA	12	glutaminase 2 [Source:HGNC Symbol;Acc:HGNC:29570]
ENSG00000141736	597.901	-0.670505	0.180451	3.34148e-06	8.18e-05	ENST00000583038		2064	ERBB2	P04626	4930	protein_coding	CD340	17	erb-b2 receptor tyrosine kinase 2 [Source:HGNC Symbol;Acc:HGNC:3430]
ENSG00000272047	1446.68	0.501504	0.132353	3.34094e-06	8.18e-05	ENST00000607778	ENSP00000476100	404672	GTF2H5	Q6ZYL4	7483	protein_coding	bA120J8.2	6	general transcription factor IIH subunit 5 [Source:HGNC Symbol;Acc:HGNC:21157]
ENSG00000141391	254.482	0.726887	0.195139	3.36647e-06	8.22703e-05	ENST00000592149	ENSP00000466737	10650	PRELID3A	Q96N28	2001	protein_coding	C18orf43	18	PRELI domain containing 3A [Source:HGNC Symbol;Acc:HGNC:24639]
ENSG00000145860	10795.8	-0.377559	0.0935303	3.39359e-06	8.27907e-05	ENST00000611185	ENSP00000482720	153830	RNF145	Q96MT1	3624	protein_coding	FLJ31951	5	ring finger protein 145 [Source:HGNC Symbol;Acc:HGNC:20853]
ENSG00000110492	13215.1	-0.569375	0.153125	3.47729e-06	8.45428e-05	ENST00000489525	ENSP00000433240	4192	MDK	P21741	1339	protein_coding	FLJ27379	11	midkine [Source:HGNC Symbol;Acc:HGNC:6972]
ENSG00000182831	13437.5	0.382626	0.0952069	3.47589e-06	8.45428e-05	ENST00000574285	ENSP00000484249	29035	C16orf72	Q14CZ0	10359	protein_coding	FLJ41272	16	chromosome 16 open reading frame 72 [Source:HGNC Symbol;Acc:HGNC:30103]
ENSG00000048707	8491.47	0.453284	0.117601	3.5416e-06	8.56671e-05	ENST00000620676	ENSP00000478104	55187	VPS13D	Q5THJ4	16357	protein_coding	FLJ10619	1	vacuolar protein sorting 13 homolog D [Source:HGNC Symbol;Acc:HGNC:23595]
ENSG00000064393	19689.1	-0.5601	0.150607	3.54093e-06	8.56671e-05	ENST00000406875	ENSP00000385571	28996	HIPK2	Q9H2X6	15329	protein_coding		7	homeodomain interacting protein kinase 2 [Source:HGNC Symbol;Acc:HGNC:14402]
ENSG00000188783	74.9371	-1.94524	0.562053	3.53451e-06	8.56671e-05	ENST00000343110	ENSP00000343924	5549	PRELP	P51888	5769	protein_coding	prolargin	1	proline and arginine rich end leucine rich repeat protein [Source:HGNC Symbol;Acc:HGNC:9357]
ENSG00000095627	36.0756	-1.93687	0.562212	3.72564e-06	8.98132e-05	ENST00000251864	ENSP00000251864	56165	TDRD1	H9KV62	4510	protein_coding	CT41.1	10	tudor domain containing 1 [Source:HGNC Symbol;Acc:HGNC:11712]
ENSG00000139154	2716.02	0.392758	0.0987447	3.72318e-06	8.98132e-05	ENST00000266508	ENSP00000266508	121536	AEBP2	Q6ZN18	5830	protein_coding	MGC17922	12	AE binding protein 2 [Source:HGNC Symbol;Acc:HGNC:24051]
ENSG00000012963	5529.89	-0.388937	0.0977263	3.82326e-06	9.20106e-05	ENST00000013070	ENSP00000013070	55148	UBR7	Q8N806	3494	protein_coding	C14orf130	14	ubiquitin protein ligase E3 component n-recognin 7 [Source:HGNC Symbol;Acc:HGNC:20344]
ENSG00000140564	5120.53	-0.3447	0.0845704	3.84993e-06	9.24958e-05	ENST00000618099	ENSP00000483552	5045	FURIN	P09958	4345	protein_coding	FUR	15	furin, paired basic amino acid cleaving enzyme [Source:HGNC Symbol;Acc:HGNC:8568]
ENSG00000144199	14587.1	-0.553538	0.149559	3.86265e-06	9.26449e-05	ENST00000414820	ENSP00000410470	151313	FAHD2B	Q6P2I3	1431	protein_coding	DKFZp434N062	2	fumarylacetoacetate hydrolase domain containing 2B [Source:HGNC Symbol;Acc:HGNC:25318]
ENSG00000090097	5494.92	-0.460793	0.120949	3.98985e-06	9.55348e-05	ENST00000492809		57060	PCBP4	P57723	2599	protein_coding	LIP4	3	poly(rC) binding protein 4 [Source:HGNC Symbol;Acc:HGNC:8652]
ENSG00000196653	153.65	-1.04276	0.282589	4.00961e-06	9.58465e-05	ENST00000296091	ENSP00000296091	91392	ZNF502	Q8TBZ5	3270	protein_coding	FLJ12515	3	zinc finger protein 502 [Source:HGNC Symbol;Acc:HGNC:23718]
ENSG00000101194	5188.11	0.516792	0.138775	4.01853e-06	9.58986e-05	ENST00000488738		63910	SLC17A9	Q9BYT1	3992	protein_coding	C20orf59	20	solute carrier family 17 member 9 [Source:HGNC Symbol;Acc:HGNC:16192]
ENSG00000091483	25452.6	0.340353	0.0838407	4.24432e-06	0.000101117	ENST00000366560	ENSP00000355518	2271	FH	P07954	1791	protein_coding		1	fumarate hydratase [Source:HGNC Symbol;Acc:HGNC:3700]
ENSG00000072832	724.441	-0.87211	0.23684	4.29113e-06	0.000102062	ENST00000324989	ENSP00000321606	1400	CRMP1	Q14194	3174	protein_coding	DPYSL1	4	collapsin response mediator protein 1 [Source:HGNC Symbol;Acc:HGNC:2365]
ENSG00000149260	219.117	-0.821949	0.223961	4.39643e-06	0.000104252	ENST00000648180	ENSP00000498132	726	CAPN5	O15484	4367	protein_coding	ADNIV	11	calpain 5 [Source:HGNC Symbol;Acc:HGNC:1482]
ENSG00000153485	748.139	-0.483734	0.129152	4.39788e-06	0.000104252	ENST00000415050	ENSP00000388431	26175	TMEM251		1303	protein_coding	C14orf109	14	transmembrane protein 251 [Source:HGNC Symbol;Acc:HGNC:20218]
ENSG00000203667	9736.75	0.393893	0.100213	4.42855e-06	0.000104804	ENST00000464757		116228	COX20	Q5RI15	2616	protein_coding	FAM36A	1	cytochrome c oxidase assembly factor COX20 [Source:HGNC Symbol;Acc:HGNC:26970]
ENSG00000135097	9589.9	-0.33368	0.0823252	4.56253e-06	0.000107795	ENST00000257552	ENSP00000257552	4440	MSI1	O43347	2959	protein_coding		12	musashi RNA binding protein 1 [Source:HGNC Symbol;Acc:HGNC:7330]
ENSG00000133687	17861.5	-1.05963	0.290899	4.62569e-06	0.000109106	ENST00000539277	ENSP00000442046	83857	TMTC1	Q8IUR5	8846	protein_coding	ARG99	12	transmembrane O-mannosyltransferase targeting cadherins 1 [Source:HGNC Symbol;Acc:HGNC:24099]
ENSG00000158092	4021.54	0.400563	0.102709	4.68923e-06	0.000110422	ENST00000481752	ENSP00000417273	4690	NCK1	P16333	4451	protein_coding	NCK	3	NCK adaptor protein 1 [Source:HGNC Symbol;Acc:HGNC:7664]
ENSG00000074800	303460	0.434902	0.113897	4.73904e-06	0.000111227	ENST00000464920		2023	ENO1	P06733	2548	protein_coding	ENO1L1	1	enolase 1 [Source:HGNC Symbol;Acc:HGNC:3350]
ENSG00000136161	778.56	-0.532811	0.145353	4.73752e-06	0.000111227	ENST00000344532	ENSP00000345144	1102	RCBTB2	O95199	3232	protein_coding	CHC1L	13	RCC1 and BTB domain containing protein 2 [Source:HGNC Symbol;Acc:HGNC:1914]
ENSG00000166689	2711.82	-0.536786	0.146612	4.75169e-06	0.00011134	ENST00000531066	ENSP00000435389	144100	PLEKHA7	Q6IQ23	5530	protein_coding	DKFZp686M22243	11	pleckstrin homology domain containing A7 [Source:HGNC Symbol;Acc:HGNC:27049]
ENSG00000049245	9149.82	0.493835	0.13314	4.77753e-06	0.000111761	ENST00000054666	ENSP00000054666	9341	VAMP3	Q15836	2178	protein_coding	CEB	1	vesicle associated membrane protein 3 [Source:HGNC Symbol;Acc:HGNC:12644]
ENSG00000134202	1544.6	0.657456	0.181741	4.82086e-06	0.00011259	ENST00000361066	ENSP00000354357	2947	GSTM3	P21266	4122	protein_coding	GST5	1	glutathione S-transferase mu 3 [Source:HGNC Symbol;Acc:HGNC:4635]
ENSG00000035403	18484.2	0.409109	0.105712	4.86853e-06	0.000113517	ENST00000623461		7414	VCL	P18206	7995	protein_coding		10	vinculin [Source:HGNC Symbol;Acc:HGNC:12665]
ENSG00000130520	27318.2	0.375474	0.0951848	4.96364e-06	0.000115545	ENST00000593829	ENSP00000469468	25804	LSM4	Q9Y4Z0	1704	protein_coding	YER112W	19	LSM4 homolog, U6 small nuclear RNA and mRNA degradation associated [Source:HGNC Symbol;Acc:HGNC:17259]
ENSG00000180801	6038.56	0.768337	0.212273	5.08655e-06	0.000118213	ENST00000315366	ENSP00000320219	79642	ARSJ	Q5FYB0	4603	protein_coding	FLJ23548	4	arylsulfatase family member J [Source:HGNC Symbol;Acc:HGNC:26286]
ENSG00000164506	2501.59	0.378477	0.0962925	5.10363e-06	0.000118416	ENST00000367481	ENSP00000356451	134957	STXBP5	Q5T5C0	9177	protein_coding	LLGL3	6	syntaxin binding protein 5 [Source:HGNC Symbol;Acc:HGNC:19665]
ENSG00000120265	12366.3	0.499889	0.13576	5.13557e-06	0.000118963	ENST00000464889	ENSP00000420813	5110	PCMT1	P22061	1984	protein_coding		6	protein-L-isoaspartate (D-aspartate) O-methyltransferase [Source:HGNC Symbol;Acc:HGNC:8728]
ENSG00000067113	568.395	0.530144	0.145386	5.15398e-06	0.000119195	ENST00000264775	ENSP00000264775	8611	PLPP1	O14494	1550	protein_coding	LPP1	5	phospholipid phosphatase 1 [Source:HGNC Symbol;Acc:HGNC:9228]
ENSG00000180155	690.325	1.1293	0.314494	5.16867e-06	0.000119341	ENST00000614491	ENSP00000477648	66004	LYNX1	P0DP58	4708	protein_coding	SLURP2	8	Ly6/neurotoxin 1 [Source:HGNC Symbol;Acc:HGNC:29604]
ENSG00000128266	1291.7	0.633727	0.176109	5.1812e-06	0.000119436	ENST00000615612	ENSP00000478892	2781	GNAZ	P19086	3170	protein_coding		22	G protein subunit alpha z [Source:HGNC Symbol;Acc:HGNC:4395]
ENSG00000154240	7542.98	-0.512699	0.140069	5.24949e-06	0.000120815	ENST00000392769	ENSP00000376522	201134	CEP112	Q8N8E3	3517	protein_coding	CCDC46	17	centrosomal protein 112 [Source:HGNC Symbol;Acc:HGNC:28514]
ENSG00000165238	4497.18	0.520557	0.142605	5.27227e-06	0.000121143	ENST00000432730	ENSP00000415038	65268	WNK2	Q9Y3S1	7792	protein_coding	KIAA1760	9	WNK lysine deficient protein kinase 2 [Source:HGNC Symbol;Acc:HGNC:14542]
ENSG00000120162	2642.32	0.504645	0.137592	5.30179e-06	0.000121625	ENST00000262244	ENSP00000262244	79817	MOB3B	Q86TA1	6487	protein_coding	C9orf35	9	MOB kinase activator 3B [Source:HGNC Symbol;Acc:HGNC:23825]
ENSG00000091157	2467.38	-0.378202	0.0965038	5.34723e-06	0.00012247	ENST00000254442	ENSP00000254442	23335	WDR7	Q9Y4E6	14083	protein_coding	KIAA0541	18	WD repeat domain 7 [Source:HGNC Symbol;Acc:HGNC:13490]
ENSG00000143924	13941.3	0.366562	0.0929253	5.37088e-06	0.000122814	ENST00000318522	ENSP00000320663	27436	EML4	Q9HC35	5546	protein_coding	C2orf2	2	EMAP like 4 [Source:HGNC Symbol;Acc:HGNC:1316]
ENSG00000213366	285.933	0.995253	0.275924	5.38949e-06	0.000123041	ENST00000624726		2946	GSTM2	P28161	4321	protein_coding	GST4	1	glutathione S-transferase mu 2 [Source:HGNC Symbol;Acc:HGNC:4634]
ENSG00000138448	9335.57	0.524919	0.144309	5.44404e-06	0.000124087	ENST00000261023	ENSP00000261023	3685	ITGAV	P06756	7039	protein_coding	CD51	2	integrin subunit alpha V [Source:HGNC Symbol;Acc:HGNC:6150]
ENSG00000151572	674.708	-0.564123	0.156752	5.60128e-06	0.000127467	ENST00000392977	ENSP00000376703	121601	ANO4	Q32M45	4033	protein_coding	FLJ34221	12	anoctamin 4 [Source:HGNC Symbol;Acc:HGNC:23837]
ENSG00000102109	1169.8	-0.72604	0.202748	5.68073e-06	0.000129069	ENST00000218230	ENSP00000218230	27344	PCSK1N	Q9UHG2	1025	protein_coding	BigLEN	X	proprotein convertase subtilisin/kexin type 1 inhibitor [Source:HGNC Symbol;Acc:HGNC:17301]
ENSG00000082397	5400.12	-0.503654	0.137983	5.70165e-06	0.000129337	ENST00000637651	ENSP00000489681	23136	EPB41L3	Q9Y2J2	6962	protein_coding	4.1B	18	erythrocyte membrane protein band 4.1 like 3 [Source:HGNC Symbol;Acc:HGNC:3380]
ENSG00000160219	90.2743	-1.16242	0.327577	5.73138e-06	0.000129805	ENST00000424127	ENSP00000399588	139716	GAB3	Q8WWW8	4745	protein_coding		X	GRB2 associated binding protein 3 [Source:HGNC Symbol;Acc:HGNC:17515]
ENSG00000132911	1302.47	1.02817	0.287131	5.75103e-06	0.000130043	ENST00000255262	ENSP00000255262	56923	NMUR2	Q9GZQ4	2059	protein_coding	NMU2R	5	neuromedin U receptor 2 [Source:HGNC Symbol;Acc:HGNC:16454]
ENSG00000134852	5637.81	0.421759	0.111092	5.77144e-06	0.000130297	ENST00000513440	ENSP00000426983	9575	CLOCK	O15516	10470	protein_coding	bHLHe8	4	clock circadian regulator [Source:HGNC Symbol;Acc:HGNC:2082]
ENSG00000128708	20420.8	0.441464	0.117725	5.84416e-06	0.00013173	ENST00000494601		8520	HAT1	F8W9G7	3845	protein_coding	KAT1	2	histone acetyltransferase 1 [Source:HGNC Symbol;Acc:HGNC:4821]
ENSG00000178078	239.41	-0.851613	0.237481	5.91331e-06	0.000133012	ENST00000599736	ENSP00000470321	55620	STAP2	Q9UGK3	2043	protein_coding	BKS	19	signal transducing adaptor family member 2 [Source:HGNC Symbol;Acc:HGNC:30430]
ENSG00000189143	124.349	-1.83138	0.552262	5.91974e-06	0.000133012	ENST00000435050	ENSP00000409544	1364	CLDN4	O14493	4163	protein_coding	CPE-R	7	claudin 4 [Source:HGNC Symbol;Acc:HGNC:2046]
ENSG00000163297	598.879	-0.707395	0.198411	5.94848e-06	0.000133447	ENST00000403729	ENSP00000385575	118429	ANTXR2	P58335	8419	protein_coding	CMG-2	4	ANTXR cell adhesion molecule 2 [Source:HGNC Symbol;Acc:HGNC:21732]
ENSG00000123407	565.864	-1.20661	0.343149	6.08173e-06	0.000136221	ENST00000243103	ENSP00000243103	3228	HOXC12	P31275	3266	protein_coding	HOC3F	12	homeobox C12 [Source:HGNC Symbol;Acc:HGNC:5124]
ENSG00000172292	18511.8	0.45897	0.124025	6.17512e-06	0.000138096	ENST00000305747	ENSP00000306579	253782	CERS6	Q6ZMG9	7217	protein_coding	LASS6	2	ceramide synthase 6 [Source:HGNC Symbol;Acc:HGNC:23826]
ENSG00000033170	2543.64	0.406053	0.106653	6.3664e-06	0.00014215	ENST00000360689	ENSP00000353910	2530	FUT8	Q9BYC5	5166	protein_coding		14	fucosyltransferase 8 [Source:HGNC Symbol;Acc:HGNC:4019]
ENSG00000142634	8943.34	0.390895	0.101729	6.38587e-06	0.000142361	ENST00000375980	ENSP00000365147	79180	EFHD2	Q96C19	2422	protein_coding	MGC4342	1	EF-hand domain family member D2 [Source:HGNC Symbol;Acc:HGNC:28670]
ENSG00000142089	308.868	1.01197	0.28556	6.52634e-06	0.000145265	ENST00000602735	ENSP00000473544	10410	IFITM3	Q01628	713	protein_coding	1-8U	11	interferon induced transmembrane protein 3 [Source:HGNC Symbol;Acc:HGNC:5414]
ENSG00000168913	1116.52	-0.653141	0.184783	6.5495e-06	0.000145325	ENST00000399775	ENSP00000382675	375704	ENHO	Q6UWT2	1028	protein_coding	C9orf165	9	energy homeostasis associated [Source:HGNC Symbol;Acc:HGNC:24838]
ENSG00000189007	1372.3	0.533841	0.14909	6.54749e-06	0.000145325	ENST00000606514	ENSP00000475651	134637	ADAT2	Q7Z6V5	6651	protein_coding	DEADC1	6	adenosine deaminase tRNA specific 2 [Source:HGNC Symbol;Acc:HGNC:21172]
ENSG00000167693	1261.99	-1.23587	0.356412	6.85701e-06	0.000151912	ENST00000336868	ENSP00000337443	64359	NXN	Q6DKJ4	3045	protein_coding	FLJ12614	17	nucleoredoxin [Source:HGNC Symbol;Acc:HGNC:18008]
ENSG00000242485	10769.4	0.408241	0.107989	6.91081e-06	0.000152865	ENST00000487659		55052	MRPL20	Q9BYC9	1693	protein_coding	FLJ10024	1	mitochondrial ribosomal protein L20 [Source:HGNC Symbol;Acc:HGNC:14478]
ENSG00000198846	116.754	-1.29547	0.377045	7.12922e-06	0.000157452	ENST00000361421	ENSP00000354842	9760	TOX	O94900	4076	protein_coding	KIAA0808	8	thymocyte selection associated high mobility group box [Source:HGNC Symbol;Acc:HGNC:18988]
ENSG00000170153	1800.54	0.546343	0.154187	7.24202e-06	0.000159695	ENST00000515673	ENSP00000425840	57484	RNF150	Q9ULK6	10432	protein_coding	KIAA1214	4	ring finger protein 150 [Source:HGNC Symbol;Acc:HGNC:23138]
ENSG00000078808	22852.5	0.34263	0.0875136	7.30079e-06	0.000160742	ENST00000494748		51150	SDF4	G3V1E2	3516	protein_coding	Cab45	1	stromal cell derived factor 4 [Source:HGNC Symbol;Acc:HGNC:24188]
ENSG00000173599	2410.1	0.469507	0.129162	7.36444e-06	0.000161893	ENST00000651854	ENSP00000498994	5091	PC	P11498	5137	protein_coding	PCB	11	pyruvate carboxylase [Source:HGNC Symbol;Acc:HGNC:8636]
ENSG00000100596	6348.93	-0.633272	0.180828	7.41011e-06	0.000162645	ENST00000216484	ENSP00000216484	9517	SPTLC2	O15270	8170	protein_coding	hLCB2a	14	serine palmitoyltransferase long chain base subunit 2 [Source:HGNC Symbol;Acc:HGNC:11278]
ENSG00000173801	10722.5	-0.36842	0.095633	7.51047e-06	0.000164594	ENST00000393931	ENSP00000377508	3728	JUP	P14923	3505	protein_coding	CTNNG	17	junction plakoglobin [Source:HGNC Symbol;Acc:HGNC:6207]
ENSG00000072110	36486.3	0.309506	0.0781819	7.5814e-06	0.000165893	ENST00000556083		87	ACTN1	P12814	4674	protein_coding		14	actinin alpha 1 [Source:HGNC Symbol;Acc:HGNC:163]
ENSG00000139083	794.22	-0.550233	0.156068	7.65638e-06	0.000167276	ENST00000396373	ENSP00000379658	2120	ETV6	P41212	6144	protein_coding	TEL	12	ETS variant transcription factor 6 [Source:HGNC Symbol;Acc:HGNC:3495]
ENSG00000204178	2223.54	-0.399195	0.105772	7.66966e-06	0.000167309	ENST00000374343	ENSP00000363463	55219	MACO1	Q8N5G2	3940	protein_coding	FLJ10747	1	macoilin 1 [Source:HGNC Symbol;Acc:HGNC:25572]
ENSG00000196839	3837.09	0.532294	0.150624	7.85488e-06	0.000171087	ENST00000464097		100	ADA	P00813	1770	protein_coding		20	adenosine deaminase [Source:HGNC Symbol;Acc:HGNC:186]
ENSG00000103723	1630.2	-0.65343	0.187582	7.88806e-06	0.000171547	ENST00000667758	ENSP00000499318	8120	AP3B2	Q13367	4643	protein_coding	NAPTB	15	adaptor related protein complex 3 subunit beta 2 [Source:HGNC Symbol;Acc:HGNC:567]
ENSG00000178814	737.464	0.759281	0.217715	7.99629e-06	0.000173636	ENST00000618853	ENSP00000480476	26873	OPLAH	O14841	4020	protein_coding	5-Opase	8	5-oxoprolinase, ATP-hydrolysing [Source:HGNC Symbol;Acc:HGNC:8149]
ENSG00000171497	10194.3	0.37387	0.0978781	8.09768e-06	0.000175569	ENST00000307720	ENSP00000303754	5481	PPID	Q08752	1830	protein_coding	CYP-40	4	peptidylprolyl isomerase D [Source:HGNC Symbol;Acc:HGNC:9257]
ENSG00000112559	81.457	-1.47943	0.444207	8.13659e-06	0.000176022	ENST00000419164	ENSP00000393881	4188	MDFI	Q99750	1913	protein_coding	I-mfa	6	MyoD family inhibitor [Source:HGNC Symbol;Acc:HGNC:6967]
ENSG00000170689	1830.21	-0.60874	0.174905	8.1551e-06	0.000176022	ENST00000311177	ENSP00000309439	3219	HOXB9	P17482	2586	protein_coding	HOX2	17	homeobox B9 [Source:HGNC Symbol;Acc:HGNC:5120]
ENSG00000187764	6506.46	0.411664	0.110421	8.15572e-06	0.000176022	ENST00000450295	ENSP00000416523	10507	SEMA4D	Q92854	5684	protein_coding	C9orf164	9	semaphorin 4D [Source:HGNC Symbol;Acc:HGNC:10732]
ENSG00000184271	907.615	-0.494449	0.138671	8.24063e-06	0.000177586	ENST00000636728	ENSP00000489978	5463	POU6F1	A0A1C7CYV8	5157	protein_coding	BRN5	12	POU class 6 homeobox 1 [Source:HGNC Symbol;Acc:HGNC:9224]
ENSG00000204520	3432.19	0.35599	0.0923492	8.26074e-06	0.00017775	ENST00000616296	ENSP00000482382	100507436	MICA	Q29983	2260	protein_coding	PERB11.1	6	MHC class I polypeptide-related sequence A [Source:HGNC Symbol;Acc:HGNC:7090]
ENSG00000144730	2490.06	-1.11784	0.325634	8.45659e-06	0.000181689	ENST00000296318	ENSP00000296318	54756	IL17RD	Q8NFM7	8698	protein_coding	FLJ35755	3	interleukin 17 receptor D [Source:HGNC Symbol;Acc:HGNC:17616]
ENSG00000163710	667.336	0.795108	0.229082	8.55722e-06	0.000183574	ENST00000648195	ENSP00000497763	26577	PCOLCE2	Q9UKZ9	2022	protein_coding	PCPE2	3	procollagen C-endopeptidase enhancer 2 [Source:HGNC Symbol;Acc:HGNC:8739]
ENSG00000076770	1172.74	0.551108	0.157794	8.64004e-06	0.000185071	ENST00000538204	ENSP00000439618	55796	MBNL3	Q9NUK0	11294	protein_coding	CHCR	X	muscleblind like splicing regulator 3 [Source:HGNC Symbol;Acc:HGNC:20564]
ENSG00000105996	113.656	-1.30328	0.388244	8.88645e-06	0.000190063	ENST00000612779		3199	HOXA2	O43364	1993	protein_coding	HOX1K	7	homeobox A2 [Source:HGNC Symbol;Acc:HGNC:5103]
ENSG00000133433	69.811	-1.81432	0.575511	9.0065e-06	0.000192342	ENST00000290765	ENSP00000290765	653689	GSTT2B	P0CG30	1099	protein_coding	GSTT2P	22	glutathione S-transferase theta 2B (gene/pseudogene) [Source:HGNC Symbol;Acc:HGNC:33437]
ENSG00000013619	564.688	-0.546628	0.156918	9.04898e-06	0.000192764	ENST00000370401	ENSP00000359428	10046	MAMLD1	Q13495	4854	protein_coding	CG1	X	mastermind like domain containing 1 [Source:HGNC Symbol;Acc:HGNC:2568]
ENSG00000043591	496.728	0.652183	0.18931	9.05337e-06	0.000192764	ENST00000369295	ENSP00000358301	153	ADRB1		3039	protein_coding	ADRB1R	10	adrenoceptor beta 1 [Source:HGNC Symbol;Acc:HGNC:285]
ENSG00000162852	4466.11	0.417355	0.113348	9.21248e-06	0.000195858	ENST00000366513	ENSP00000355470	163882	CNST	Q6PJW8	5127	protein_coding	C1orf71	1	consortin, connexin sorting protein [Source:HGNC Symbol;Acc:HGNC:26486]
ENSG00000080815	6894.16	-0.331318	0.0855228	9.23335e-06	0.000196009	ENST00000324501	ENSP00000326366	5663	PSEN1	P49768	6018	protein_coding	AD3	14	presenilin 1 [Source:HGNC Symbol;Acc:HGNC:9508]
ENSG00000266338	1452.35	-0.469208	0.131317	9.30078e-06	0.000197146	ENST00000577412	ENSP00000462600	284565	NBPF15	Q8N660	4707	protein_coding	MGC8902	1	NBPF member 15 [Source:HGNC Symbol;Acc:HGNC:28791]
ENSG00000017427	5523.86	1.04741	0.307007	9.54143e-06	0.000201646	ENST00000337514	ENSP00000337612	3479	IGF1	P05019	7277	protein_coding	IGF	12	insulin like growth factor 1 [Source:HGNC Symbol;Acc:HGNC:5464]
ENSG00000135299	557.803	-0.572395	0.165812	9.53996e-06	0.000201646	ENST00000339746	ENSP00000345767	22881	ANKRD6	Q9Y2G4	5368	protein_coding	KIAA0957	6	ankyrin repeat domain 6 [Source:HGNC Symbol;Acc:HGNC:17280]
ENSG00000168487	1091.82	-0.678182	0.197911	9.64236e-06	0.000203477	ENST00000520626	ENSP00000430015	649	BMP1	P13497	4351	protein_coding	BMP-1	8	bone morphogenetic protein 1 [Source:HGNC Symbol;Acc:HGNC:1067]
ENSG00000169714	56031.3	0.323045	0.0833979	9.74629e-06	0.000205365	ENST00000422453	ENSP00000410619	7555	CNBP	P62633	3295	protein_coding	CNBP1	3	CCHC-type zinc finger nucleic acid binding protein [Source:HGNC Symbol;Acc:HGNC:13164]
ENSG00000101445	6047.35	1.08086	0.318505	9.80225e-06	0.000206239	ENST00000299824	ENSP00000299824	26051	PPP1R16B	Q96T49	6259	protein_coding	ANKRD4	20	protein phosphatase 1 regulatory subunit 16B [Source:HGNC Symbol;Acc:HGNC:15850]
ENSG00000141627	7335.98	-0.370327	0.0980808	9.83004e-06	0.000206518	ENST00000269445	ENSP00000269445	54808	DYM	Q7RTS9	5049	protein_coding	DMC	18	dymeclin [Source:HGNC Symbol;Acc:HGNC:21317]
ENSG00000103888	51458.1	-0.589522	0.17166	9.88165e-06	0.000207296	ENST00000394685	ENSP00000378177	57214	CEMIP	Q8WUJ3	7353	protein_coding	HYBID	15	cell migration inducing hyaluronidase 1 [Source:HGNC Symbol;Acc:HGNC:29213]
ENSG00000166164	93455.2	-0.342036	0.0893539	1.01754e-05	0.000213145	ENST00000394688	ENSP00000378180	29117	BRD7	Q9NPI1	5370	protein_coding	BP75	16	bromodomain containing 7 [Source:HGNC Symbol;Acc:HGNC:14310]
ENSG00000078142	3697.42	-0.337241	0.0879384	1.02586e-05	0.000214571	ENST00000262039	ENSP00000262039	5289	PIK3C3	Q8NEB9	9415	protein_coding	Vps34	18	phosphatidylinositol 3-kinase catalytic subunit type 3 [Source:HGNC Symbol;Acc:HGNC:8974]
ENSG00000183624	16267.7	0.3081	0.0794413	1.03704e-05	0.000216591	ENST00000383463	ENSP00000372955	56941	HMCES	Q96FZ2	2485	protein_coding	C3orf37	3	5-hydroxymethylcytosine binding, ES cell specific [Source:HGNC Symbol;Acc:HGNC:24446]
ENSG00000165863	578.331	-0.999472	0.294937	1.05712e-05	0.000220461	ENST00000588224		143379	C10orf82	Q8WW14	1791	protein_coding	Em:AC016825.4	10	chromosome 10 open reading frame 82 [Source:HGNC Symbol;Acc:HGNC:28500]
ENSG00000157782	544.644	-0.721142	0.212075	1.06221e-05	0.000221197	ENST00000498082		9478	CABP1	Q9NZU7	3048	protein_coding		12	calcium binding protein 1 [Source:HGNC Symbol;Acc:HGNC:1384]
ENSG00000091656	482.396	-1.24491	0.37597	1.06821e-05	0.000222034	ENST00000651372	ENSP00000498627	79776	ZFHX4	E7EVZ1	13987	protein_coding	FLJ20980	8	zinc finger homeobox 4 [Source:HGNC Symbol;Acc:HGNC:30939]
ENSG00000184743	3359.35	-0.720001	0.211867	1.06935e-05	0.000222034	ENST00000398868	ENSP00000381844	25923	ATL3	Q6DD88	6899	protein_coding	DKFZP564J0863	11	atlastin GTPase 3 [Source:HGNC Symbol;Acc:HGNC:24526]
ENSG00000119688	3765.92	-0.480146	0.136828	1.10028e-05	0.000228124	ENST00000356924	ENSP00000349396	5826	ABCD4	O14678	3035	protein_coding	EST352188	14	ATP binding cassette subfamily D member 4 [Source:HGNC Symbol;Acc:HGNC:68]
ENSG00000156564	176.523	-1.19101	0.35928	1.11271e-05	0.000230365	ENST00000338305	ENSP00000345985	57497	LRFN2	Q9ULH4	3164	protein_coding	FIGLER2	6	leucine rich repeat and fibronectin type III domain containing 2 [Source:HGNC Symbol;Acc:HGNC:21226]
ENSG00000008018	19886.4	-0.356573	0.0945132	1.11439e-05	0.000230378	ENST00000462957		5689	PSMB1	P20618	1939	protein_coding	HC5	6	proteasome 20S subunit beta 1 [Source:HGNC Symbol;Acc:HGNC:9537]
ENSG00000107816	7647.88	-0.306037	0.079335	1.13221e-05	0.000233721	ENST00000370220	ENSP00000359240	84445	LZTS2	Q9BRK4	5741	protein_coding	KIAA1813	10	leucine zipper tumor suppressor 2 [Source:HGNC Symbol;Acc:HGNC:29381]
ENSG00000076067	545.401	-1.05323	0.314299	1.13559e-05	0.000234079	ENST00000262031	ENSP00000262031	5939	RBMS2	Q15434	8488	protein_coding	SCR3	12	RNA binding motif single stranded interacting protein 2 [Source:HGNC Symbol;Acc:HGNC:9909]
ENSG00000119685	4051.85	-0.336553	0.0885887	1.17712e-05	0.000242289	ENST00000298832	ENSP00000298832	23093	TTLL5	Q6EMB2	4716	protein_coding	KIAA0998	14	tubulin tyrosine ligase like 5 [Source:HGNC Symbol;Acc:HGNC:19963]
ENSG00000133488	550.074	-0.637076	0.188929	1.17897e-05	0.00024232	ENST00000320982	ENSP00000314163	284904	SEC14L4	Q9UDX3	2575	protein_coding	dJ130H16.5	22	SEC14 like lipid binding 4 [Source:HGNC Symbol;Acc:HGNC:20627]
ENSG00000112335	12688.5	0.353684	0.094002	1.18376e-05	0.000242952	ENST00000368979	ENSP00000357975	8724	SNX3	O60493	1537	protein_coding	Grd19	6	sorting nexin 3 [Source:HGNC Symbol;Acc:HGNC:11174]
ENSG00000162836	1288.49	-0.449146	0.12685	1.20138e-05	0.000246214	ENST00000583509	ENSP00000463574	51205	ACP6	Q9NPH0	6956	protein_coding	ACPL1	1	acid phosphatase 6, lysophosphatidic [Source:HGNC Symbol;Acc:HGNC:29609]
ENSG00000169213	59640.5	0.645259	0.191767	1.20439e-05	0.000246475	ENST00000371655	ENSP00000360718	5865	RAB3B	P20337	12780	protein_coding		1	RAB3B, member RAS oncogene family [Source:HGNC Symbol;Acc:HGNC:9778]
ENSG00000146476	2573.22	0.437673	0.122848	1.20852e-05	0.000246966	ENST00000545879	ENSP00000444121	79624	ARMT1	Q9H993	2495	protein_coding	C6orf211	6	acidic residue methyltransferase 1 [Source:HGNC Symbol;Acc:HGNC:17872]
ENSG00000132002	44088.1	0.384136	0.104688	1.2857e-05	0.000262361	ENST00000254322	ENSP00000254322	3337	DNAJB1	P25685	2242	protein_coding	Hsp40	19	DnaJ heat shock protein family (Hsp40) member B1 [Source:HGNC Symbol;Acc:HGNC:5270]
ENSG00000133216	415.862	-0.651027	0.195	1.31609e-05	0.000268178	ENST00000400191	ENSP00000383053	2048	EPHB2	P29323	10816	protein_coding	DRT	1	EPH receptor B2 [Source:HGNC Symbol;Acc:HGNC:3393]
ENSG00000101134	20.5628	-2.34825	0.9588	1.3311e-05	0.00027046	ENST00000262593	ENSP00000262593	55816	DOK5	Q9P104	1965	protein_coding	C20orf180	20	docking protein 5 [Source:HGNC Symbol;Acc:HGNC:16173]
ENSG00000144909	8097.19	0.355038	0.0952488	1.32999e-05	0.00027046	ENST00000296220	ENSP00000296220	114885	OSBPL11	Q9BXB4	4598	protein_coding	FLJ13012	3	oxysterol binding protein like 11 [Source:HGNC Symbol;Acc:HGNC:16397]
ENSG00000050767	227.814	1.01631	0.307532	1.3372e-05	0.000271313	ENST00000390654	ENSP00000375069	91522	COL23A1	Q86Y22	2899	protein_coding	DKFZp434K0621	5	collagen type XXIII alpha 1 chain [Source:HGNC Symbol;Acc:HGNC:22990]
ENSG00000152229	19346.8	-0.50006	0.146181	1.36291e-05	0.000276134	ENST00000409746	ENSP00000387261	9050	PSTPIP2	Q9H939	3000	protein_coding		18	proline-serine-threonine phosphatase interacting protein 2 [Source:HGNC Symbol;Acc:HGNC:9581]
ENSG00000108691	244.89	-1.36318	0.429933	1.39402e-05	0.000282036	ENST00000582017		6347	CCL2	P13500	996	protein_coding	GDCF-2	17	C-C motif chemokine ligand 2 [Source:HGNC Symbol;Acc:HGNC:10618]
ENSG00000156113	18399.2	0.579999	0.173613	1.40437e-05	0.000283221	ENST00000639913	ENSP00000492241	3778	KCNMA1	Q12791	12071	protein_coding	KCa1.1	10	potassium calcium-activated channel subfamily M alpha 1 [Source:HGNC Symbol;Acc:HGNC:6284]
ENSG00000166228	14819.4	0.316142	0.083514	1.40585e-05	0.000283221	ENST00000299299	ENSP00000299299	5092	PCBD1	P61457	787	protein_coding	DCOH	10	pterin-4 alpha-carbinolamine dehydratase 1 [Source:HGNC Symbol;Acc:HGNC:8646]
ENSG00000180730	345.651	-1.09105	0.334089	1.40361e-05	0.000283221	ENST00000319420	ENSP00000313079	387914	SHISA2	Q6UWI4	3845	protein_coding	bA398O19.2	13	shisa family member 2 [Source:HGNC Symbol;Acc:HGNC:20366]
ENSG00000153721	911.122	0.75346	0.227353	1.42035e-05	0.000285737	ENST00000607772	ENSP00000475915	154043	CNKSR3	Q6P9H4	21078	protein_coding	FLJ31349	6	CNKSR family member 3 [Source:HGNC Symbol;Acc:HGNC:23034]
ENSG00000116161	34083.7	0.38317	0.105324	1.45029e-05	0.000291348	ENST00000367679	ENSP00000356652	27101	CACYBP	Q9HB71	2869	protein_coding	S100A6BP	1	calcyclin binding protein [Source:HGNC Symbol;Acc:HGNC:30423]
ENSG00000117152	806.255	-2.20432	0.858355	1.46689e-05	0.000294267	ENST00000491263		5999	RGS4	P49798	3774	protein_coding	SCZD9	1	regulator of G protein signaling 4 [Source:HGNC Symbol;Acc:HGNC:10000]
ENSG00000111490	1143.43	0.455826	0.131429	1.48793e-05	0.000297649	ENST00000542120	ENSP00000440640	23329	TBC1D30	Q9Y2I9	8312	protein_coding	KIAA0984	12	TBC1 domain family member 30 [Source:HGNC Symbol;Acc:HGNC:29164]
ENSG00000149054	104.349	1.16822	0.362982	1.48783e-05	0.000297649	ENST00000278319	ENSP00000278319	7762	ZNF215	Q9UL58	3655	protein_coding	ZKSCAN11	11	zinc finger protein 215 [Source:HGNC Symbol;Acc:HGNC:13007]
ENSG00000116157	354.359	0.725932	0.220542	1.5266e-05	0.000304102	ENST00000361314	ENSP00000354677	2882	GPX7	Q96SL4	1229	protein_coding	FLJ14777	1	glutathione peroxidase 7 [Source:HGNC Symbol;Acc:HGNC:4559]
ENSG00000135407	675.472	0.631726	0.191467	1.52312e-05	0.000304102	ENST00000257861	ENSP00000257861	10677	AVIL	O75366	2891	protein_coding	ADVIL	12	advillin [Source:HGNC Symbol;Acc:HGNC:14188]
ENSG00000157881	3696.1	0.376417	0.103417	1.52635e-05	0.000304102	ENST00000378466	ENSP00000367727	55229	PANK4	Q9NVE7	2641	protein_coding	FLJ10782	1	pantothenate kinase 4 (inactive) [Source:HGNC Symbol;Acc:HGNC:19366]
ENSG00000162769	6504.18	0.354983	0.0963115	1.54555e-05	0.000307445	ENST00000366971	ENSP00000355938	28982	FLVCR1	Q9Y5Y0	5919	protein_coding	AXPC1	1	FLVCR heme transporter 1 [Source:HGNC Symbol;Acc:HGNC:24682]
ENSG00000052126	3535.63	0.357061	0.0970218	1.55077e-05	0.000308053	ENST00000538714	ENSP00000439673	54477	PLEKHA5	Q9HAU0	6487	protein_coding	FLJ10667	12	pleckstrin homology domain containing A5 [Source:HGNC Symbol;Acc:HGNC:30036]
ENSG00000153207	20945.2	0.424821	0.120765	1.56887e-05	0.000311049	ENST00000648844	ENSP00000497061	25909	AHCTF1	Q8WYP5	8887	protein_coding	ELYS	1	AT-hook containing transcription factor 1 [Source:HGNC Symbol;Acc:HGNC:24618]
ENSG00000204950	555.066	-0.962184	0.294926	1.57023e-05	0.000311049	ENST00000378075	ENSP00000367315	390205	LRRC10B	A6NIK2	2270	protein_coding		11	leucine rich repeat containing 10B [Source:HGNC Symbol;Acc:HGNC:37215]
ENSG00000005436	2838.11	0.391509	0.109132	1.61572e-05	0.000319616	ENST00000321027	ENSP00000318690	6936	GCFC2	P16383	4367	protein_coding	C2orf3	2	GC-rich sequence DNA-binding factor 2 [Source:HGNC Symbol;Acc:HGNC:1317]
ENSG00000214753	7857.08	-0.366915	0.100688	1.62766e-05	0.000321531	ENST00000301785	ENSP00000301785	221092	HNRNPUL2	Q1KMD3	5214	protein_coding	DKFZp762N1910	11	heterogeneous nuclear ribonucleoprotein U like 2 [Source:HGNC Symbol;Acc:HGNC:25451]
ENSG00000096384	400087	0.313811	0.0838722	1.67129e-05	0.000329692	ENST00000371554	ENSP00000360609	3326	HSP90AB1	P08238	2674	protein_coding	HSPC2	6	heat shock protein 90 alpha family class B member 1 [Source:HGNC Symbol;Acc:HGNC:5258]
ENSG00000178445	3804.38	-0.6968	0.213651	1.68893e-05	0.00033271	ENST00000321612	ENSP00000370737	2731	GLDC	P23378	3843	protein_coding	GCSP	9	glycine decarboxylase [Source:HGNC Symbol;Acc:HGNC:4313]
ENSG00000183734	186.74	-1.19747	0.379406	1.70974e-05	0.000336343	ENST00000331289	ENSP00000332293	430	ASCL2	Q99929	1852	protein_coding	ASH2	11	achaete-scute family bHLH transcription factor 2 [Source:HGNC Symbol;Acc:HGNC:739]
ENSG00000100612	4003.76	-0.473682	0.139869	1.7736e-05	0.000348425	ENST00000216500	ENSP00000216500	51635	DHRS7	Q9Y394	2322	protein_coding	retDSR4	14	dehydrogenase/reductase 7 [Source:HGNC Symbol;Acc:HGNC:21524]
ENSG00000183527	3115.37	0.434821	0.125679	1.78142e-05	0.000349478	ENST00000331573	ENSP00000329915	8624	PSMG1	O95456	1754	protein_coding	c21-LRP	21	proteasome assembly chaperone 1 [Source:HGNC Symbol;Acc:HGNC:3043]
ENSG00000140948	15073.9	0.320375	0.0862827	1.78511e-05	0.000349719	ENST00000671377	ENSP00000499622	23174	ZCCHC14	Q8WYQ9	8079	protein_coding	BDG29	16	zinc finger CCHC-type containing 14 [Source:HGNC Symbol;Acc:HGNC:24134]
ENSG00000235162	5357.03	0.383056	0.107065	1.79585e-05	0.00035134	ENST00000612117	ENSP00000479631	387882	C12orf75	Q8TAD7	1329	protein_coding	AGD3	12	chromosome 12 open reading frame 75 [Source:HGNC Symbol;Acc:HGNC:35164]
ENSG00000053254	16537.6	-0.848284	0.262504	1.81797e-05	0.000355178	ENST00000345097	ENSP00000343288	1112	FOXN3	O00409	7832	protein_coding	C14orf116	14	forkhead box N3 [Source:HGNC Symbol;Acc:HGNC:1928]
ENSG00000140682	570.574	-0.49557	0.148183	1.82834e-05	0.000356714	ENST00000564176		7041	TGFB1I1	O43294	4973	protein_coding	ARA55	16	transforming growth factor beta 1 induced transcript 1 [Source:HGNC Symbol;Acc:HGNC:11767]
ENSG00000174485	1856.83	0.448003	0.131034	1.86792e-05	0.00036344	ENST00000443035	ENSP00000391167	10260	DENND4A	Q7Z401	8665	protein_coding	IRLB	15	DENN domain containing 4A [Source:HGNC Symbol;Acc:HGNC:24321]
ENSG00000196268	81.0633	1.55932	0.525045	1.86702e-05	0.00036344	ENST00000392288	ENSP00000376110	284443	ZNF493	Q6ZR52	5023	protein_coding	FLJ36504	19	zinc finger protein 493 [Source:HGNC Symbol;Acc:HGNC:23708]
ENSG00000114867	197060	0.373212	0.104027	1.88427e-05	0.00036562	ENST00000342981	ENSP00000343450	1981	EIF4G1	Q04637	5667	protein_coding	EIF4F	3	eukaryotic translation initiation factor 4 gamma 1 [Source:HGNC Symbol;Acc:HGNC:3296]
ENSG00000146350	453.017	0.655355	0.202731	1.88259e-05	0.00036562	ENST00000464622	ENSP00000428839	221322	TBC1D32	Q96NH3	5323	protein_coding	bA57L9.1	6	TBC1 domain family member 32 [Source:HGNC Symbol;Acc:HGNC:21485]
ENSG00000166526	6300.63	-0.358767	0.099102	1.89174e-05	0.000366569	ENST00000303915	ENSP00000306372	7551	ZNF3	P17036	3473	protein_coding	A8-51	7	zinc finger protein 3 [Source:HGNC Symbol;Acc:HGNC:13089]
ENSG00000101210	607.989	0.959876	0.300791	1.92893e-05	0.000373267	ENST00000645586		1917	EEF1A2	Q05639	3996	protein_coding	EEF1AL	20	eukaryotic translation elongation factor 1 alpha 2 [Source:HGNC Symbol;Acc:HGNC:3192]
ENSG00000187244	55.6733	-1.7799	0.629934	1.93182e-05	0.000373319	ENST00000611077	ENSP00000481153	4059	BCAM	P50895	3414	protein_coding	CD239	19	basal cell adhesion molecule (Lutheran blood group) [Source:HGNC Symbol;Acc:HGNC:6722]
ENSG00000143067	3621.86	-0.686748	0.213261	1.93756e-05	0.000373919	ENST00000421812	ENSP00000396857	90874	ZNF697	Q5TEC3	5579	protein_coding	MGC45731	1	zinc finger protein 697 [Source:HGNC Symbol;Acc:HGNC:32034]
ENSG00000144724	13007.7	0.610983	0.18914	1.96803e-05	0.000379286	ENST00000474889	ENSP00000418112	5793	PTPRG	P23470	9357	protein_coding	PTPG	3	protein tyrosine phosphatase receptor type G [Source:HGNC Symbol;Acc:HGNC:9671]
ENSG00000157734	671.452	-0.676213	0.210683	2.01293e-05	0.000387414	ENST00000557789		79856	SNX22	Q96L94	3713	protein_coding	FLJ13952	15	sorting nexin 22 [Source:HGNC Symbol;Acc:HGNC:16315]
ENSG00000197183	8452.36	-0.472336	0.141071	2.04441e-05	0.000392941	ENST00000621426	ENSP00000483523	140688	NOL4L	Q96MY1	6577	protein_coding	C20orf112	20	nucleolar protein 4 like [Source:HGNC Symbol;Acc:HGNC:16106]
ENSG00000145832	1506.25	-0.482669	0.145192	2.09522e-05	0.000402164	ENST00000646290	ENSP00000493514	153328	SLC25A48	Q6ZT89	3764	protein_coding	FLJ44862	5	solute carrier family 25 member 48 [Source:HGNC Symbol;Acc:HGNC:30451]
ENSG00000119242	1371.82	-0.434593	0.127406	2.11368e-05	0.00040516	ENST00000545135	ENSP00000439526	80212	CCDC92	Q53HC0	4883	protein_coding	FLJ22471	12	coiled-coil domain containing 92 [Source:HGNC Symbol;Acc:HGNC:29563]
ENSG00000176697	607.408	1.06684	0.342313	2.16396e-05	0.00041424	ENST00000525528	ENSP00000437138	627	BDNF	P23560	4766	protein_coding		11	brain derived neurotrophic factor [Source:HGNC Symbol;Acc:HGNC:1033]
ENSG00000100300	1811.54	0.518039	0.158608	2.17431e-05	0.000415661	ENST00000396265	ENSP00000379563	706	TSPO	P30536	1075	protein_coding	BZRP	22	translocator protein [Source:HGNC Symbol;Acc:HGNC:1158]
ENSG00000197959	2794.5	-0.467244	0.140014	2.18996e-05	0.000418092	ENST00000627582	ENSP00000486701	26052	DNM3	Q9UQ16	7627	protein_coding	KIAA0820	1	dynamin 3 [Source:HGNC Symbol;Acc:HGNC:29125]
ENSG00000186777	478.071	0.96894	0.308534	2.20885e-05	0.000421132	ENST00000419098	ENSP00000415774	654254	ZNF732	B4DXR9	2346	protein_coding	FLJ59067	4	zinc finger protein 732 [Source:HGNC Symbol;Acc:HGNC:37138]
ENSG00000128714	1008.54	-0.633819	0.199239	2.2677e-05	0.000431197	ENST00000392539	ENSP00000376322	3239	HOXD13	P35453	2416	protein_coding	HOX4I	2	homeobox D13 [Source:HGNC Symbol;Acc:HGNC:5136]
ENSG00000197472	959.327	0.590863	0.184812	2.26644e-05	0.000431197	ENST00000339986	ENSP00000341236	57116	ZNF695	Q8IW36	3341	protein_coding	SBZF3	1	zinc finger protein 695 [Source:HGNC Symbol;Acc:HGNC:30954]
ENSG00000188112	150.298	-0.940942	0.300139	2.29003e-05	0.000434861	ENST00000341865	ENSP00000341368	647024	C6orf132	Q5T0Z8	6385	protein_coding	bA7K24.2	6	chromosome 6 open reading frame 132 [Source:HGNC Symbol;Acc:HGNC:21288]
ENSG00000178719	22546.9	0.36575	0.103253	2.34403e-05	0.000444521	ENST00000313269	ENSP00000314380	2907	GRINA	Q7Z429	1968	protein_coding	HNRGW	8	glutamate ionotropic receptor NMDA type subunit associated protein 1 [Source:HGNC Symbol;Acc:HGNC:4589]
ENSG00000164330	74.5287	-1.13203	0.369816	2.34863e-05	0.000444802	ENST00000313708	ENSP00000322898	1879	EBF1	Q9UH73	5405	protein_coding	COE1	5	EBF transcription factor 1 [Source:HGNC Symbol;Acc:HGNC:3126]
ENSG00000107742	83.1562	-1.03869	0.336585	2.41268e-05	0.000455114	ENST00000317376	ENSP00000321108	9806	SPOCK2	Q92563	5328	protein_coding	KIAA0275	10	SPARC (osteonectin), cwcv and kazal like domains proteoglycan 2 [Source:HGNC Symbol;Acc:HGNC:13564]
ENSG00000135547	88.8113	-1.17282	0.386531	2.41255e-05	0.000455114	ENST00000368364	ENSP00000357348	23493	HEY2	Q9UBP5	2626	protein_coding	bHLHb32	6	hes related family bHLH transcription factor with YRPW motif 2 [Source:HGNC Symbol;Acc:HGNC:4881]
ENSG00000162490	99.937	-1.07835	0.351032	2.41016e-05	0.000455114	ENST00000294485	ENSP00000294485	374946	DRAXIN	Q8NBI3	7365	protein_coding	C1orf187	1	dorsal inhibitory axon guidance protein [Source:HGNC Symbol;Acc:HGNC:25054]
ENSG00000198597	126.124	1.03973	0.337247	2.42968e-05	0.000457714	ENST00000355537	ENSP00000347730	9745	ZNF536	O15090	4973	protein_coding	KIAA0390	19	zinc finger protein 536 [Source:HGNC Symbol;Acc:HGNC:29025]
ENSG00000176907	53.3422	-1.61677	0.573349	2.43695e-05	0.000458475	ENST00000315792	ENSP00000319914	56892	TCIM	Q9NR00	1829	protein_coding	C8orf4	8	transcriptional and immune response regulator [Source:HGNC Symbol;Acc:HGNC:1357]
ENSG00000123892	1100.75	0.813517	0.259596	2.46101e-05	0.00046239	ENST00000243662	ENSP00000243662	23682	RAB38	P57729	1432	protein_coding	NY-MEL-1	11	RAB38, member RAS oncogene family [Source:HGNC Symbol;Acc:HGNC:9776]
ENSG00000166974	6287.42	0.327057	0.0906698	2.49258e-05	0.000467704	ENST00000436190	ENSP00000407723	10982	MAPRE2	Q15555	4323	protein_coding	EB1	18	microtubule associated protein RP/EB family member 2 [Source:HGNC Symbol;Acc:HGNC:6891]
ENSG00000158186	546.443	-0.610965	0.193697	2.54132e-05	0.000476221	ENST00000289104	ENSP00000289104	22808	MRAS	O14807	4538	protein_coding	M-RAs	3	muscle RAS oncogene homolog [Source:HGNC Symbol;Acc:HGNC:7227]
ENSG00000196411	10757.2	-0.290326	0.0794623	2.54572e-05	0.000476418	ENST00000487222		2050	EPHB4	P54760	5058	protein_coding	HTK	7	EPH receptor B4 [Source:HGNC Symbol;Acc:HGNC:3395]
ENSG00000139946	378.595	-0.783709	0.250771	2.55028e-05	0.000476644	ENST00000267460	ENSP00000267460	57161	PELI2	Q9HAT8	5871	protein_coding		14	pellino E3 ubiquitin protein ligase family member 2 [Source:HGNC Symbol;Acc:HGNC:8828]
ENSG00000022267	2413.11	0.521658	0.162383	2.5773e-05	0.000481062	ENST00000543669	ENSP00000443333	2273	FHL1	Q13642	2878	protein_coding	bA535K18.1	X	four and a half LIM domains 1 [Source:HGNC Symbol;Acc:HGNC:3702]
ENSG00000189127	140.316	-1.2327	0.413671	2.59643e-05	0.000483999	ENST00000338682	ENSP00000339802	340120	ANKRD34B	A5PLL1	3730	protein_coding	DP58	5	ankyrin repeat domain 34B [Source:HGNC Symbol;Acc:HGNC:33736]
ENSG00000075651	598.153	1.07086	0.352321	2.64514e-05	0.000492432	ENST00000351298	ENSP00000342793	5337	PLD1	Q13393	6015	protein_coding		3	phospholipase D1 [Source:HGNC Symbol;Acc:HGNC:9067]
ENSG00000089486	3479.78	0.361767	0.102994	2.67957e-05	0.000498112	ENST00000399599	ENSP00000382508	29965	CDIP1	Q9H305	3009	protein_coding	C16orf5	16	cell death inducing p53 target 1 [Source:HGNC Symbol;Acc:HGNC:13234]
ENSG00000169860	622.342	0.58636	0.186192	2.68265e-05	0.000498112	ENST00000305097	ENSP00000304767	5028	P2RY1	P47900	6309	protein_coding	P2Y1	3	purinergic receptor P2Y1 [Source:HGNC Symbol;Acc:HGNC:8539]
ENSG00000142208	19081.1	-0.302411	0.0834426	2.69097e-05	0.000498354	ENST00000557552		207	AKT1	P31749	8396	protein_coding	AKT	14	AKT serine/threonine kinase 1 [Source:HGNC Symbol;Acc:HGNC:391]
ENSG00000184012	355.255	-1.07425	0.354313	2.6884e-05	0.000498354	ENST00000332149	ENSP00000330330	7113	TMPRSS2	O15393	3450	protein_coding	PRSS10	21	transmembrane serine protease 2 [Source:HGNC Symbol;Acc:HGNC:11876]
ENSG00000278318	13.1971	-2.37288	1.31438	2.69787e-05	0.000498984	ENST00000620012	ENSP00000483138	7772	ZNF229	A0A087X068	5384	protein_coding		19	zinc finger protein 229 [Source:HGNC Symbol;Acc:HGNC:13022]
ENSG00000135698	4461.78	0.417027	0.123584	2.73552e-05	0.000505289	ENST00000258169	ENSP00000258169	10200	MPHOSPH6	Q99547	1101	protein_coding	MPP6	16	M-phase phosphoprotein 6 [Source:HGNC Symbol;Acc:HGNC:7214]
ENSG00000197496	694.296	0.709674	0.228312	2.74939e-05	0.000507193	ENST00000359271	ENSP00000352216	81031	SLC2A10	O95528	4227	protein_coding	GLUT10	20	solute carrier family 2 member 10 [Source:HGNC Symbol;Acc:HGNC:13444]
ENSG00000107518	1013	-0.772105	0.249173	2.77222e-05	0.000510743	ENST00000355044	ENSP00000347152	26033	ATRNL1	Q5VV63	8746	protein_coding	ALP	10	attractin like 1 [Source:HGNC Symbol;Acc:HGNC:29063]
ENSG00000054793	2073.7	0.565039	0.179329	2.78747e-05	0.000512887	ENST00000338821	ENSP00000342481	10079	ATP9A	O75110	7862	protein_coding	ATPIIA	20	ATPase phospholipid transporting 9A (putative) [Source:HGNC Symbol;Acc:HGNC:13540]
ENSG00000105483	1166.94	-0.414015	0.122663	2.79296e-05	0.000513233	ENST00000651546	ENSP00000499211	22900	CARD8	E5RGC9	5610	protein_coding	CARDINAL	19	caspase recruitment domain family member 8 [Source:HGNC Symbol;Acc:HGNC:17057]
ENSG00000103121	3753.77	0.3925	0.114757	2.85096e-05	0.000523215	ENST00000219400	ENSP00000219400	56942	CMC2	Q9NRP2	10072	protein_coding	C16orf61	16	C-X9-C motif containing 2 [Source:HGNC Symbol;Acc:HGNC:24447]
ENSG00000197122	8104.64	-0.365713	0.104997	2.86875e-05	0.000525801	ENST00000373578	ENSP00000362680	6714	SRC	P12931	4630	protein_coding	ASV	20	SRC proto-oncogene, non-receptor tyrosine kinase [Source:HGNC Symbol;Acc:HGNC:11283]
ENSG00000170961	657.459	-1.01236	0.334157	2.87434e-05	0.000526149	ENST00000303924	ENSP00000306991	3037	HAS2	Q92819	4240	protein_coding		8	hyaluronan synthase 2 [Source:HGNC Symbol;Acc:HGNC:4819]
ENSG00000028839	2488.44	0.435439	0.13138	2.92002e-05	0.000533824	ENST00000237264	ENSP00000237264	9519	TBPL1	P62380	4199	protein_coding	STUD	6	TATA-box binding protein like 1 [Source:HGNC Symbol;Acc:HGNC:11589]
ENSG00000176438	560.105	-0.74411	0.24146	2.94671e-05	0.000537322	ENST00000557275	ENSP00000450562	161176	SYNE3	Q6ZMZ3	13488	protein_coding	C14orf139	14	spectrin repeat containing nuclear envelope family member 3 [Source:HGNC Symbol;Acc:HGNC:19861]
ENSG00000179348	4250.44	-0.345726	0.0981903	2.94513e-05	0.000537322	ENST00000341105	ENSP00000345681	2624	GATA2	P23769	3383	protein_coding	NFE1B	3	GATA binding protein 2 [Source:HGNC Symbol;Acc:HGNC:4171]
ENSG00000181291	1920.3	-1.11172	0.373607	2.98977e-05	0.000544474	ENST00000631683	ENSP00000487800	124842	TMEM132E	Q6IEE7	5806	protein_coding	DFNB99	17	transmembrane protein 132E [Source:HGNC Symbol;Acc:HGNC:26991]
ENSG00000150687	1532.32	1.06894	0.357491	3.01301e-05	0.000548006	ENST00000532572		11098	PRSS23	O95084	5323	protein_coding	SIG13	11	serine protease 23 [Source:HGNC Symbol;Acc:HGNC:14370]
ENSG00000184486	12347.3	-0.445993	0.135931	3.03551e-05	0.000551392	ENST00000328345	ENSP00000329170	5454	POU3F2	P20265	4885	protein_coding	BRN2	6	POU class 3 homeobox 2 [Source:HGNC Symbol;Acc:HGNC:9215]
ENSG00000226124	275.861	0.573029	0.183692	3.03969e-05	0.000551447	ENST00000622774	ENSP00000482786	348751	FTCDNL1	E5RQL4	1997	protein_coding	FONG	2	formiminotransferase cyclodeaminase N-terminal like [Source:HGNC Symbol;Acc:HGNC:48661]
ENSG00000105656	1188.52	0.591632	0.190618	3.09004e-05	0.000559868	ENST00000594635	ENSP00000475681	8178	ELL	P55199	4074	protein_coding	C19orf17	19	elongation factor for RNA polymerase II [Source:HGNC Symbol;Acc:HGNC:23114]
ENSG00000004660	413.153	0.550731	0.176048	3.11634e-05	0.000563916	ENST00000573483		84254	CAMKK1	Q8N5S9	3898	protein_coding	CAMKKA	17	calcium/calmodulin dependent protein kinase kinase 1 [Source:HGNC Symbol;Acc:HGNC:1469]
ENSG00000005073	128.214	-0.843127	0.27678	3.12965e-05	0.000564886	ENST00000006015	ENSP00000006015	3207	HOXA11	P31270	2669	protein_coding	HOX1	7	homeobox A11 [Source:HGNC Symbol;Acc:HGNC:5101]
ENSG00000145911	491.861	-0.580216	0.186772	3.12648e-05	0.000564886	ENST00000274605	ENSP00000274605	23138	N4BP3	O15049	5985	protein_coding	LZTS4	5	NEDD4 binding protein 3 [Source:HGNC Symbol;Acc:HGNC:29852]
ENSG00000142677	976.64	0.454902	0.139823	3.14117e-05	0.000566247	ENST00000270800	ENSP00000270800	58985	IL22RA1	Q8N6P7	2817	protein_coding	CRF2-9	1	interleukin 22 receptor subunit alpha 1 [Source:HGNC Symbol;Acc:HGNC:13700]
ENSG00000090013	1586.2	0.492258	0.154492	3.19248e-05	0.000574768	ENST00000597870	ENSP00000470619	645	BLVRB	P30043	1392	protein_coding	FLR	19	biliverdin reductase B [Source:HGNC Symbol;Acc:HGNC:1063]
ENSG00000162426	207.701	0.858198	0.283122	3.23605e-05	0.000581876	ENST00000471889	ENSP00000418096	50651	SLC45A1	Q9Y2W3	2784	protein_coding	DNB5	1	solute carrier family 45 member 1 [Source:HGNC Symbol;Acc:HGNC:17939]
ENSG00000182575	21001.3	-0.537731	0.17194	3.24697e-05	0.000583102	ENST00000328741	ENSP00000329295	11248	NXPH3	O95157	5635	protein_coding	NPH3	17	neurexophilin 3 [Source:HGNC Symbol;Acc:HGNC:8077]
ENSG00000171551	838.141	-0.563328	0.181481	3.26969e-05	0.000586441	ENST00000482346		9427	ECEL1	O95672	2965	protein_coding	DINE	2	endothelin converting enzyme like 1 [Source:HGNC Symbol;Acc:HGNC:3147]
ENSG00000131966	3984.28	-0.337648	0.0963328	3.29535e-05	0.000589557	ENST00000254286	ENSP00000254286	55860	ACTR10	Q9NZ32	2408	protein_coding	ACTR11	14	actin related protein 10 [Source:HGNC Symbol;Acc:HGNC:17372]
ENSG00000197312	20004.1	0.388359	0.114655	3.29278e-05	0.000589557	ENST00000480945	ENSP00000417748	84301	DDI2	Q5TDH0	10667	protein_coding	MGC14844	1	DNA damage inducible 1 homolog 2 [Source:HGNC Symbol;Acc:HGNC:24578]
ENSG00000248333	8522.21	0.301069	0.084427	3.31879e-05	0.000593005	ENST00000341832	ENSP00000463048	984	CDK11B	P21127	2998	protein_coding	CDC2L1	1	cyclin dependent kinase 11B [Source:HGNC Symbol;Acc:HGNC:1729]
ENSG00000112182	540.719	0.725908	0.238566	3.34058e-05	0.000596149	ENST00000257749	ENSP00000257749	60468	BACH2	Q9BYV9	9215	protein_coding	BTBD25	6	BTB domain and CNC homolog 2 [Source:HGNC Symbol;Acc:HGNC:14078]
ENSG00000146373	3184.26	0.467294	0.145711	3.40116e-05	0.000606198	ENST00000521654	ENSP00000428698	154214	RNF217	Q8TC41	11325	protein_coding	C6orf172	6	ring finger protein 217 [Source:HGNC Symbol;Acc:HGNC:21487]
ENSG00000115616	4615.67	-0.594364	0.193486	3.41383e-05	0.000607695	ENST00000233969	ENSP00000233969	6549	SLC9A2	Q9UBY0	5601	protein_coding	NHE2	2	solute carrier family 9 member A2 [Source:HGNC Symbol;Acc:HGNC:11072]
ENSG00000176532	3992.33	-0.467082	0.145864	3.46015e-05	0.000615172	ENST00000319694	ENSP00000317836	222171	PRR15	Q8IV56	1652	protein_coding		7	proline rich 15 [Source:HGNC Symbol;Acc:HGNC:22310]
ENSG00000183960	2273.46	0.400866	0.120004	3.4778e-05	0.000617537	ENST00000452398	ENSP00000412141	131096	KCNH8	Q96L42	5082	protein_coding	elk3	3	potassium voltage-gated channel subfamily H member 8 [Source:HGNC Symbol;Acc:HGNC:18864]
ENSG00000164542	1395.39	0.476034	0.149547	3.50494e-05	0.000621581	ENST00000317020	ENSP00000319251	23366	KIAA0895	Q8NCT3	4241	protein_coding		7	KIAA0895 [Source:HGNC Symbol;Acc:HGNC:22206]
ENSG00000139625	695.899	-0.505746	0.16123	3.54098e-05	0.00062719	ENST00000547020		7786	MAP3K12	Q12852	5627	protein_coding	DLK	12	mitogen-activated protein kinase kinase kinase 12 [Source:HGNC Symbol;Acc:HGNC:6851]
ENSG00000137177	3140.91	-0.392797	0.117139	3.55486e-05	0.00062852	ENST00000378814	ENSP00000368091	63971	KIF13A	Q9H1H9	6924	protein_coding	bA500C11.2	6	kinesin family member 13A [Source:HGNC Symbol;Acc:HGNC:14566]
ENSG00000179403	528.959	0.548304	0.177427	3.55733e-05	0.00062852	ENST00000476993	ENSP00000417185	64856	VWA1	Q6PCB0	4492	protein_coding	FLJ22215	1	von Willebrand factor A domain containing 1 [Source:HGNC Symbol;Acc:HGNC:30910]
ENSG00000111674	6179.05	-0.486433	0.153933	3.58461e-05	0.000632555	ENST00000535366	ENSP00000437402	2026	ENO2	P09104	2827	protein_coding		12	enolase 2 [Source:HGNC Symbol;Acc:HGNC:3353]
ENSG00000119541	5371.82	-0.355128	0.103276	3.61798e-05	0.000637652	ENST00000238497	ENSP00000238497	9525	VPS4B	O75351	3337	protein_coding	SKD1	18	vacuolar protein sorting 4 homolog B [Source:HGNC Symbol;Acc:HGNC:10895]
ENSG00000120075	30.7542	-1.68527	0.657086	3.70194e-05	0.000651642	ENST00000239151	ENSP00000239151	3215	HOXB5	P09067	2041	protein_coding	HOX2	17	homeobox B5 [Source:HGNC Symbol;Acc:HGNC:5116]
ENSG00000163902	81299	0.290536	0.0819117	3.70698e-05	0.000651722	ENST00000296255	ENSP00000296255	6184	RPN1	P04843	2284	protein_coding	OST1	3	ribophorin I [Source:HGNC Symbol;Acc:HGNC:10381]
ENSG00000109265	1278.48	-0.573019	0.18803	3.84894e-05	0.000675845	ENST00000264229	ENSP00000264229	57482	CRACD	Q6ZU35	4914	protein_coding	CRAD	4	capping protein inhibiting regulator of actin dynamics [Source:HGNC Symbol;Acc:HGNC:29219]
ENSG00000130340	6381.57	0.367744	0.108502	3.85927e-05	0.000676823	ENST00000392185	ENSP00000376024	51429	SNX9	Q9Y5X1	4216	protein_coding	SDP1	6	sorting nexin 9 [Source:HGNC Symbol;Acc:HGNC:14973]
ENSG00000137393	3443.01	0.573895	0.189107	4.00302e-05	0.000701169	ENST00000259939	ENSP00000259939	255488	RNF144B	Q7Z419	5032	protein_coding	bA528A10.3	6	ring finger protein 144B [Source:HGNC Symbol;Acc:HGNC:21578]
ENSG00000132563	3611.85	-0.459299	0.144956	4.04643e-05	0.000707901	ENST00000378339	ENSP00000367590	51308	REEP2	Q9BRK0	2131	protein_coding	C5orf19	5	receptor accessory protein 2 [Source:HGNC Symbol;Acc:HGNC:17975]
ENSG00000080493	76.4851	-1.03475	0.359101	4.11867e-05	0.000719653	ENST00000264485	ENSP00000264485	8671	SLC4A4	Q9Y6R1	7716	protein_coding	hhNMC	4	solute carrier family 4 member 4 [Source:HGNC Symbol;Acc:HGNC:11030]
ENSG00000106605	2297.63	-0.414413	0.127473	4.19817e-05	0.000732646	ENST00000402924	ENSP00000385757	644	BLVRA	P53004	1161	protein_coding	BLVR	7	biliverdin reductase A [Source:HGNC Symbol;Acc:HGNC:1062]
ENSG00000182054	9913.77	-0.449576	0.141941	4.31336e-05	0.000750997	ENST00000330062	ENSP00000331897	3418	IDH2	P48735	2658	protein_coding		15	isocitrate dehydrogenase (NADP(+)) 2 [Source:HGNC Symbol;Acc:HGNC:5383]
ENSG00000196440	3366.27	0.450842	0.142453	4.31389e-05	0.000750997	ENST00000423738	ENSP00000404304	100131755	ARMCX4	Q5H9R4	7424	protein_coding	CXorf35	X	armadillo repeat containing X-linked 4 [Source:HGNC Symbol;Acc:HGNC:28615]
ENSG00000087263	13620.6	0.356735	0.105532	4.33063e-05	0.000752989	ENST00000566157	ENSP00000457258	55239	OGFOD1	Q8N543	4587	protein_coding	FLJ10826	16	2-oxoglutarate and iron dependent oxygenase domain containing 1 [Source:HGNC Symbol;Acc:HGNC:25585]
ENSG00000143126	4675.87	-0.362864	0.10811	4.46481e-05	0.000775373	ENST00000271332	ENSP00000271332	1952	CELSR2	Q9HCU4	11015	protein_coding	ADGRC2	1	cadherin EGF LAG seven-pass G-type receptor 2 [Source:HGNC Symbol;Acc:HGNC:3231]
ENSG00000167771	531.568	-0.748114	0.254519	4.4854e-05	0.000777278	ENST00000301459	ENSP00000301459	283248	RCOR2	Q8IZ40	2915	protein_coding		11	REST corepressor 2 [Source:HGNC Symbol;Acc:HGNC:27455]
ENSG00000173406	144.545	1.00095	0.349762	4.48671e-05	0.000777278	ENST00000371236	ENSP00000360280	1600	DAB1	O75553	5298	protein_coding		1	DAB adaptor protein 1 [Source:HGNC Symbol;Acc:HGNC:2661]
ENSG00000105329	881.727	-0.759856	0.259278	4.56559e-05	0.000789981	ENST00000221930	ENSP00000221930	7040	TGFB1	A0A499FJK2	2780	protein_coding	CED	19	transforming growth factor beta 1 [Source:HGNC Symbol;Acc:HGNC:11766]
ENSG00000254858	4534.11	0.349934	0.103555	4.57663e-05	0.000790929	ENST00000533807		84769	MPV17L2	Q567V2	1941	protein_coding	FKSG24	19	MPV17 mitochondrial inner membrane protein like 2 [Source:HGNC Symbol;Acc:HGNC:28177]
ENSG00000124209	3634.17	0.422372	0.131891	4.63201e-05	0.000799528	ENST00000244040	ENSP00000244040	57403	RAB22A	Q9UL26	8651	protein_coding		20	RAB22A, member RAS oncogene family [Source:HGNC Symbol;Acc:HGNC:9764]
ENSG00000118707	5235.44	-0.309121	0.0894597	4.65061e-05	0.000801765	ENST00000373874	ENSP00000362981	60436	TGIF2	Q9GZN2	3432	protein_coding		20	TGFB induced factor homeobox 2 [Source:HGNC Symbol;Acc:HGNC:15764]
ENSG00000163584	2978.34	0.412168	0.128076	4.74644e-05	0.000817296	ENST00000295830	ENSP00000346080	200916	RPL22L1	Q6P5R6	1902	protein_coding		3	ribosomal protein L22 like 1 [Source:HGNC Symbol;Acc:HGNC:27610]
ENSG00000132746	19.2458	-2.15347	1.34554	4.77651e-05	0.000821479	ENST00000673966	ENSP00000501254	222	ALDH3B2	P48448	2783	protein_coding	ALDH8	11	aldehyde dehydrogenase 3 family member B2 [Source:HGNC Symbol;Acc:HGNC:411]
ENSG00000109944	51.701	-1.62027	0.653306	4.78531e-05	0.000821999	ENST00000227349	ENSP00000227349	79864	JHY	Q6NUN7	7057	protein_coding	C11orf63	11	junctional cadherin complex regulator [Source:HGNC Symbol;Acc:HGNC:26288]
ENSG00000096060	5915.83	0.373314	0.112836	4.80376e-05	0.000824171	ENST00000542713	ENSP00000442340	2289	FKBP5	Q13451	7384	protein_coding	FKBP51	6	FKBP prolyl isomerase 5 [Source:HGNC Symbol;Acc:HGNC:3721]
ENSG00000163909	1775.98	0.496554	0.162701	4.86116e-05	0.000833016	ENST00000372852	ENSP00000361943	26508	HEYL	Q9NQ87	4077	protein_coding	bHLHb33	1	hes related family bHLH transcription factor with YRPW motif like [Source:HGNC Symbol;Acc:HGNC:4882]
ENSG00000116194	34.1975	-1.47199	0.571055	4.87902e-05	0.000835071	ENST00000234816	ENSP00000234816	9068	ANGPTL1	O95841	3543	protein_coding	ANG3	1	angiopoietin like 1 [Source:HGNC Symbol;Acc:HGNC:489]
ENSG00000128602	4664.62	-0.333512	0.0983078	4.92985e-05	0.000840734	ENST00000655644	ENSP00000499377	6608	SMO	Q99835	3997	protein_coding	FZD11	7	smoothened, frizzled class receptor [Source:HGNC Symbol;Acc:HGNC:11119]
ENSG00000146426	278.315	0.603797	0.204529	4.92421e-05	0.000840734	ENST00000461783	ENSP00000437188	26230	TIAM2	Q8IVF5	6981	protein_coding	STEF	6	TIAM Rac1 associated GEF 2 [Source:HGNC Symbol;Acc:HGNC:11806]
ENSG00000153786	8646.52	0.280417	0.0806867	4.91934e-05	0.000840734	ENST00000313732	ENSP00000315604	55625	ZDHHC7	Q9NXF8	3448	protein_coding	DHHC7	16	zinc finger DHHC-type palmitoyltransferase 7 [Source:HGNC Symbol;Acc:HGNC:18459]
ENSG00000163346	2130.17	-0.518845	0.172042	4.98534e-05	0.00084918	ENST00000368463	ENSP00000357448	57326	PBXIP1	Q96AQ6	3207	protein_coding	HPIP	1	PBX homeobox interacting protein 1 [Source:HGNC Symbol;Acc:HGNC:21199]
ENSG00000111911	2975.44	0.49379	0.162147	5.02816e-05	0.000855448	ENST00000229633	ENSP00000229633	135114	HINT3	Q9NQE9	3325	protein_coding	FLJ33126	6	histidine triad nucleotide binding protein 3 [Source:HGNC Symbol;Acc:HGNC:18468]
ENSG00000018189	2088.19	-0.373194	0.113344	5.05979e-05	0.000859801	ENST00000381006	ENSP00000370394	22902	RUFY3	Q7L099	4433	protein_coding	KIAA0871	4	RUN and FYVE domain containing 3 [Source:HGNC Symbol;Acc:HGNC:30285]
ENSG00000059377	445.764	-0.71125	0.245095	5.1256e-05	0.000867989	ENST00000416849	ENSP00000389414	6916	TBXAS1	P24557	2505	protein_coding	CYP5	7	thromboxane A synthase 1 [Source:HGNC Symbol;Acc:HGNC:11609]
ENSG00000138814	3418.5	0.429579	0.136157	5.1238e-05	0.000867989	ENST00000394854	ENSP00000378323	5530	PPP3CA	Q08209	4743	protein_coding	CALN	4	protein phosphatase 3 catalytic subunit alpha [Source:HGNC Symbol;Acc:HGNC:9314]
ENSG00000168758	9497.31	-0.399732	0.124004	5.12628e-05	0.000867989	ENST00000482925		54910	SEMA4C	Q9C0C4	3776	protein_coding	Semacl1	2	semaphorin 4C [Source:HGNC Symbol;Acc:HGNC:10731]
ENSG00000066651	2982.52	0.387006	0.118948	5.1423e-05	0.000868798	ENST00000648977	ENSP00000496820	60487	TRMT11	Q7Z4G4	4437	protein_coding	C6orf75	6	tRNA methyltransferase 11 homolog [Source:HGNC Symbol;Acc:HGNC:21080]
ENSG00000175054	8209.03	0.468164	0.152074	5.14327e-05	0.000868798	ENST00000350721	ENSP00000343741	545	ATR	Q13535	8158	protein_coding	FRP1	3	ATR serine/threonine kinase [Source:HGNC Symbol;Acc:HGNC:882]
ENSG00000108021	28913	0.378186	0.115604	5.20632e-05	0.000877363	ENST00000645567	ENSP00000496466	54906	TASOR2	Q5VWN6	8732	protein_coding	bA318E3.2	10	transcription activation suppressor family member 2 [Source:HGNC Symbol;Acc:HGNC:23484]
ENSG00000178175	47.6433	-1.77221	0.776317	5.2013e-05	0.000877363	ENST00000318442	ENSP00000313158	167465	ZNF366	Q8N895	6262	protein_coding	FLJ39796	5	zinc finger protein 366 [Source:HGNC Symbol;Acc:HGNC:18316]
ENSG00000146112	1198.42	-0.372403	0.113363	5.21544e-05	0.00087786	ENST00000615527	ENSP00000480270	170954	PPP1R18	Q6NYC8	4597	protein_coding	KIAA1949	6	protein phosphatase 1 regulatory subunit 18 [Source:HGNC Symbol;Acc:HGNC:29413]
ENSG00000105409	84.129	0.992119	0.353794	5.23287e-05	0.00087873	ENST00000441343	ENSP00000411503	478	ATP1A3	P13637	3818	protein_coding	DYT12	19	ATPase Na+/K+ transporting subunit alpha 3 [Source:HGNC Symbol;Acc:HGNC:801]
ENSG00000170873	363.371	-0.519212	0.173071	5.23649e-05	0.00087873	ENST00000518547	ENSP00000429064	9788	MTSS1	O43312	4944	protein_coding	KIAA0429	8	MTSS I-BAR domain containing 1 [Source:HGNC Symbol;Acc:HGNC:20443]
ENSG00000188338	119.574	-0.942093	0.333515	5.23914e-05	0.00087873	ENST00000614032	ENSP00000481301	10991	SLC38A3	Q99624	2953	protein_coding	G17	3	solute carrier family 38 member 3 [Source:HGNC Symbol;Acc:HGNC:18044]
ENSG00000070087	48207.9	0.342079	0.102067	5.30461e-05	0.000888663	ENST00000649949	ENSP00000498146	5217	PFN2	P35080	2325	protein_coding		3	profilin 2 [Source:HGNC Symbol;Acc:HGNC:8882]
ENSG00000005884	196.416	-0.831177	0.291398	5.39543e-05	0.000902814	ENST00000505306		3675	ITGA3	P26006	5479	protein_coding	CD49c	17	integrin subunit alpha 3 [Source:HGNC Symbol;Acc:HGNC:6139]
ENSG00000163879	48.6705	-1.27652	0.482435	5.40806e-05	0.000903864	ENST00000497858		7802	DNALI1	O14645	3539	protein_coding	dJ423B22.5	1	dynein axonemal light intermediate chain 1 [Source:HGNC Symbol;Acc:HGNC:14353]
ENSG00000081913	8436.91	0.46006	0.14972	5.48306e-05	0.00091318	ENST00000262719	ENSP00000262719	23239	PHLPP1	O60346	6299	protein_coding	KIAA0606	18	PH domain and leucine rich repeat protein phosphatase 1 [Source:HGNC Symbol;Acc:HGNC:20610]
ENSG00000102038	4760.49	0.565426	0.19215	5.47146e-05	0.00091318	ENST00000617310		6594	SMARCA1	P28370	4291	protein_coding	hSNF2L	X	SWI/SNF related, matrix associated, actin dependent regulator of chromatin, subfamily a, member 1 [Source:HGNC Symbol;Acc:HGNC:11097]
ENSG00000162174	4173.13	-0.43385	0.138842	5.47932e-05	0.00091318	ENST00000415229	ENSP00000400057	80150	ASRGL1	Q7L266	2270	protein_coding	ALP	11	asparaginase and isoaspartyl peptidase 1 [Source:HGNC Symbol;Acc:HGNC:16448]
ENSG00000054598	1053.71	-0.416202	0.13165	5.52026e-05	0.0009183	ENST00000645831	ENSP00000493906	2296	FOXC1	Q12948	3983	protein_coding	ARA	6	forkhead box C1 [Source:HGNC Symbol;Acc:HGNC:3800]
ENSG00000058335	36.3145	1.51778	0.612186	5.5719e-05	0.000925807	ENST00000419573	ENSP00000405963	5923	RASGRF1	Q13972	6294	protein_coding	CDC25	15	Ras protein specific guanine nucleotide releasing factor 1 [Source:HGNC Symbol;Acc:HGNC:9875]
ENSG00000122756	474.772	-0.869237	0.307439	5.58177e-05	0.000926366	ENST00000378980	ENSP00000368265	1271	CNTFR	P26992	2038	protein_coding		9	ciliary neurotrophic factor receptor [Source:HGNC Symbol;Acc:HGNC:2170]
ENSG00000111906	11232.7	0.436416	0.140383	5.66609e-05	0.00093817	ENST00000609021		51020	HDDC2	Q7Z4H3	3529	protein_coding	C6orf74	6	HD domain containing 2 [Source:HGNC Symbol;Acc:HGNC:21078]
ENSG00000148655	532.194	0.462801	0.151359	5.66378e-05	0.00093817	ENST00000496424	ENSP00000472558	83938	LRMDA	Q9H2I8	3923	protein_coding	C10orf11	10	leucine rich melanocyte differentiation associated [Source:HGNC Symbol;Acc:HGNC:23405]
ENSG00000170178	43.8867	-1.30654	0.501567	5.69911e-05	0.000942539	ENST00000406506	ENSP00000385586	3238	HOXD12	P35452	2549	protein_coding	HOX4H	2	homeobox D12 [Source:HGNC Symbol;Acc:HGNC:5135]
ENSG00000115604	50.9112	-1.20104	0.450964	5.71046e-05	0.000943321	ENST00000409599	ENSP00000387211	8809	IL18R1	Q13478	3854	protein_coding	CD218a	2	interleukin 18 receptor 1 [Source:HGNC Symbol;Acc:HGNC:5988]
ENSG00000167123	350.827	-0.534805	0.18108	5.75512e-05	0.000949594	ENST00000372842	ENSP00000361933	51148	CERCAM	Q5T4B2	5201	protein_coding	CEECAM1	9	cerebral endothelial cell adhesion molecule [Source:HGNC Symbol;Acc:HGNC:23723]
ENSG00000198752	14948.8	-0.311771	0.092076	5.77081e-05	0.000951081	ENST00000361246	ENSP00000355237	9578	CDC42BPB	Q9Y5S2	6844	protein_coding	KIAA1124	14	CDC42 binding protein kinase beta [Source:HGNC Symbol;Acc:HGNC:1738]
ENSG00000057657	440.806	-1.11827	0.414652	5.85024e-05	0.000963055	ENST00000369096	ENSP00000358092	639	PRDM1	O75626	5148	protein_coding	BLIMP1	6	PR/SET domain 1 [Source:HGNC Symbol;Acc:HGNC:9346]
ENSG00000180875	51.6332	1.50055	0.608456	5.85713e-05	0.000963074	ENST00000318160	ENSP00000318650	64388	GREM2	Q9H772	4176	protein_coding	CKTSF1B2	1	gremlin 2, DAN family BMP antagonist [Source:HGNC Symbol;Acc:HGNC:17655]
ENSG00000124225	5059.62	-0.839631	0.299259	6.0685e-05	0.00099438	ENST00000341744	ENSP00000345826	56937	PMEPA1	Q969W9	4954	protein_coding	STAG1	20	prostate transmembrane protein, androgen induced 1 [Source:HGNC Symbol;Acc:HGNC:14107]
ENSG00000169908	40801.4	-0.337097	0.101506	6.06359e-05	0.00099438	ENST00000472441	ENSP00000417084	4071	TM4SF1	P30408	3115	protein_coding	L6	3	transmembrane 4 L six family member 1 [Source:HGNC Symbol;Acc:HGNC:11853]
ENSG00000171126	116.05	0.836199	0.297884	6.06377e-05	0.00099438	ENST00000306078	ENSP00000304127	170850	KCNG3	Q8TAE7	3709	protein_coding	Kv6.3	2	potassium voltage-gated channel modifier subfamily G member 3 [Source:HGNC Symbol;Acc:HGNC:18306]
ENSG00000178764	1274.91	-0.756669	0.267426	6.09328e-05	0.000997293	ENST00000314393	ENSP00000314709	22882	ZHX2	Q9Y6X8	4361	protein_coding	KIAA0854	8	zinc fingers and homeoboxes 2 [Source:HGNC Symbol;Acc:HGNC:18513]
ENSG00000138336	2453.28	-0.463456	0.152846	6.115e-05	0.000999698	ENST00000373644	ENSP00000362748	80312	TET1	Q8NFU7	9612	protein_coding	bA119F7.1	10	tet methylcytosine dioxygenase 1 [Source:HGNC Symbol;Acc:HGNC:29484]
ENSG00000189337	652.7	0.622229	0.21693	6.19728e-05	0.00101199	ENST00000636203	ENSP00000490958	23254	KAZN	Q674X7	6874	protein_coding	C1orf196	1	kazrin, periplakin interacting protein [Source:HGNC Symbol;Acc:HGNC:29173]
ENSG00000129474	662.89	-0.528541	0.180037	6.20898e-05	0.00101273	ENST00000262713	ENSP00000262713	84962	AJUBA	Q96IF1	4168	protein_coding	JUB	14	ajuba LIM protein [Source:HGNC Symbol;Acc:HGNC:20250]
ENSG00000258947	88.7907	-0.916252	0.33111	6.22593e-05	0.00101433	ENST00000554444	ENSP00000451617	10381	TUBB3	Q13509	1978	protein_coding	beta-4	16	tubulin beta 3 class III [Source:HGNC Symbol;Acc:HGNC:20772]
ENSG00000184428	5512.81	0.328056	0.0985606	6.29501e-05	0.00102441	ENST00000505857		116447	TOP1MT	Q969P6	2029	protein_coding		8	DNA topoisomerase I mitochondrial [Source:HGNC Symbol;Acc:HGNC:29787]
ENSG00000172789	219.701	-0.888798	0.320711	6.33568e-05	0.00102986	ENST00000312492	ENSP00000309336	3222	HOXC5	Q00444	1805	protein_coding	HOX3	12	homeobox C5 [Source:HGNC Symbol;Acc:HGNC:5127]
ENSG00000140945	43.8734	1.29948	0.508517	6.39636e-05	0.00103853	ENST00000567109	ENSP00000479395	1012	CDH13	P55290	7876	protein_coding	CDHH	16	cadherin 13 [Source:HGNC Symbol;Acc:HGNC:1753]
ENSG00000152217	1059.95	-0.567899	0.196594	6.4348e-05	0.00104358	ENST00000649279	ENSP00000497406	26040	SETBP1	Q9Y6X0	9909	protein_coding	KIAA0437	18	SET binding protein 1 [Source:HGNC Symbol;Acc:HGNC:15573]
ENSG00000162591	301.306	-0.75674	0.269487	6.46598e-05	0.00104745	ENST00000356575	ENSP00000348982	1953	MEGF6	O75095	7443	protein_coding	EGFL3	1	multiple EGF like domains 6 [Source:HGNC Symbol;Acc:HGNC:3232]
ENSG00000153250	737.579	0.5371	0.184408	6.49346e-05	0.0010507	ENST00000348849	ENSP00000294904	5937	RBMS1	P29558	4286	protein_coding	C2orf12	2	RNA binding motif single stranded interacting protein 1 [Source:HGNC Symbol;Acc:HGNC:9907]
ENSG00000141367	87153.1	0.297255	0.0881655	6.525e-05	0.0010546	ENST00000621829	ENSP00000479606	1213	CLTC	Q00610	8587	protein_coding	CLTCL2	17	clathrin heavy chain [Source:HGNC Symbol;Acc:HGNC:2092]
ENSG00000103091	5258.71	0.417393	0.134451	6.54552e-05	0.00105672	ENST00000262144	ENSP00000262144	79726	WDR59	Q6PJI9	5878	protein_coding	FLJ12270	16	WD repeat domain 59 [Source:HGNC Symbol;Acc:HGNC:25706]
ENSG00000120253	6835.79	0.384194	0.120685	6.5572e-05	0.0010574	ENST00000340413	ENSP00000342262	348995	NUP43	Q8NFH3	3831	protein_coding	bA350J20.1	6	nucleoporin 43 [Source:HGNC Symbol;Acc:HGNC:21182]
ENSG00000054282	12150.9	0.327095	0.0986222	6.57998e-05	0.00105988	ENST00000366541	ENSP00000355499	10806	SDCCAG8	Q86SQ7	2581	protein_coding	BBS16	1	serologically defined colon cancer antigen 8 [Source:HGNC Symbol;Acc:HGNC:10671]
ENSG00000165861	690.802	-0.680723	0.241051	6.60362e-05	0.00106248	ENST00000556143	ENSP00000450742	53349	ZFYVE1	Q9HBF4	4380	protein_coding	DFCP1	14	zinc finger FYVE-type containing 1 [Source:HGNC Symbol;Acc:HGNC:13180]
ENSG00000058262	75861.3	0.316433	0.0949029	6.64745e-05	0.00106832	ENST00000243253	ENSP00000243253	29927	SEC61A1	P61619	3568	protein_coding		3	SEC61 translocon subunit alpha 1 [Source:HGNC Symbol;Acc:HGNC:18276]
ENSG00000122873	4661.47	0.364624	0.113053	6.69384e-05	0.00107457	ENST00000333926	ENSP00000363041	55847	CISD1	Q9NZ45	2375	protein_coding	C10orf70	10	CDGSH iron sulfur domain 1 [Source:HGNC Symbol;Acc:HGNC:30880]
ENSG00000133121	488.204	0.917579	0.335347	6.72216e-05	0.00107646	ENST00000336934	ENSP00000338785	90627	STARD13	Q9Y3M8	5915	protein_coding	ARHGAP37	13	StAR related lipid transfer domain containing 13 [Source:HGNC Symbol;Acc:HGNC:19164]
ENSG00000143416	14.7333	-1.89215	1.72745	6.72832e-05	0.00107646	ENST00000474352		8991	SELENBP1	Q13228	2840	protein_coding	hSBP	1	selenium binding protein 1 [Source:HGNC Symbol;Acc:HGNC:10719]
ENSG00000171522	3760.78	-0.404315	0.129323	6.72271e-05	0.00107646	ENST00000302472	ENSP00000302846	5734	PTGER4	P35408	3431	protein_coding	EP4	5	prostaglandin E receptor 4 [Source:HGNC Symbol;Acc:HGNC:9596]
ENSG00000163840	1663.86	-0.463003	0.154242	6.74192e-05	0.00107742	ENST00000296161	ENSP00000296161	151636	DTX3L	Q8TDB6	5768	protein_coding	BBAP	3	deltex E3 ubiquitin ligase 3L [Source:HGNC Symbol;Acc:HGNC:30323]
ENSG00000026297	1431.63	0.437673	0.143537	6.773e-05	0.00108117	ENST00000508775	ENSP00000426455	8635	RNASET2	O00584	8614	protein_coding	bA514O12.3	6	ribonuclease T2 [Source:HGNC Symbol;Acc:HGNC:21686]
ENSG00000158856	3921.83	-0.581155	0.203878	7.02567e-05	0.00112025	ENST00000358242	ENSP00000350977	2039	DMTN	Q08495	2772	protein_coding	DMT	8	dematin actin binding protein [Source:HGNC Symbol;Acc:HGNC:3382]
ENSG00000139636	1088.74	-0.530401	0.18336	7.0553e-05	0.00112371	ENST00000267102	ENSP00000267102	55716	LMBR1L	Q6UX01	2934	protein_coding	FLJ10494	12	limb development membrane protein 1 like [Source:HGNC Symbol;Acc:HGNC:18268]
ENSG00000130309	18949.6	0.316238	0.0953924	7.07894e-05	0.00112622	ENST00000252599	ENSP00000252599	79709	COLGALT1	Q8NBJ5	3647	protein_coding	FLJ22329	19	collagen beta(1-O)galactosyltransferase 1 [Source:HGNC Symbol;Acc:HGNC:26182]
ENSG00000178184	369.008	-0.888388	0.325994	7.12897e-05	0.00113291	ENST00000353265	ENSP00000343144	84552	PARD6G	Q9BYG4	3836	protein_coding	PAR-6G	18	par-6 family cell polarity regulator gamma [Source:HGNC Symbol;Acc:HGNC:16076]
ENSG00000120833	187.165	-0.861484	0.315401	7.21387e-05	0.00114512	ENST00000548537	ENSP00000448709	8835	SOCS2	O14508	3733	protein_coding	CIS2	12	suppressor of cytokine signaling 2 [Source:HGNC Symbol;Acc:HGNC:19382]
ENSG00000116688	28932.6	0.400109	0.128684	7.31398e-05	0.00115972	ENST00000444836	ENSP00000416338	9927	MFN2	O95140	4531	protein_coding	CMT2A2	1	mitofusin 2 [Source:HGNC Symbol;Acc:HGNC:16877]
ENSG00000140650	3472.09	0.377773	0.119463	7.35848e-05	0.00116548	ENST00000567697		5373	PMM2	O15305	5409	protein_coding	CDG1	16	phosphomannomutase 2 [Source:HGNC Symbol;Acc:HGNC:9115]
ENSG00000154040	2678.69	0.412895	0.134218	7.37394e-05	0.00116663	ENST00000399481	ENSP00000382404	26256	CABYR	O75952	2252	protein_coding	CBP86	18	calcium binding tyrosine phosphorylation regulated [Source:HGNC Symbol;Acc:HGNC:15569]
ENSG00000187824	48.6895	-1.40904	0.583997	7.39842e-05	0.0011692	ENST00000341871	ENSP00000339830	388335	TMEM220	Q6QAJ8	2813	protein_coding		17	transmembrane protein 220 [Source:HGNC Symbol;Acc:HGNC:33757]
ENSG00000155380	21176.7	0.306877	0.092532	7.43717e-05	0.00117402	ENST00000538576	ENSP00000441065	6566	SLC16A1	P53985	4374	protein_coding	MCT	1	solute carrier family 16 member 1 [Source:HGNC Symbol;Acc:HGNC:10922]
ENSG00000060982	3154.93	0.66287	0.237783	7.47693e-05	0.00117898	ENST00000261192	ENSP00000261192	586	BCAT1	P54687	9314	protein_coding	BCT1	12	branched chain amino acid transaminase 1 [Source:HGNC Symbol;Acc:HGNC:976]
ENSG00000017260	27717	0.2756	0.0821442	7.51297e-05	0.00118111	ENST00000510168	ENSP00000427461	27032	ATP2C1	P98194	5067	protein_coding	ATP2C1A	3	ATPase secretory pathway Ca2+ transporting 1 [Source:HGNC Symbol;Acc:HGNC:13211]
ENSG00000099864	2329.41	-0.372365	0.117484	7.50136e-05	0.00118111	ENST00000338448	ENSP00000341911	5064	PALM	O75781	2891	protein_coding	KIAA0270	19	paralemmin [Source:HGNC Symbol;Acc:HGNC:8594]
ENSG00000178718	1153.75	-0.528556	0.1839	7.51532e-05	0.00118111	ENST00000322177	ENSP00000317691	54913	RPP25	Q9BUL9	2355	protein_coding	FLJ20374	15	ribonuclease P and MRP subunit p25 [Source:HGNC Symbol;Acc:HGNC:30361]
ENSG00000137274	1981.03	-0.40696	0.131973	7.5242e-05	0.0011812	ENST00000490918		670	BPHL	Q86WA6	3723	protein_coding	Bph-rp	6	biphenyl hydrolase like [Source:HGNC Symbol;Acc:HGNC:1094]
ENSG00000156787	4739.28	0.339784	0.10468	7.54792e-05	0.00118362	ENST00000287380	ENSP00000287380	93594	TBC1D31	Q96DN5	3478	protein_coding	Gm85	8	TBC1 domain family member 31 [Source:HGNC Symbol;Acc:HGNC:30888]
ENSG00000004779	14959.1	0.294514	0.088531	7.65747e-05	0.00119947	ENST00000570319	ENSP00000458770	4706	NDUFAB1	O14561	885	protein_coding	ACP	16	NADH:ubiquinone oxidoreductase subunit AB1 [Source:HGNC Symbol;Acc:HGNC:7694]
ENSG00000100341	741.053	0.530419	0.185962	7.98655e-05	0.00124964	ENST00000597664	ENSP00000471069	150379	PNPLA5	Q7Z6Z6	2540	protein_coding	dJ388M5.4	22	patatin like phospholipase domain containing 5 [Source:HGNC Symbol;Acc:HGNC:24888]
ENSG00000186998	1386.93	0.352117	0.110131	8.0284e-05	0.00125481	ENST00000334018	ENSP00000335481	129080	EMID1	B0QYK2	2128	protein_coding	EMI5	22	EMI domain containing 1 [Source:HGNC Symbol;Acc:HGNC:18036]
ENSG00000151553	910.087	-0.592504	0.211883	8.08647e-05	0.0012625	ENST00000369248	ENSP00000358251	57700	FAM160B1	Q5W0V3	5774	protein_coding	bA106M7.3	10	family with sequence similarity 160 member B1 [Source:HGNC Symbol;Acc:HGNC:29320]
ENSG00000213626	8117.71	-0.4233	0.140103	8.11652e-05	0.0012658	ENST00000395323	ENSP00000378733	81606	LBH	Q53QV2	2930	protein_coding		2	LBH regulator of WNT signaling pathway [Source:HGNC Symbol;Acc:HGNC:29532]
ENSG00000127152	759.17	-0.443192	0.149221	8.34653e-05	0.0013002	ENST00000357195	ENSP00000349723	64919	BCL11B	Q9C0K0	8528	protein_coding	CTIP-2	14	BAF chromatin remodeling complex subunit BCL11B [Source:HGNC Symbol;Acc:HGNC:13222]
ENSG00000169330	3595.01	0.44746	0.151154	8.37914e-05	0.0013002	ENST00000305428	ENSP00000307461	23251	MINAR1	Q9UPX6	6926	protein_coding	KIAA1024	15	membrane integral NOTCH2 associated receptor 1 [Source:HGNC Symbol;Acc:HGNC:29172]
ENSG00000182175	423.733	-0.538458	0.190329	8.3571e-05	0.0013002	ENST00000329082	ENSP00000330005	56963	RGMA	F5H7G2	11350	protein_coding	RGM	15	repulsive guidance molecule BMP co-receptor a [Source:HGNC Symbol;Acc:HGNC:30308]
ENSG00000188833	5830.68	0.597729	0.214892	8.36923e-05	0.0013002	ENST00000461823		377841	ENTPD8	Q5MY95	2836	protein_coding	NTPDase-8	9	ectonucleoside triphosphate diphosphohydrolase 8 [Source:HGNC Symbol;Acc:HGNC:24860]
ENSG00000260027	1380.97	-0.403233	0.131897	8.38279e-05	0.0013002	ENST00000239165	ENSP00000239165	3217	HOXB7	P09629	1363	protein_coding	HOX2	17	homeobox B7 [Source:HGNC Symbol;Acc:HGNC:5118]
ENSG00000130508	1558.32	-0.569634	0.203525	8.42566e-05	0.00130543	ENST00000252804	ENSP00000252804	7837	PXDN	Q92626	6817	protein_coding	D2S448	2	peroxidasin [Source:HGNC Symbol;Acc:HGNC:14966]
ENSG00000130702	2110	-0.431013	0.144069	8.43889e-05	0.00130605	ENST00000252999	ENSP00000252999	3911	LAMA5	O15230	11426	protein_coding		20	laminin subunit alpha 5 [Source:HGNC Symbol;Acc:HGNC:6485]
ENSG00000047579	1852.06	-0.343679	0.107502	8.54912e-05	0.00132038	ENST00000338950	ENSP00000344718	84062	DTNBP1	Q96EV8	1880	protein_coding	BLOC1S8	6	dystrobrevin binding protein 1 [Source:HGNC Symbol;Acc:HGNC:17328]
ENSG00000105245	3634.29	0.330544	0.102444	8.55e-05	0.00132038	ENST00000252891	ENSP00000252891	9253	NUMBL	Q9Y6R0	3561	protein_coding	CAG3A	19	NUMB like endocytic adaptor protein [Source:HGNC Symbol;Acc:HGNC:8061]
ENSG00000163848	13234.5	0.335354	0.104421	8.66828e-05	0.00133719	ENST00000360647	ENSP00000353863	7707	ZNF148	Q9UQR1	9651	protein_coding	BERF-1	3	zinc finger protein 148 [Source:HGNC Symbol;Acc:HGNC:12933]
ENSG00000114982	11834.7	-0.397873	0.130151	8.72327e-05	0.00134421	ENST00000670907	ENSP00000499297	55683	KANSL3	Q9P2N6	5310	protein_coding	FLJ10081	2	KAT8 regulatory NSL complex subunit 3 [Source:HGNC Symbol;Acc:HGNC:25473]
ENSG00000166922	202.915	-0.817991	0.306394	8.83767e-05	0.0013589	ENST00000300175	ENSP00000300175	6447	SCG5	P05408	1238	protein_coding	7B2	15	secretogranin V [Source:HGNC Symbol;Acc:HGNC:10816]
ENSG00000169976	6392.28	0.305595	0.0935985	8.83349e-05	0.0013589	ENST00000367569	ENSP00000356541	83443	SF3B5	Q9BWJ5	690	protein_coding	MGC3133	6	splicing factor 3b subunit 5 [Source:HGNC Symbol;Acc:HGNC:21083]
ENSG00000197261	33.8895	-1.35715	0.576113	8.90558e-05	0.00136786	ENST00000371194	ENSP00000431184	135398	C6orf141	Q5SZD1	1820	protein_coding	MGC46457	6	chromosome 6 open reading frame 141 [Source:HGNC Symbol;Acc:HGNC:21351]
ENSG00000188158	179.793	-1.33311	0.562988	8.99482e-05	0.00138008	ENST00000615422	ENSP00000480113	4810	NHS	A0A087WWC4	8860	protein_coding		X	NHS actin remodeling regulator [Source:HGNC Symbol;Acc:HGNC:7820]
ENSG00000118922	813.85	-0.716907	0.265592	9.0568e-05	0.00138809	ENST00000377669	ENSP00000366897	11278	KLF12	Q9Y4X4	10637	protein_coding	AP-2rep	13	Kruppel like factor 12 [Source:HGNC Symbol;Acc:HGNC:6346]
ENSG00000042493	110.178	-1.03275	0.407372	9.45584e-05	0.00144613	ENST00000263867	ENSP00000263867	822	CAPG	P40121	1250	protein_coding	AFCP	2	capping actin protein, gelsolin like [Source:HGNC Symbol;Acc:HGNC:1474]
ENSG00000168528	1212.69	-0.585689	0.213105	9.45302e-05	0.00144613	ENST00000491976		347735	SERINC2	Q96SA4	2807	protein_coding	FKSG84	1	serine incorporator 2 [Source:HGNC Symbol;Acc:HGNC:23231]
ENSG00000165704	9188.79	0.422086	0.14222	9.62192e-05	0.00146995	ENST00000298556	ENSP00000298556	3251	HPRT1	P00492	1395	protein_coding	HGPRT	X	hypoxanthine phosphoribosyltransferase 1 [Source:HGNC Symbol;Acc:HGNC:5157]
ENSG00000155011	164.35	-1.54137	0.721443	9.90131e-05	0.00151101	ENST00000285311	ENSP00000285311	27123	DKK2	Q9UBU2	3654	protein_coding		4	dickkopf WNT signaling pathway inhibitor 2 [Source:HGNC Symbol;Acc:HGNC:2892]
ENSG00000146038	2310.73	-0.420113	0.141853	9.93383e-05	0.00151435	ENST00000378454	ENSP00000367715	51473	DCDC2	Q9UHG0	4715	protein_coding	DCDC2A	6	doublecortin domain containing 2 [Source:HGNC Symbol;Acc:HGNC:18141]
ENSG00000099204	7131.73	-0.464703	0.161905	9.98665e-05	0.00151915	ENST00000369252	ENSP00000358256	3983	ABLIM1	O14639	7690	protein_coding	ABLIM	10	actin binding LIM protein 1 [Source:HGNC Symbol;Acc:HGNC:78]
ENSG00000136021	20647.7	0.508518	0.181328	9.97602e-05	0.00151915	ENST00000360820	ENSP00000354061	55681	SCYL2	Q6P3W7	5977	protein_coding	CVAK104	12	SCY1 like pseudokinase 2 [Source:HGNC Symbol;Acc:HGNC:19286]
ENSG00000164124	207.587	0.899395	0.348353	0.000100358	0.00152499	ENST00000503404		55314	TMEM144	Q7Z5S9	4872	protein_coding	FLJ11155	4	transmembrane protein 144 [Source:HGNC Symbol;Acc:HGNC:25633]
ENSG00000163714	23208.8	0.33129	0.104426	0.000100577	0.00152506	ENST00000473835	ENSP00000418563	23350	U2SURP	O15042	7424	protein_coding	fSAPa	3	U2 snRNP associated SURP domain containing [Source:HGNC Symbol;Acc:HGNC:30855]
ENSG00000175164	66.9574	-1.08942	0.440284	0.000100493	0.00152506	ENST00000453660		28	ABO	W6JLF7	6359	protein_coding	A3GALNT	9	ABO, alpha 1-3-N-acetylgalactosaminyltransferase and alpha 1-3-galactosyltransferase [Source:HGNC Symbol;Acc:HGNC:79]
ENSG00000060069	3764.44	-0.385807	0.127335	0.000103524	0.00156733	ENST00000613122	ENSP00000484525	9150	CTDP1	Q9Y5B0	3744	protein_coding	FCP1	18	CTD phosphatase subunit 1 [Source:HGNC Symbol;Acc:HGNC:2498]
ENSG00000166002	1081.06	0.498831	0.177855	0.000103585	0.00156733	ENST00000298966	ENSP00000298966	56935	SMCO4	Q9NRQ5	987	protein_coding	C11orf75	11	single-pass membrane protein with coiled-coil domains 4 [Source:HGNC Symbol;Acc:HGNC:24810]
ENSG00000283599	602.196	0.693983	0.26098	0.000103713	0.0015676	ENST00000636096	ENSP00000490941	101059915	BX276092.9	A0A1B0GV59	1722	protein_coding		X	chromosome X open reading frame 49-like [Source:NCBI gene;Acc:101059915]
ENSG00000136003	8470.67	0.302633	0.0940407	0.000104115	0.00157201	ENST00000545932		23479	ISCU	Q9H1K1	3685	protein_coding	hnifU	12	iron-sulfur cluster assembly enzyme [Source:HGNC Symbol;Acc:HGNC:29882]
ENSG00000106397	22197.3	0.27498	0.0845267	0.000105359	0.0015891	ENST00000223127	ENSP00000223127	8985	PLOD3	O60568	2821	protein_coding	LH3	7	procollagen-lysine,2-oxoglutarate 5-dioxygenase 3 [Source:HGNC Symbol;Acc:HGNC:9083]
ENSG00000250479	6834.13	0.508486	0.182782	0.000106701	0.00160764	ENST00000484558	ENSP00000418428	400916	CHCHD10	Q8WYQ3	700	protein_coding	C22orf16	22	coiled-coil-helix-coiled-coil-helix domain containing 10 [Source:HGNC Symbol;Acc:HGNC:15559]
ENSG00000196476	196.935	-1.06257	0.43143	0.000106876	0.00160857	ENST00000400269	ENSP00000383128	140680	C20orf96	Q9NUD7	1608	protein_coding	dJ1103G7.2	20	chromosome 20 open reading frame 96 [Source:HGNC Symbol;Acc:HGNC:16227]
ENSG00000144278	5854.85	0.446273	0.154936	0.000107333	0.00161374	ENST00000392825	ENSP00000376570	114805	GALNT13	Q8IUC8	5657	protein_coding	GalNAc-T13	2	polypeptide N-acetylgalactosaminyltransferase 13 [Source:HGNC Symbol;Acc:HGNC:23242]
ENSG00000135363	46.0632	-1.29461	0.562084	0.000107992	0.00162193	ENST00000257818	ENSP00000257818	4005	LMO2	P25791	2081	protein_coding	RBTN2	11	LIM domain only 2 [Source:HGNC Symbol;Acc:HGNC:6642]
ENSG00000125355	424.178	-0.902687	0.354417	0.000108701	0.00163086	ENST00000371369	ENSP00000360420	55026	TMEM255A	Q5JRV8	3425	protein_coding	FAM70A	X	transmembrane protein 255A [Source:HGNC Symbol;Acc:HGNC:26086]
ENSG00000097007	6917.37	-0.297957	0.092932	0.000110781	0.00165856	ENST00000318560	ENSP00000323315	25	ABL1	P00519	5578	protein_coding	ABL	9	ABL proto-oncogene 1, non-receptor tyrosine kinase [Source:HGNC Symbol;Acc:HGNC:76]
ENSG00000100554	3843.43	-0.317317	0.10007	0.000110706	0.00165856	ENST00000554087	ENSP00000451167	51382	ATP6V1D	Q9Y5K8	1750	protein_coding	ATP6M	14	ATPase H+ transporting V1 subunit D [Source:HGNC Symbol;Acc:HGNC:13527]
ENSG00000165943	2407.93	-0.315436	0.0994285	0.000111472	0.00166716	ENST00000556883	ENSP00000451594	64112	MOAP1	Q96BY2	2529	protein_coding	MAP-1	14	modulator of apoptosis 1 [Source:HGNC Symbol;Acc:HGNC:16658]
ENSG00000174177	2946.55	0.311684	0.0980512	0.000111827	0.0016707	ENST00000567949	ENSP00000456908	348180	CTU2	Q2VPK5	1905	protein_coding	C16orf84	16	cytosolic thiouridylase subunit 2 [Source:HGNC Symbol;Acc:HGNC:28005]
ENSG00000139289	55207.8	-0.391197	0.130936	0.000112756	0.00168106	ENST00000266671	ENSP00000266671	22822	PHLDA1	Q8WV24	8069	protein_coding	DT1P1B11	12	pleckstrin homology like domain family A member 1 [Source:HGNC Symbol;Acc:HGNC:8933]
ENSG00000157765	45.503	-1.14216	0.478331	0.000112707	0.00168106	ENST00000382051	ENSP00000371483	10568	SLC34A2	O95436	4115	protein_coding	NAPI-3B	4	solute carrier family 34 member 2 [Source:HGNC Symbol;Acc:HGNC:11020]
ENSG00000115541	9743.03	0.345245	0.111321	0.000113136	0.00168496	ENST00000463841		3336	HSPE1	P61604	700	protein_coding	CPN10	2	heat shock protein family E (Hsp10) member 1 [Source:HGNC Symbol;Acc:HGNC:5269]
ENSG00000174721	629.071	-0.510732	0.185116	0.000113255	0.00168497	ENST00000311575	ENSP00000339067	143282	FGFBP3	Q8TAT2	2553	protein_coding	C10orf13	10	fibroblast growth factor binding protein 3 [Source:HGNC Symbol;Acc:HGNC:23428]
ENSG00000137203	5654.3	-0.438768	0.152678	0.000114445	0.00170089	ENST00000379608	ENSP00000368928	7020	TFAP2A	C1K3N0	3829	protein_coding	AP-2	6	transcription factor AP-2 alpha [Source:HGNC Symbol;Acc:HGNC:11742]
ENSG00000170577	916.352	-0.400065	0.135137	0.000114615	0.00170164	ENST00000303077	ENSP00000304502	10736	SIX2	Q9NPC8	2206	protein_coding		2	SIX homeobox 2 [Source:HGNC Symbol;Acc:HGNC:10888]
ENSG00000130038	125.309	1.03097	0.421631	0.000116044	0.00172106	ENST00000514026		84766	CRACR2A	Q9BSW2	7554	protein_coding	EFCAB4B	12	calcium release activated channel regulator 2A [Source:HGNC Symbol;Acc:HGNC:28657]
ENSG00000039068	1538.03	-0.933396	0.373535	0.000117098	0.00173296	ENST00000611625	ENSP00000481063	999	CDH1	P12830	4878	protein_coding	CD324	16	cadherin 1 [Source:HGNC Symbol;Acc:HGNC:1748]
ENSG00000154556	6164.9	-0.396559	0.133911	0.000117212	0.00173296	ENST00000284776	ENSP00000284776	8470	SORBS2	O94875	5996	protein_coding	ARGBP2	4	sorbin and SH3 domain containing 2 [Source:HGNC Symbol;Acc:HGNC:24098]
ENSG00000170373	10923.5	0.540569	0.199194	0.000117128	0.00173296	ENST00000304749	ENSP00000305731	1469	CST1	P01037	760	protein_coding		20	cystatin SN [Source:HGNC Symbol;Acc:HGNC:2473]
ENSG00000164626	160.65	0.829496	0.326081	0.000119845	0.00177005	ENST00000359534	ENSP00000352527	8645	KCNK5	O95279	3783	protein_coding	K2p5.1	6	potassium two pore domain channel subfamily K member 5 [Source:HGNC Symbol;Acc:HGNC:6280]
ENSG00000173614	1278.86	0.37312	0.12389	0.00012012	0.00177227	ENST00000377205	ENSP00000366410	64802	NMNAT1	Q9HAN9	3734	protein_coding	LCA9	1	nicotinamide nucleotide adenylyltransferase 1 [Source:HGNC Symbol;Acc:HGNC:17877]
ENSG00000174080	2002.97	-0.598006	0.225091	0.000120358	0.00177394	ENST00000310325	ENSP00000310832	8722	CTSF	Q9UBX1	2044	protein_coding	CATSF	11	cathepsin F [Source:HGNC Symbol;Acc:HGNC:2531]
ENSG00000151445	2277.72	-0.353631	0.115647	0.000121176	0.00178414	ENST00000553888	ENSP00000452181	63894	VIPAS39	Q9H9C1	2934	protein_coding	C14orf133	14	VPS33B interacting protein, apical-basolateral polarity regulator, spe-39 homolog [Source:HGNC Symbol;Acc:HGNC:20347]
ENSG00000181218	303.604	-0.755343	0.293842	0.000122323	0.00179917	ENST00000366695	ENSP00000355656	92815	H2AW	Q7L7L0	895	protein_coding	HIST3H2A	1	H2A.W histone [Source:HGNC Symbol;Acc:HGNC:20507]
ENSG00000153071	91.9309	-0.833906	0.329375	0.000122797	0.00180428	ENST00000545653	ENSP00000439919	1601	DAB2	P98082	4537	protein_coding	DOC-2	5	DAB adaptor protein 2 [Source:HGNC Symbol;Acc:HGNC:2662]
ENSG00000167487	654.757	0.487381	0.176957	0.000126279	0.00185353	ENST00000300976	ENSP00000300976	55295	KLHL26	Q53HC5	4351	protein_coding		19	kelch like family member 26 [Source:HGNC Symbol;Acc:HGNC:25623]
ENSG00000100532	1219.17	-0.379095	0.12725	0.000126438	0.00185395	ENST00000557429		10668	CGRRF1	Q99675	2309	protein_coding	CGR19	14	cell growth regulator with ring finger domain 1 [Source:HGNC Symbol;Acc:HGNC:15528]
ENSG00000076242	2351.47	-0.316606	0.101294	0.000127763	0.00187145	ENST00000674107		4292	MLH1	P40692	2827	protein_coding	COCA2	3	mutL homolog 1 [Source:HGNC Symbol;Acc:HGNC:7127]
ENSG00000061337	92.3292	-1.15421	0.498744	0.000129241	0.00189038	ENST00000381569	ENSP00000370981	11178	LZTS1	Q9Y250	5706	protein_coding	FEZ1	8	leucine zipper tumor suppressor 1 [Source:HGNC Symbol;Acc:HGNC:13861]
ENSG00000179950	24453.1	0.304346	0.0967577	0.000129321	0.00189038	ENST00000524570		22827	PUF60	Q9UHX1	1934	protein_coding	FIR	8	poly(U) binding splicing factor 60 [Source:HGNC Symbol;Acc:HGNC:17042]
ENSG00000131828	41868.4	0.34643	0.113532	0.000130222	0.00189963	ENST00000379806	ENSP00000369134	5160	PDHA1	P08559	3484	protein_coding	PDHA	X	pyruvate dehydrogenase E1 subunit alpha 1 [Source:HGNC Symbol;Acc:HGNC:8806]
ENSG00000147862	1661.39	0.589937	0.223891	0.000130184	0.00189963	ENST00000380953	ENSP00000370340	4781	NFIB	O00712	8576	protein_coding	NFI-RED	9	nuclear factor I B [Source:HGNC Symbol;Acc:HGNC:7785]
ENSG00000099284	10680.3	-0.422081	0.147442	0.000131307	0.0019135	ENST00000373255	ENSP00000362352	55506	MACROH2A2	Q9P0M6	1932	protein_coding	H2AFY2	10	macroH2A.2 histone [Source:HGNC Symbol;Acc:HGNC:14453]
ENSG00000178996	2874.2	0.591138	0.224724	0.000131504	0.00191441	ENST00000381410	ENSP00000370817	112574	SNX18	Q96RF0	5223	protein_coding	SH3PX2	5	sorting nexin 18 [Source:HGNC Symbol;Acc:HGNC:19245]
ENSG00000111481	26073.8	0.250668	0.0781734	0.000131754	0.00191609	ENST00000262061	ENSP00000262061	22818	COPZ1	P61923	1890	protein_coding	CGI-120	12	COPI coat complex subunit zeta 1 [Source:HGNC Symbol;Acc:HGNC:2243]
ENSG00000065675	736.851	-1.01341	0.422819	0.000132365	0.00192302	ENST00000263125	ENSP00000263125	5588	PRKCQ	Q04759	3255	protein_coding		10	protein kinase C theta [Source:HGNC Symbol;Acc:HGNC:9410]
ENSG00000031081	140.274	-1.10103	0.471156	0.000133045	0.00193092	ENST00000264245	ENSP00000264245	57514	ARHGAP31	Q2M1Z3	9307	protein_coding	CDGAP	3	Rho GTPase activating protein 31 [Source:HGNC Symbol;Acc:HGNC:29216]
ENSG00000243716	696.473	0.712488	0.279714	0.000137005	0.00198637	ENST00000415654		100132247	NPIPB5	A8MRT5	5708	protein_coding		16	nuclear pore complex interacting protein family member B5 [Source:HGNC Symbol;Acc:HGNC:37233]
ENSG00000167535	538.747	-0.674726	0.263106	0.000137551	0.00199225	ENST00000548860		784	CACNB3	P54284	4029	protein_coding	CACNLB3	12	calcium voltage-gated channel auxiliary subunit beta 3 [Source:HGNC Symbol;Acc:HGNC:1403]
ENSG00000133863	2703.53	0.645441	0.250941	0.000140622	0.00203466	ENST00000638951	ENSP00000492713	56154	TEX15	Q9BXT5	11341	protein_coding	CT42	8	testis expressed 15, meiosis and synapsis associated [Source:HGNC Symbol;Acc:HGNC:11738]
ENSG00000023909	8186.47	0.415071	0.145457	0.000141187	0.00204075	ENST00000370238	ENSP00000359258	2730	GCLM	P48507	4883	protein_coding	GLCLR	1	glutamate-cysteine ligase modifier subunit [Source:HGNC Symbol;Acc:HGNC:4312]
ENSG00000116014	174.927	-0.714015	0.281886	0.000141938	0.00204953	ENST00000234371	ENSP00000234371	84634	KISS1R	Q969F8	1624	protein_coding	AXOR12	19	KISS1 receptor [Source:HGNC Symbol;Acc:HGNC:4510]
ENSG00000169180	29933.6	0.268731	0.0848523	0.000142182	0.00205096	ENST00000304658	ENSP00000302790	23214	XPO6	Q96QU8	4422	protein_coding	FLJ22519	16	exportin 6 [Source:HGNC Symbol;Acc:HGNC:19733]
ENSG00000164654	4575.14	0.349571	0.116011	0.000142415	0.00205225	ENST00000340080	ENSP00000339881	54468	MIOS	Q9NXC5	4877	protein_coding	FLJ20323	7	meiosis regulator for oocyte development [Source:HGNC Symbol;Acc:HGNC:21905]
ENSG00000163536	22159.5	-0.526415	0.198054	0.000143987	0.00207281	ENST00000295777	ENSP00000295777	5274	SERPINI1	Q99574	1907	protein_coding	PI12	3	serpin family I member 1 [Source:HGNC Symbol;Acc:HGNC:8943]
ENSG00000110811	1219.04	-0.641015	0.250025	0.000144856	0.0020832	ENST00000536140		10536	P3H3	Q8IVL6	3226	protein_coding	GRCB	12	prolyl 3-hydroxylase 3 [Source:HGNC Symbol;Acc:HGNC:19318]
ENSG00000151690	1488.68	-0.398632	0.138377	0.00014607	0.00209853	ENST00000392328	ENSP00000376141	54842	MFSD6	Q6ZSS7	4796	protein_coding	FLJ20160	2	major facilitator superfamily domain containing 6 [Source:HGNC Symbol;Acc:HGNC:24711]
ENSG00000072736	13303.7	0.256845	0.0810357	0.0001464	0.00209903	ENST00000349223	ENSP00000264008	4775	NFATC3	Q12968	6328	protein_coding	NFAT4	16	nuclear factor of activated T cells 3 [Source:HGNC Symbol;Acc:HGNC:7777]
ENSG00000168389	6511.76	0.401833	0.139889	0.000146277	0.00209903	ENST00000480630		84879	MFSD2A	Q8NA29	2432	protein_coding	FLJ14490	1	major facilitator superfamily domain containing 2A [Source:HGNC Symbol;Acc:HGNC:25897]
ENSG00000166965	4920.78	0.390818	0.134856	0.000146913	0.00210427	ENST00000555737		91433	RCCD1	A6NED2	3157	protein_coding	MGC14386	15	RCC1 domain containing 1 [Source:HGNC Symbol;Acc:HGNC:30457]
ENSG00000079156	3261.42	-0.472759	0.173576	0.000147626	0.00211084	ENST00000190611	ENSP00000190611	114880	OSBPL6	Q9BZF3	10652	protein_coding	ORP6	2	oxysterol binding protein like 6 [Source:HGNC Symbol;Acc:HGNC:16388]
ENSG00000147257	462.478	0.746967	0.29863	0.000147668	0.00211084	ENST00000394299	ENSP00000377836	2719	GPC3	P51654	2336	protein_coding	DGSX	X	glypican 3 [Source:HGNC Symbol;Acc:HGNC:4451]
ENSG00000116141	2453.51	-0.309446	0.100122	0.000148376	0.00211883	ENST00000366917	ENSP00000355884	4139	MARK1	Q9P0L2	5370	protein_coding	MARK	1	microtubule affinity regulating kinase 1 [Source:HGNC Symbol;Acc:HGNC:6896]
ENSG00000179915	27.7366	-1.34183	0.64076	0.000148705	0.0021214	ENST00000406316	ENSP00000384311	9378	NRXN1	Q9ULB1	9375	protein_coding	Hs.22998	2	neurexin 1 [Source:HGNC Symbol;Acc:HGNC:8008]
ENSG00000122877	157.726	-0.825062	0.336107	0.000149839	0.00213543	ENST00000242480	ENSP00000242480	1959	EGR2	P11161	2979	protein_coding	KROX20	10	early growth response 2 [Source:HGNC Symbol;Acc:HGNC:3239]
ENSG00000213066	1408.26	0.3688	0.125303	0.000151482	0.00215668	ENST00000366847	ENSP00000355812	11116	FGFR1OP	O95684	13956	protein_coding	FOP	6	FGFR1 oncogene partner [Source:HGNC Symbol;Acc:HGNC:17012]
ENSG00000168827	13316.2	0.261532	0.0829335	0.000152047	0.00216256	ENST00000486715	ENSP00000419038	85476	GFM1	Q96RP9	6478	protein_coding	EFGM	3	G elongation factor mitochondrial 1 [Source:HGNC Symbol;Acc:HGNC:13780]
ENSG00000056487	184.741	-0.94969	0.399978	0.000152242	0.00216317	ENST00000313237	ENSP00000324403	112885	PHF21B	Q96EK2	3976	protein_coding	BHC80L	22	PHD finger protein 21B [Source:HGNC Symbol;Acc:HGNC:25161]
ENSG00000175110	10891	0.258736	0.0820261	0.000152949	0.00216888	ENST00000492644		56945	MRPS22	P82650	2160	protein_coding	C3orf5	3	mitochondrial ribosomal protein S22 [Source:HGNC Symbol;Acc:HGNC:14508]
ENSG00000213420	477.059	-0.645579	0.254011	0.000152818	0.00216888	ENST00000292377	ENSP00000292377	221914	GPC2	Q8N158	2546	protein_coding	cerebroglycan	7	glypican 2 [Source:HGNC Symbol;Acc:HGNC:4450]
ENSG00000239521	2258.18	-0.423074	0.150722	0.00015327	0.00217127	ENST00000328453		352954	CASTOR3	Q8NAP1	3526	protein_coding	DKFZp686B07267	7	CASTOR family member 3 [Source:HGNC Symbol;Acc:HGNC:29954]
ENSG00000178695	1415.21	0.586041	0.227205	0.000153598	0.00217375	ENST00000377474	ENSP00000366694	115207	KCTD12	Q96CX2	6231	protein_coding	C13orf2	13	potassium channel tetramerization domain containing 12 [Source:HGNC Symbol;Acc:HGNC:14678]
ENSG00000198453	47.6072	-1.23103	0.568128	0.000154768	0.00218814	ENST00000333987	ENSP00000334685	374900	ZNF568	Q3ZCX4	4096	protein_coding	DKFZp686B0797	19	zinc finger protein 568 [Source:HGNC Symbol;Acc:HGNC:25392]
ENSG00000196083	158.898	0.805581	0.328742	0.000155341	0.00219405	ENST00000317757	ENSP00000314807	3556	IL1RAP	Q9NPH3	5413	protein_coding	C3orf13	3	interleukin 1 receptor accessory protein [Source:HGNC Symbol;Acc:HGNC:5995]
ENSG00000138050	2752.93	0.338627	0.11256	0.000156296	0.00220536	ENST00000460072		80745	THUMPD2	Q9BTF0	3148	protein_coding	C2orf8	2	THUMP domain containing 2 [Source:HGNC Symbol;Acc:HGNC:14890]
ENSG00000137497	27956.2	-0.278154	0.0891413	0.000158948	0.00224055	ENST00000358965	ENSP00000351851	4926	NUMA1	Q14980	7227	protein_coding		11	nuclear mitotic apparatus protein 1 [Source:HGNC Symbol;Acc:HGNC:8059]
ENSG00000185518	92.0023	-1.451	0.750266	0.000160168	0.00225328	ENST00000394232	ENSP00000377779	9899	SV2B	Q7L1I2	11279	protein_coding	HsT19680	15	synaptic vesicle glycoprotein 2B [Source:HGNC Symbol;Acc:HGNC:16874]
ENSG00000198832	594.461	0.575937	0.223864	0.000160071	0.00225328	ENST00000490967		140606	SELENOM	Q8WWX9	2070	protein_coding	SELM	22	selenoprotein M [Source:HGNC Symbol;Acc:HGNC:30397]
ENSG00000110172	14362.7	0.379025	0.130878	0.000160945	0.00226198	ENST00000533724		26973	CHORDC1	Q9UHD1	5361	protein_coding	CHP-1	11	cysteine and histidine rich domain containing 1 [Source:HGNC Symbol;Acc:HGNC:14525]
ENSG00000177628	4151.86	-0.270023	0.0863841	0.000161327	0.00226454	ENST00000327247	ENSP00000314508	2629	GBA	P04062	2387	protein_coding	GBA1	1	glucosylceramidase beta [Source:HGNC Symbol;Acc:HGNC:4177]
ENSG00000188042	21582.4	-0.328306	0.108646	0.000161446	0.00226454	ENST00000390645	ENSP00000375057	10123	ARL4C	P56559	4013	protein_coding	ARL7	2	ADP ribosylation factor like GTPase 4C [Source:HGNC Symbol;Acc:HGNC:698]
ENSG00000056277	3121.47	0.384109	0.133359	0.000162265	0.00227155	ENST00000370978	ENSP00000360017	55609	ZNF280C	Q8ND82	4638	protein_coding	FLJ20095	X	zinc finger protein 280C [Source:HGNC Symbol;Acc:HGNC:25955]
ENSG00000204131	226.572	-0.753165	0.306047	0.000162242	0.00227155	ENST00000633930	ENSP00000488668	340527	NHSL2	Q5HYW2	13660	protein_coding		X	NHS like 2 [Source:HGNC Symbol;Acc:HGNC:33737]
ENSG00000089916	3992.04	-0.374929	0.129209	0.000163161	0.00228185	ENST00000261530	ENSP00000261530	55668	GPATCH2L	Q9NWQ4	14021	protein_coding	C14orf118	14	G-patch domain containing 2 like [Source:HGNC Symbol;Acc:HGNC:20210]
ENSG00000166822	2867.04	0.334784	0.111537	0.000163837	0.00228905	ENST00000561878	ENSP00000454404	124491	TMEM170A	Q8WVE7	5028	protein_coding	FLJ37611	16	transmembrane protein 170A [Source:HGNC Symbol;Acc:HGNC:29577]
ENSG00000114480	3228.29	0.316115	0.104126	0.000167804	0.00234218	ENST00000429644	ENSP00000410833	2632	GBE1	Q04446	2941	protein_coding		3	1,4-alpha-glucan branching enzyme 1 [Source:HGNC Symbol;Acc:HGNC:4180]
ENSG00000158109	4254.74	0.316451	0.104339	0.000168923	0.00235549	ENST00000378344	ENSP00000367595	127262	TPRG1L	Q5T0D9	2401	protein_coding	FAM79A	1	tumor protein p63 regulated 1 like [Source:HGNC Symbol;Acc:HGNC:27007]
ENSG00000080503	4037.46	0.475867	0.178269	0.000169974	0.0023655	ENST00000637806	ENSP00000490551	6595	SMARCA2	P51531	7061	protein_coding	BAF190	9	SWI/SNF related, matrix associated, actin dependent regulator of chromatin, subfamily a, member 2 [Source:HGNC Symbol;Acc:HGNC:11098]
ENSG00000162078	13.2822	1.62451	1.07004	0.00016981	0.0023655	ENST00000570670	ENSP00000460793	124220	ZG16B	Q96DA0	1468	protein_coding	HRPE773	16	zymogen granule protein 16B [Source:HGNC Symbol;Acc:HGNC:30456]
ENSG00000125878	220.708	0.695114	0.282024	0.000174025	0.00241865	ENST00000246080	ENSP00000246080	6939	TCF15	Q12870	1555	protein_coding	bHLHa40	20	transcription factor 15 [Source:HGNC Symbol;Acc:HGNC:11627]
ENSG00000174953	14558.1	0.304092	0.0997692	0.000174133	0.00241865	ENST00000496811	ENSP00000417078	170506	DHX36	Q9H2U1	6723	protein_coding	DDX36	3	DEAH-box helicase 36 [Source:HGNC Symbol;Acc:HGNC:14410]
ENSG00000142961	483.429	-0.4855	0.184147	0.000178747	0.00248031	ENST00000371940	ENSP00000361008	148932	MOB3C	Q70IA8	5725	protein_coding	MOB1E	1	MOB kinase activator 3C [Source:HGNC Symbol;Acc:HGNC:29800]
ENSG00000106006	435.463	-0.506123	0.194286	0.000179817	0.00249272	ENST00000222728	ENSP00000222728	3203	HOXA6	P31267	989	protein_coding	HOX1	7	homeobox A6 [Source:HGNC Symbol;Acc:HGNC:5107]
ENSG00000175166	183031	0.272725	0.0883483	0.000180382	0.00249812	ENST00000310118	ENSP00000310129	5708	PSMD2	Q13200	2913	protein_coding	MGC14274	3	proteasome 26S subunit, non-ATPase 2 [Source:HGNC Symbol;Acc:HGNC:9559]
ENSG00000117598	166.861	-0.847711	0.358869	0.000180981	0.00250398	ENST00000672681	ENSP00000500930	163404	PLPPR5	Q32ZL2	4267	protein_coding	LPPR5	1	phospholipid phosphatase related 5 [Source:HGNC Symbol;Acc:HGNC:31703]
ENSG00000186432	26954.8	0.359744	0.124045	0.00018326	0.00253305	ENST00000334256	ENSP00000334373	3840	KPNA4	O00629	8952	protein_coding	IPOA3	3	karyopherin subunit alpha 4 [Source:HGNC Symbol;Acc:HGNC:6397]
ENSG00000120053	4949.83	0.317763	0.1059	0.000184261	0.00254441	ENST00000370508	ENSP00000359539	2805	GOT1	P17174	1978	protein_coding	AST1	10	glutamic-oxaloacetic transaminase 1 [Source:HGNC Symbol;Acc:HGNC:4432]
ENSG00000185670	481.437	-0.466035	0.175738	0.000187164	0.00258199	ENST00000673933	ENSP00000501025	79842	ZBTB3	Q9H5J0	2972	protein_coding	FLJ23392	11	zinc finger and BTB domain containing 3 [Source:HGNC Symbol;Acc:HGNC:22918]
ENSG00000170374	37.7643	-1.28317	0.639812	0.00019165	0.00264131	ENST00000536324	ENSP00000443827	121340	SP7	Q8TDD2	3123	protein_coding	osterix	12	Sp7 transcription factor [Source:HGNC Symbol;Acc:HGNC:17321]
ENSG00000114631	5774.12	0.287727	0.0946372	0.000194595	0.00267931	ENST00000342480	ENSP00000345359	50512	PODXL2	Q9NZ53	2175	protein_coding	endoglycan	3	podocalyxin like 2 [Source:HGNC Symbol;Acc:HGNC:17936]
ENSG00000184900	12778	0.293426	0.0968511	0.000195156	0.00268443	ENST00000411651	ENSP00000409666	6612	SUMO3	P55854	1921	protein_coding	SMT3A	21	small ubiquitin like modifier 3 [Source:HGNC Symbol;Acc:HGNC:11124]
ENSG00000084710	2440.43	-0.490512	0.188997	0.000196517	0.00270055	ENST00000403714	ENSP00000384081	22979	EFR3B	Q9Y2G0	7486	protein_coding	FLJ37871	2	EFR3 homolog B [Source:HGNC Symbol;Acc:HGNC:29155]
ENSG00000091127	5022.92	0.304345	0.101288	0.000197744	0.00271232	ENST00000469408	ENSP00000417402	54517	PUS7	Q96PZ0	3525	protein_coding	FLJ20485	7	pseudouridine synthase 7 [Source:HGNC Symbol;Acc:HGNC:26033]
ENSG00000182310	33.0975	1.32067	0.677342	0.000197756	0.00271232	ENST00000573266		147650	SPACA6	W5XKT8	1960	protein_coding	LET7EH	19	sperm acrosome associated 6 [Source:HGNC Symbol;Acc:HGNC:27113]
ENSG00000102996	1045.03	-0.389256	0.139198	0.000198262	0.00271664	ENST00000219271	ENSP00000219271	4324	MMP15	P51511	4062	protein_coding	MT2-MMP	16	matrix metallopeptidase 15 [Source:HGNC Symbol;Acc:HGNC:7161]
ENSG00000214013	933.461	-0.361082	0.125974	0.000199687	0.00273353	ENST00000318010	ENSP00000326227	2595	GANC	Q8TET4	7781	protein_coding		15	glucosidase alpha, neutral C [Source:HGNC Symbol;Acc:HGNC:4139]
ENSG00000205084	788.379	0.368375	0.129441	0.000200539	0.00274256	ENST00000258173	ENSP00000258173	79583	TMEM231	Q9H6L2	4247	protein_coding	ALYE870	16	transmembrane protein 231 [Source:HGNC Symbol;Acc:HGNC:37234]
ENSG00000120875	789.623	-0.78113	0.331299	0.000201162	0.00274844	ENST00000240100	ENSP00000240100	1846	DUSP4	Q13115	5553	protein_coding	HVH2	8	dual specificity phosphatase 4 [Source:HGNC Symbol;Acc:HGNC:3070]
ENSG00000112320	466.04	-0.523618	0.206214	0.000203385	0.00277614	ENST00000317357	ENSP00000318900	55084	SOBP	A7XYQ1	6225	protein_coding	FLJ10159	6	sine oculis binding protein homolog [Source:HGNC Symbol;Acc:HGNC:29256]
ENSG00000144824	190.564	-0.958074	0.428399	0.000203692	0.00277767	ENST00000431670	ENSP00000405405	90102	PHLDB2	Q86SQ0	6042	protein_coding	FLJ21791	3	pleckstrin homology like domain family B member 2 [Source:HGNC Symbol;Acc:HGNC:29573]
ENSG00000102900	25116.3	0.359774	0.125749	0.000204628	0.00278776	ENST00000542526	ENSP00000440235	9688	NUP93	Q8N1F7	8257	protein_coding	KIAA0095	16	nucleoporin 93 [Source:HGNC Symbol;Acc:HGNC:28958]
ENSG00000179314	10046.2	-0.379275	0.134966	0.000204828	0.00278782	ENST00000574946	ENSP00000460825	23302	WSCD1	Q658N2	5884	protein_coding	KIAA0523	17	WSC domain containing 1 [Source:HGNC Symbol;Acc:HGNC:29060]
ENSG00000073111	67274	0.275118	0.0906239	0.000209139	0.00284377	ENST00000265056	ENSP00000265056	4171	MCM2	P49736	3434	protein_coding	BM28	3	minichromosome maintenance complex component 2 [Source:HGNC Symbol;Acc:HGNC:6944]
ENSG00000166979	815.391	-0.527682	0.209214	0.000210408	0.0028583	ENST00000464037		59271	EVA1C	P58658	2492	protein_coding	B18	21	eva-1 homolog C [Source:HGNC Symbol;Acc:HGNC:13239]
ENSG00000163629	2729.58	0.574108	0.232036	0.000211113	0.00286513	ENST00000436978	ENSP00000394794	5783	PTPN13	Q12923	8573	protein_coding	PTP-BAS	4	protein tyrosine phosphatase non-receptor type 13 [Source:HGNC Symbol;Acc:HGNC:9646]
ENSG00000025039	1401.42	-0.433431	0.162281	0.000211358	0.00286572	ENST00000369415	ENSP00000358423	58528	RRAGD	Q9NQL2	4923	protein_coding	bA11D8.2.1	6	Ras related GTP binding D [Source:HGNC Symbol;Acc:HGNC:19903]
ENSG00000150636	186.825	-0.605344	0.247662	0.000213728	0.0028951	ENST00000360242	ENSP00000353377	79839	CCDC102B	Q68D86	2711	protein_coding	ACY1L	18	coiled-coil domain containing 102B [Source:HGNC Symbol;Acc:HGNC:26295]
ENSG00000163251	1472.56	0.313689	0.106128	0.000215562	0.00291717	ENST00000295417	ENSP00000354607	7855	FZD5	Q13467	7039	protein_coding	C2orf31	2	frizzled class receptor 5 [Source:HGNC Symbol;Acc:HGNC:4043]
ENSG00000169972	2513.24	0.416447	0.154316	0.00021694	0.00293302	ENST00000493657		126789	PUSL1	Q8N0Z8	1783	protein_coding	FLJ90811	1	pseudouridine synthase like 1 [Source:HGNC Symbol;Acc:HGNC:26914]
ENSG00000240583	232.838	0.99083	0.454133	0.000217481	0.00293755	ENST00000311813	ENSP00000311165	358	AQP1	P29972	2914	protein_coding	CHIP28	7	aquaporin 1 (Colton blood group) [Source:HGNC Symbol;Acc:HGNC:633]
ENSG00000148408	263.23	-0.717046	0.303427	0.000218173	0.00294023	ENST00000371372	ENSP00000360423	774	CACNA1B	Q00975	9792	protein_coding	CACNL1A5	9	calcium voltage-gated channel subunit alpha1 B [Source:HGNC Symbol;Acc:HGNC:1389]
ENSG00000160075	21518.9	0.292517	0.0977081	0.0002183	0.00294023	ENST00000359060	ENSP00000351955	29101	SSU72	Q9NP77	4176	protein_coding	HSPC182	1	SSU72 homolog, RNA polymerase II CTD phosphatase [Source:HGNC Symbol;Acc:HGNC:25016]
ENSG00000186297	112.674	0.770762	0.330695	0.000217974	0.00294023	ENST00000400081	ENSP00000382953	2558	GABRA5	P31644	2761	protein_coding		15	gamma-aminobutyric acid type A receptor subunit alpha5 [Source:HGNC Symbol;Acc:HGNC:4079]
ENSG00000186212	313.642	-0.665488	0.278407	0.000220844	0.00297168	ENST00000334306	ENSP00000334879	345079	SOWAHB	A6NEL2	3993	protein_coding	ANKRD56	4	sosondowah ankyrin repeat domain family member B [Source:HGNC Symbol;Acc:HGNC:32958]
ENSG00000157483	16470.5	-0.263085	0.0867326	0.000221103	0.00297235	ENST00000288235	ENSP00000288235	4643	MYO1E	Q12965	8644	protein_coding	HuncM-IC	15	myosin IE [Source:HGNC Symbol;Acc:HGNC:7599]
ENSG00000123213	13147.3	0.285877	0.0953057	0.000222035	0.00297926	ENST00000380985	ENSP00000370372	57486	NLN	Q9BYT8	8652	protein_coding	AGTBP	5	neurolysin [Source:HGNC Symbol;Acc:HGNC:16058]
ENSG00000173889	8917.14	0.307343	0.103852	0.000221856	0.00297926	ENST00000495893	ENSP00000420294	80012	PHC3	Q8NDX5	12652	protein_coding	EDR3	3	polyhomeotic homolog 3 [Source:HGNC Symbol;Acc:HGNC:15682]
ENSG00000205730	2998.31	0.34622	0.121174	0.000228253	0.0030598	ENST00000381440	ENSP00000370849	162073	ITPRIPL2	Q3MIP1	7247	protein_coding	FLJ22994	16	ITPRIP like 2 [Source:HGNC Symbol;Acc:HGNC:27257]
ENSG00000064195	2002.33	-0.774186	0.335483	0.000229173	0.00306923	ENST00000434704	ENSP00000389870	1747	DLX3	O60479	2602	protein_coding		17	distal-less homeobox 3 [Source:HGNC Symbol;Acc:HGNC:2916]
ENSG00000070269	888.808	-0.457674	0.176479	0.000229688	0.00307182	ENST00000261556	ENSP00000261556	54916	TMEM260	Q9NX78	4259	protein_coding	C14orf101	14	transmembrane protein 260 [Source:HGNC Symbol;Acc:HGNC:20185]
ENSG00000075785	46139	0.235127	0.0771485	0.000229798	0.00307182	ENST00000265062	ENSP00000265062	7879	RAB7A	P51149	2185	protein_coding	CMT2B	3	RAB7A, member RAS oncogene family [Source:HGNC Symbol;Acc:HGNC:9788]
ENSG00000134901	2680.34	-0.290547	0.0975457	0.000230792	0.00308222	ENST00000460338		79070	POGLUT2	Q6UW63	2083	protein_coding	EP58	13	protein O-glucosyltransferase 2 [Source:HGNC Symbol;Acc:HGNC:19350]
ENSG00000103355	96.094	-1.07125	0.512815	0.000231461	0.00308535	ENST00000576886	ENSP00000459051	260429	PRSS33	Q8NF86	1755	protein_coding	EOS	16	serine protease 33 [Source:HGNC Symbol;Acc:HGNC:30405]
ENSG00000161813	17774.2	0.302897	0.102526	0.000231274	0.00308535	ENST00000398473	ENSP00000381490	113251	LARP4	Q71RC2	6441	protein_coding	PP13296	12	La ribonucleoprotein 4 [Source:HGNC Symbol;Acc:HGNC:24320]
ENSG00000135521	3505.77	0.469672	0.183114	0.000234411	0.00312175	ENST00000367576	ENSP00000356548	84946	LTV1	Q96GA3	1853	protein_coding	C6orf93	6	LTV1 ribosome biogenesis factor [Source:HGNC Symbol;Acc:HGNC:21173]
ENSG00000100344	635.125	0.682898	0.289974	0.00023491	0.00312547	ENST00000216180	ENSP00000216180	80339	PNPLA3	Q9NST1	2753	protein_coding	adiponutrin	22	patatin like phospholipase domain containing 3 [Source:HGNC Symbol;Acc:HGNC:18590]
ENSG00000185475	3021.77	-0.343906	0.12061	0.000235898	0.00313567	ENST00000333449	ENSP00000333697	374395	TMEM179B	Q7Z7N9	1043	protein_coding		11	transmembrane protein 179B [Source:HGNC Symbol;Acc:HGNC:33744]
ENSG00000105672	247.561	-0.523438	0.210961	0.000238829	0.00316948	ENST00000379026	ENSP00000368312	2116	ETV2	O00321	1571	protein_coding	ER71	19	ETS variant transcription factor 2 [Source:HGNC Symbol;Acc:HGNC:3491]
ENSG00000137648	13.8004	-1.42608	1.38871	0.00023906	0.00316948	ENST00000534111	ENSP00000435184	56649	TMPRSS4	Q9NRS4	5550	protein_coding	MT-SP2	11	transmembrane serine protease 4 [Source:HGNC Symbol;Acc:HGNC:11878]
ENSG00000177685	42.6047	-1.13277	0.560543	0.00023911	0.00316948	ENST00000528694		283229	CRACR2B	Q8N4Y2	2440	protein_coding	EFCAB4A	11	calcium release activated channel regulator 2B [Source:HGNC Symbol;Acc:HGNC:28703]
ENSG00000103150	1368	-0.329141	0.11435	0.000242701	0.00321409	ENST00000262430	ENSP00000262430	23417	MLYCD	O95822	13054	protein_coding	hMCD	16	malonyl-CoA decarboxylase [Source:HGNC Symbol;Acc:HGNC:7150]
ENSG00000157193	8017.75	0.332949	0.116112	0.00024372	0.00322459	ENST00000669432		7804	LRP8	Q14114	10750	protein_coding	APOER2	1	LDL receptor related protein 8 [Source:HGNC Symbol;Acc:HGNC:6700]
ENSG00000143578	1453.87	-0.346451	0.122348	0.000244709	0.00323466	ENST00000271889	ENSP00000271889	148327	CREB3L4	Q8TEY5	1750	protein_coding	AIbZIP	1	cAMP responsive element binding protein 3 like 4 [Source:HGNC Symbol;Acc:HGNC:18854]
ENSG00000196116	597.711	-0.470873	0.184925	0.000245369	0.00324037	ENST00000355295	ENSP00000347444	23424	TDRD7	Q8NHU6	3688	protein_coding	PCTAIRE2BP	9	tudor domain containing 7 [Source:HGNC Symbol;Acc:HGNC:30831]
ENSG00000113013	116007	0.265707	0.0887168	0.000246327	0.00325	ENST00000297185	ENSP00000297185	3313	HSPA9	P38646	4404	protein_coding	GRP75	5	heat shock protein family A (Hsp70) member 9 [Source:HGNC Symbol;Acc:HGNC:5244]
ENSG00000054690	2249.88	-0.517097	0.209108	0.000249584	0.00328993	ENST00000329153	ENSP00000330278	57475	PLEKHH1	Q9ULM0	6615	protein_coding	KIAA1200	14	pleckstrin homology, MyTH4 and FERM domain containing H1 [Source:HGNC Symbol;Acc:HGNC:17733]
ENSG00000240891	504.555	-0.55082	0.226823	0.000253868	0.0033433	ENST00000636933	ENSP00000490816	257068	PLCXD2	Q0VAA5	7710	protein_coding	FLJ31579	3	phosphatidylinositol specific phospholipase C X domain containing 2 [Source:HGNC Symbol;Acc:HGNC:26462]
ENSG00000163155	1112.97	-0.314966	0.108811	0.000254885	0.00335359	ENST00000368908	ENSP00000357904	388695	LYSMD1	Q96S90	2462	protein_coding	MGC35223	1	LysM domain containing 1 [Source:HGNC Symbol;Acc:HGNC:32070]
ENSG00000130700	128.1	-0.640106	0.272239	0.000255336	0.00335642	ENST00000252997	ENSP00000252997	140628	GATA5	Q9BWX5	2620	protein_coding	bB379O24.1	20	GATA binding protein 5 [Source:HGNC Symbol;Acc:HGNC:15802]
ENSG00000186469	1914.23	-0.5465	0.224876	0.000255709	0.00335822	ENST00000335281	ENSP00000334448	54331	GNG2	P59768	3729	protein_coding		14	G protein subunit gamma 2 [Source:HGNC Symbol;Acc:HGNC:4404]
ENSG00000165359	774.614	0.433212	0.166815	0.000259374	0.00340321	ENST00000493637		203522	INTS6L	Q5JSJ4	6710	protein_coding	DDX26B	X	integrator complex subunit 6 like [Source:HGNC Symbol;Acc:HGNC:27334]
ENSG00000140563	1820.36	0.553843	0.229408	0.000261579	0.00342898	ENST00000357742	ENSP00000350377	55784	MCTP2	Q6DN12	7879	protein_coding	FLJ11175	15	multiple C2 and transmembrane domain containing 2 [Source:HGNC Symbol;Acc:HGNC:25636]
ENSG00000125850	329.222	-0.539418	0.222192	0.000262801	0.00344182	ENST00000278780	ENSP00000278780	58495	OVOL2	Q9BRP0	1583	protein_coding	bA504H3.3	20	ovo like zinc finger 2 [Source:HGNC Symbol;Acc:HGNC:15804]
ENSG00000204390	221.479	-0.561402	0.233768	0.000265244	0.00347062	ENST00000375654	ENSP00000364805	3305	HSPA1L	P34931	2762	protein_coding	HSP70-HOM	6	heat shock protein family A (Hsp70) member 1 like [Source:HGNC Symbol;Acc:HGNC:5234]
ENSG00000076928	6437.87	-0.261386	0.087861	0.000266304	0.00348129	ENST00000600274		9138	ARHGEF1	Q92888	3439	protein_coding	LBCL2	19	Rho guanine nucleotide exchange factor 1 [Source:HGNC Symbol;Acc:HGNC:681]
ENSG00000132670	5196.83	-0.316403	0.110048	0.000266885	0.00348568	ENST00000216877	ENSP00000216877	5786	PTPRA	P18433	3725	protein_coding	HLPR	20	protein tyrosine phosphatase receptor type A [Source:HGNC Symbol;Acc:HGNC:9664]
ENSG00000183943	4711.68	-0.320506	0.111864	0.000267162	0.00348609	ENST00000262848	ENSP00000262848	5613	PRKX	P51817	6102	protein_coding	PKX1	X	protein kinase X-linked [Source:HGNC Symbol;Acc:HGNC:9441]
ENSG00000112242	5085.17	-0.313397	0.108777	0.000267589	0.00348847	ENST00000346618	ENSP00000262904	1871	E2F3	O00716	5036	protein_coding		6	E2F transcription factor 3 [Source:HGNC Symbol;Acc:HGNC:3115]
ENSG00000162849	11796.4	0.374906	0.137707	0.000269121	0.00350326	ENST00000407071	ENSP00000385545	55083	KIF26B	Q2KJY2	13593	protein_coding	FLJ10157	1	kinesin family member 26B [Source:HGNC Symbol;Acc:HGNC:25484]
ENSG00000186205	2972.09	-0.348982	0.125056	0.000269217	0.00350326	ENST00000366910	ENSP00000355877	64757	MTARC1	Q5VT66	7287	protein_coding	FLJ22390	1	mitochondrial amidoxime reducing component 1 [Source:HGNC Symbol;Acc:HGNC:26189]
ENSG00000155066	48.1908	-1.1471	0.590109	0.000269516	0.00350395	ENST00000317620	ENSP00000318270	150696	PROM2	Q8N271	4731	protein_coding		2	prominin 2 [Source:HGNC Symbol;Acc:HGNC:20685]
ENSG00000135452	1035.02	-0.490224	0.197633	0.000270171	0.00350926	ENST00000257910	ENSP00000257910	6302	TSPAN31	Q12999	3678	protein_coding	SAS	12	tetraspanin 31 [Source:HGNC Symbol;Acc:HGNC:10539]
ENSG00000141384	1089.45	0.410439	0.156252	0.000274386	0.00356076	ENST00000269142	ENSP00000269142	6875	TAF4B	Q92750	4751	protein_coding	TAF2C2	18	TATA-box binding protein associated factor 4b [Source:HGNC Symbol;Acc:HGNC:11538]
ENSG00000154134	649.704	-0.473966	0.189852	0.00027716	0.00359348	ENST00000538940	ENSP00000441797	64221	ROBO3	Q96MS0	4551	protein_coding	FLJ21044	11	roundabout guidance receptor 3 [Source:HGNC Symbol;Acc:HGNC:13433]
ENSG00000187164	3688.48	-0.345578	0.12404	0.000279397	0.00361919	ENST00000355371	ENSP00000347532	57698	SHTN1	A0MZ66	6871	protein_coding	KIAA1598	10	shootin 1 [Source:HGNC Symbol;Acc:HGNC:29319]
ENSG00000142794	325.23	-0.452817	0.178988	0.000280038	0.00362418	ENST00000318220	ENSP00000316739	84224	NBPF3	Q9H094	4401	protein_coding	AE2	1	NBPF member 3 [Source:HGNC Symbol;Acc:HGNC:25076]
ENSG00000111817	1074.39	-0.475622	0.191179	0.000281672	0.00363871	ENST00000644252	ENSP00000494147	29940	DSE	Q9UL01	10621	protein_coding	DS-Epi1	6	dermatan sulfate epimerase [Source:HGNC Symbol;Acc:HGNC:21144]
ENSG00000129667	3551.06	0.286882	0.0983214	0.000281438	0.00363871	ENST00000591885	ENSP00000466867	79651	RHBDF2	Q6PJF5	3599	protein_coding	FLJ22341	17	rhomboid 5 homolog 2 [Source:HGNC Symbol;Acc:HGNC:20788]
ENSG00000099250	800.183	-1.35379	0.813468	0.000283297	0.00365638	ENST00000265371	ENSP00000265371	8829	NRP1	O14786	5882	protein_coding	CD304	10	neuropilin 1 [Source:HGNC Symbol;Acc:HGNC:8004]
ENSG00000165914	3548.18	-0.288584	0.0991698	0.000285329	0.00367927	ENST00000328459	ENSP00000336127	145567	TTC7B	Q86TV6	19471	protein_coding	TTC7L1	14	tetratricopeptide repeat domain 7B [Source:HGNC Symbol;Acc:HGNC:19858]
ENSG00000163577	3028.97	0.448249	0.177218	0.000287067	0.00369833	ENST00000295822	ENSP00000295822	56648	EIF5A2	Q9GZV4	5534	protein_coding		3	eukaryotic translation initiation factor 5A2 [Source:HGNC Symbol;Acc:HGNC:3301]
ENSG00000101665	1773.61	-0.455718	0.181344	0.000288872	0.00371638	ENST00000262158	ENSP00000262158	4092	SMAD7	O15105	4428	protein_coding	MADH7	18	SMAD family member 7 [Source:HGNC Symbol;Acc:HGNC:6773]
ENSG00000205213	2707.01	0.416177	0.160418	0.000288991	0.00371638	ENST00000379214	ENSP00000368516	55366	LGR4	Q9BXB1	5250	protein_coding	GPR48	11	leucine rich repeat containing G protein-coupled receptor 4 [Source:HGNC Symbol;Acc:HGNC:13299]
ENSG00000170004	4397.01	-0.407593	0.156068	0.000291056	0.00373956	ENST00000330494	ENSP00000332628	1107	CHD3	Q12873	7385	protein_coding	Mi-2a	17	chromodomain helicase DNA binding protein 3 [Source:HGNC Symbol;Acc:HGNC:1918]
ENSG00000163006	3169.98	0.359077	0.131558	0.000295816	0.00379386	ENST00000609740		165055	CCDC138	Q96M89	3285	protein_coding	FLJ32745	2	coiled-coil domain containing 138 [Source:HGNC Symbol;Acc:HGNC:26531]
ENSG00000175414	4204.75	-0.301699	0.105057	0.000295598	0.00379386	ENST00000310389	ENSP00000308496	285598	ARL10	Q8N8L6	10826	protein_coding	ARL10A	5	ADP ribosylation factor like GTPase 10 [Source:HGNC Symbol;Acc:HGNC:22042]
ENSG00000185352	91.3279	-0.753681	0.340746	0.000296991	0.0038055	ENST00000376705	ENSP00000365895	266722	HS6ST3	Q8IZP7	7804	protein_coding		13	heparan sulfate 6-O-sulfotransferase 3 [Source:HGNC Symbol;Acc:HGNC:19134]
ENSG00000137270	35.0724	-1.43283	1.08343	0.000298167	0.0038137	ENST00000259803	ENSP00000259803	8521	GCM1	Q9NP62	2780	protein_coding	GCMA	6	glial cells missing transcription factor 1 [Source:HGNC Symbol;Acc:HGNC:4197]
ENSG00000173805	312.848	-0.652488	0.285981	0.000298109	0.0038137	ENST00000393939	ENSP00000377513	9001	HAP1	P54257	5683	protein_coding	HAP2	17	huntingtin associated protein 1 [Source:HGNC Symbol;Acc:HGNC:4812]
ENSG00000138078	9144.28	0.247806	0.0839132	0.000298885	0.00381945	ENST00000426481	ENSP00000409480	9581	PREPL	Q4J6C6	6273	protein_coding	KIAA0436	2	prolyl endopeptidase like [Source:HGNC Symbol;Acc:HGNC:30228]
ENSG00000088808	1881.95	-0.453751	0.181287	0.000299732	0.00382683	ENST00000202556	ENSP00000202556	23368	PPP1R13B	Q96KQ4	5500	protein_coding	ASPP1	14	protein phosphatase 1 regulatory subunit 13B [Source:HGNC Symbol;Acc:HGNC:14950]
ENSG00000130066	14088.9	-0.75343	0.34143	0.00030074	0.00383625	ENST00000489394		6303	SAT1	P21673	1135	protein_coding	SAT	X	spermidine/spermine N1-acetyltransferase 1 [Source:HGNC Symbol;Acc:HGNC:10540]
ENSG00000168439	79032.1	0.250411	0.0849758	0.000302072	0.00384979	ENST00000358794	ENSP00000351646	10963	STIP1	P31948	2743	protein_coding	HOP	11	stress induced phosphoprotein 1 [Source:HGNC Symbol;Acc:HGNC:11387]
ENSG00000102172	164208	-0.265595	0.0907321	0.000302654	0.00385032	ENST00000404933	ENSP00000385746	6611	SMS	P52788	1703	protein_coding	MRSR	X	spermine synthase [Source:HGNC Symbol;Acc:HGNC:11123]
ENSG00000157404	1569.18	-0.590531	0.253999	0.000302552	0.00385032	ENST00000288135	ENSP00000288135	3815	KIT	P10721	5147	protein_coding	C-Kit	4	KIT proto-oncogene, receptor tyrosine kinase [Source:HGNC Symbol;Acc:HGNC:6342]
ENSG00000154310	4677.85	0.359271	0.132127	0.00030375	0.0038608	ENST00000436636	ENSP00000399511	23043	TNIK	Q9UKE5	9892	protein_coding	KIAA0551	3	TRAF2 and NCK interacting kinase [Source:HGNC Symbol;Acc:HGNC:30765]
ENSG00000168843	61.1781	-1.24698	0.707301	0.000306334	0.00389017	ENST00000306100	ENSP00000305334	56884	FSTL5	Q8N475	4796	protein_coding	DKFZp566D234	4	follistatin like 5 [Source:HGNC Symbol;Acc:HGNC:21386]
ENSG00000011478	913.263	0.438083	0.173614	0.000308015	0.00390802	ENST00000012049	ENSP00000012049	54814	QPCTL	Q9NXS2	2125	protein_coding	FLJ20084	19	glutaminyl-peptide cyclotransferase like [Source:HGNC Symbol;Acc:HGNC:25952]
ENSG00000185924	34.1514	-1.18994	0.654502	0.000311879	0.00395353	ENST00000331238	ENSP00000330631	146760	RTN4RL1	Q86UN2	3614	protein_coding	DKFZp547J144	17	reticulon 4 receptor like 1 [Source:HGNC Symbol;Acc:HGNC:21329]
ENSG00000115183	10148.8	0.341682	0.124083	0.000313883	0.00397539	ENST00000496406		85461	TANC1	Q9C0D5	7586	protein_coding	KIAA1728	2	tetratricopeptide repeat, ankyrin repeat and coiled-coil containing 1 [Source:HGNC Symbol;Acc:HGNC:29364]
ENSG00000170608	53.6802	-0.960285	0.475391	0.000319491	0.00404282	ENST00000302177	ENSP00000304004	3171	FOXA3	P55318	1923	protein_coding	HNF3G	19	forkhead box A3 [Source:HGNC Symbol;Acc:HGNC:5023]
ENSG00000138031	8297.33	0.302904	0.106614	0.000320103	0.00404696	ENST00000260600	ENSP00000260600	109	ADCY3	O60266	5050	protein_coding	AC3	2	adenylate cyclase 3 [Source:HGNC Symbol;Acc:HGNC:234]
ENSG00000171346	217.513	-1.15686	0.629845	0.000320872	0.00405307	ENST00000393974	ENSP00000377544	3866	KRT15	P19012	3758	protein_coding	CK15	17	keratin 15 [Source:HGNC Symbol;Acc:HGNC:6421]
ENSG00000166707	151.594	-0.779994	0.361827	0.000323739	0.00408566	ENST00000611638	ENSP00000482195	644353	ZCCHC18	P0CG32	2941	protein_coding	PNMA7B	X	zinc finger CCHC-type containing 18 [Source:HGNC Symbol;Acc:HGNC:32459]
ENSG00000198130	6624.15	0.323718	0.116203	0.000326081	0.00411157	ENST00000489147		26275	HIBCH	Q6NVY1	3383	protein_coding		2	3-hydroxyisobutyryl-CoA hydrolase [Source:HGNC Symbol;Acc:HGNC:4908]
ENSG00000119938	61.1053	0.888208	0.429962	0.000328497	0.00413837	ENST00000238994	ENSP00000238994	5507	PPP1R3C	Q9UQK1	2541	protein_coding	PPP1R5	10	protein phosphatase 1 regulatory subunit 3C [Source:HGNC Symbol;Acc:HGNC:9293]
ENSG00000182118	492.403	-0.493304	0.205894	0.000335015	0.00421675	ENST00000494111		375061	FAM89A	Q96GI7	1576	protein_coding	C1orf153	1	family with sequence similarity 89 member A [Source:HGNC Symbol;Acc:HGNC:25057]
ENSG00000117395	41007.9	0.234259	0.080026	0.000337996	0.00425051	ENST00000431635	ENSP00000407323	10969	EBNA1BP2	Q99848	1503	protein_coding	EBP2	1	EBNA1 binding protein 2 [Source:HGNC Symbol;Acc:HGNC:15531]
ENSG00000153406	10329.1	0.376518	0.143219	0.000342159	0.00429906	ENST00000574733	ENSP00000458762	57407	NMRAL1	Q9HBL8	1719	protein_coding	FLJ25918	16	NmrA like redox sensor 1 [Source:HGNC Symbol;Acc:HGNC:24987]
ENSG00000067445	2042.01	-0.326816	0.118447	0.000343368	0.00431044	ENST00000173898	ENSP00000173898	7216	TRO	Q12816	4634	protein_coding	KIAA1114	X	trophinin [Source:HGNC Symbol;Acc:HGNC:12326]
ENSG00000148541	360.325	-0.744177	0.3454	0.000345073	0.00432802	ENST00000618427	ENSP00000480677	220965	FAM13C	Q8NE31	3458	protein_coding	FAM13C1	10	family with sequence similarity 13 member C [Source:HGNC Symbol;Acc:HGNC:19371]
ENSG00000008952	23191.4	0.298442	0.105709	0.000345926	0.00433489	ENST00000337002	ENSP00000337688	7095	SEC62	Q99442	6526	protein_coding	Dtrp1	3	SEC62 homolog, preprotein translocation factor [Source:HGNC Symbol;Acc:HGNC:11846]
ENSG00000172175	24754	0.427206	0.170806	0.000347229	0.0043474	ENST00000649217	ENSP00000497997	10892	MALT1	Q9UDY8	9289	protein_coding	MLT	18	MALT1 paracaspase [Source:HGNC Symbol;Acc:HGNC:6819]
ENSG00000125898	374.212	-0.598788	0.265505	0.000355401	0.00444216	ENST00000304189	ENSP00000354163	83541	FAM110A	Q9BQ89	1856	protein_coding	bA371L19.3	20	family with sequence similarity 110 member A [Source:HGNC Symbol;Acc:HGNC:16188]
ENSG00000198818	4923.66	0.291876	0.103235	0.000355423	0.00444216	ENST00000487841		113402	SFT2D1	Q8WV19	2576	protein_coding	C6orf83	6	SFT2 domain containing 1 [Source:HGNC Symbol;Acc:HGNC:21102]
ENSG00000155846	1534.55	0.571309	0.250848	0.000358364	0.00447498	ENST00000309241	ENSP00000312649	133522	PPARGC1B	Q86YN6	10569	protein_coding	PERC	5	PPARG coactivator 1 beta [Source:HGNC Symbol;Acc:HGNC:30022]
ENSG00000141644	6373.32	-0.345716	0.128731	0.000366408	0.00457142	ENST00000591416	ENSP00000467017	4152	MBD1	Q9UIS9	4905	protein_coding	CXXC3	18	methyl-CpG binding domain protein 1 [Source:HGNC Symbol;Acc:HGNC:6916]
ENSG00000097021	10186.1	0.399922	0.157338	0.000368115	0.00458468	ENST00000361521	ENSP00000354615	11332	ACOT7	O00154	2429	protein_coding	ACH1	1	acyl-CoA thioesterase 7 [Source:HGNC Symbol;Acc:HGNC:24157]
ENSG00000099617	151.486	-0.770103	0.365487	0.000367847	0.00458468	ENST00000215368	ENSP00000215368	1943	EFNA2	O43921	2424	protein_coding	ELF-1	19	ephrin A2 [Source:HGNC Symbol;Acc:HGNC:3222]
ENSG00000177646	10324.9	0.256153	0.0891291	0.000369044	0.00459223	ENST00000308982	ENSP00000312618	28976	ACAD9	Q9H845	2445	protein_coding	MGC14452	3	acyl-CoA dehydrogenase family member 9 [Source:HGNC Symbol;Acc:HGNC:21497]
ENSG00000004455	24560.4	0.240229	0.0830682	0.000370167	0.00460217	ENST00000672715	ENSP00000499935	204	AK2	P54819	5970	protein_coding		1	adenylate kinase 2 [Source:HGNC Symbol;Acc:HGNC:362]
ENSG00000162738	1054.08	-0.706272	0.328107	0.000370649	0.00460415	ENST00000368061	ENSP00000357040	57216	VANGL2	Q9ULK5	5354	protein_coding	KIAA1215	1	VANGL planar cell polarity protein 2 [Source:HGNC Symbol;Acc:HGNC:15511]
ENSG00000053770	5532.09	-0.288272	0.102298	0.000372471	0.00461871	ENST00000261558	ENSP00000261558	55745	AP5M1	Q9H0R1	11675	protein_coding	C14orf108	14	adaptor related protein complex 5 subunit mu 1 [Source:HGNC Symbol;Acc:HGNC:20192]
ENSG00000114120	12719.6	0.350255	0.131314	0.000372371	0.00461871	ENST00000648615	ENSP00000497436	55186	SLC25A36	Q96CQ1	5809	protein_coding	FLJ10618	3	solute carrier family 25 member 36 [Source:HGNC Symbol;Acc:HGNC:25554]
ENSG00000167528	1174.4	-0.319148	0.116152	0.000373415	0.00462638	ENST00000544117	ENSP00000437832	121274	ZNF641	Q96N77	7819	protein_coding	FLJ31295	12	zinc finger protein 641 [Source:HGNC Symbol;Acc:HGNC:31834]
ENSG00000253313	448.334	-0.660518	0.302833	0.000376699	0.004663	ENST00000523677	ENSP00000430918	149466	C1orf210	Q8IVY1	1486	protein_coding	MGC52423	1	chromosome 1 open reading frame 210 [Source:HGNC Symbol;Acc:HGNC:28755]
ENSG00000171132	1886.39	0.34086	0.126827	0.000377293	0.0046663	ENST00000306156	ENSP00000306124	5581	PRKCE	Q02156	5749	protein_coding		2	protein kinase C epsilon [Source:HGNC Symbol;Acc:HGNC:9401]
ENSG00000065534	1201.9	0.482918	0.204481	0.000382316	0.00472431	ENST00000360772	ENSP00000354004	4638	MYLK	Q15746	10027	protein_coding	MLCK	3	myosin light chain kinase [Source:HGNC Symbol;Acc:HGNC:7590]
ENSG00000126016	30077.5	0.361086	0.137426	0.000382974	0.00472833	ENST00000371959	ENSP00000361027	154796	AMOT	Q4VCS5	7319	protein_coding	KIAA1071	X	angiomotin [Source:HGNC Symbol;Acc:HGNC:17810]
ENSG00000159199	9373.75	0.290305	0.103621	0.000385678	0.00475759	ENST00000513347		516	ATP5MC1	P05496	2214	protein_coding	ATP5G	17	ATP synthase membrane subunit c locus 1 [Source:HGNC Symbol;Acc:HGNC:841]
ENSG00000171791	382.707	-0.546803	0.240446	0.00038613	0.00475904	ENST00000398117	ENSP00000381185	596	BCL2	P10415	7461	protein_coding	Bcl-2	18	BCL2 apoptosis regulator [Source:HGNC Symbol;Acc:HGNC:990]
ENSG00000161671	9906.7	0.490071	0.209075	0.000389123	0.00479004	ENST00000334976	ENSP00000334037	284361	EMC10	Q5UCC4	9439	protein_coding	C19orf63	19	ER membrane protein complex subunit 10 [Source:HGNC Symbol;Acc:HGNC:27609]
ENSG00000164292	1069.76	-0.590285	0.26504	0.000389319	0.00479004	ENST00000379982	ENSP00000369318	22836	RHOBTB3	O94955	5370	protein_coding	KIAA0878	5	Rho related BTB domain containing 3 [Source:HGNC Symbol;Acc:HGNC:18757]
ENSG00000166848	11103	0.345547	0.130073	0.000396291	0.00487161	ENST00000300086	ENSP00000300086	54386	TERF2IP	Q9NYB0	2131	protein_coding	RAP1	16	TERF2 interacting protein [Source:HGNC Symbol;Acc:HGNC:19246]
ENSG00000126561	109.827	-0.860529	0.430369	0.000396653	0.00487185	ENST00000345506	ENSP00000341208	6776	STAT5A	P42229	4301	protein_coding	MGF	17	signal transducer and activator of transcription 5A [Source:HGNC Symbol;Acc:HGNC:11366]
ENSG00000029639	1213.05	0.400361	0.159407	0.000397339	0.00487605	ENST00000367166	ENSP00000356134	51106	TFB1M	Q8WVM0	2799	protein_coding	CGI-75	6	transcription factor B1, mitochondrial [Source:HGNC Symbol;Acc:HGNC:17037]
ENSG00000185090	2274.2	-0.794243	0.386918	0.000398012	0.00488011	ENST00000373045	ENSP00000362136	149175	MANEAL	Q5VSG8	2685	protein_coding	FLJ31434	1	mannosidase endo-alpha like [Source:HGNC Symbol;Acc:HGNC:26452]
ENSG00000146457	16856.1	0.333014	0.123928	0.000399393	0.00489283	ENST00000358372	ENSP00000351141	9589	WTAP	Q15007	3656	protein_coding	KIAA0105	6	WT1 associated protein [Source:HGNC Symbol;Acc:HGNC:16846]
ENSG00000103811	212.295	0.730681	0.349449	0.000409487	0.00501216	ENST00000220166	ENSP00000220166	1512	CTSH	P09668	2145	protein_coding	ACC-4	15	cathepsin H [Source:HGNC Symbol;Acc:HGNC:2535]
ENSG00000049449	33314.8	0.368174	0.142581	0.000410246	0.00501714	ENST00000531345		5954	RCN1	Q15293	2653	protein_coding	FLJ37041	11	reticulocalbin 1 [Source:HGNC Symbol;Acc:HGNC:9934]
ENSG00000048342	518.516	-0.580776	0.26234	0.000412017	0.00503446	ENST00000650860	ENSP00000498775	57545	CC2D2A	Q9P2K1	5401	protein_coding	JBTS9	4	coiled-coil and C2 domain containing 2A [Source:HGNC Symbol;Acc:HGNC:29253]
ENSG00000168938	1687.22	-0.327461	0.121842	0.000414792	0.00506402	ENST00000306442	ENSP00000303057	5480	PPIC	P45877	1364	protein_coding	CYPC	5	peptidylprolyl isomerase C [Source:HGNC Symbol;Acc:HGNC:9256]
ENSG00000112759	7792.3	0.280038	0.100414	0.000423217	0.00515803	ENST00000651428	ENSP00000498610	2030	SLC29A1	Q99808	2358	protein_coding	ENT1	6	solute carrier family 29 member 1 (Augustine blood group) [Source:HGNC Symbol;Acc:HGNC:11003]
ENSG00000180537	47.0221	-1.09986	0.632954	0.000423148	0.00515803	ENST00000488300	ENSP00000420465	221687	RNF182	Q8N6D2	3629	protein_coding	MGC33993	6	ring finger protein 182 [Source:HGNC Symbol;Acc:HGNC:28522]
ENSG00000264522	4442.52	-0.262921	0.0933868	0.000426448	0.00519295	ENST00000581312	ENSP00000462729	56957	OTUD7B	Q6GQQ9	8922	protein_coding	CEZANNE	1	OTU deubiquitinase 7B [Source:HGNC Symbol;Acc:HGNC:16683]
ENSG00000164970	2079.4	-0.299924	0.109521	0.000434053	0.00528104	ENST00000651358	ENSP00000499069	203259	FAM219A	Q8IW50	3645	protein_coding	bA573M23.5	9	family with sequence similarity 219 member A [Source:HGNC Symbol;Acc:HGNC:19920]
ENSG00000157823	1633.71	-0.38735	0.154348	0.000434659	0.0052839	ENST00000336418	ENSP00000338777	10239	AP3S2	P59780	5543	protein_coding	sigma3b	15	adaptor related protein complex 3 subunit sigma 2 [Source:HGNC Symbol;Acc:HGNC:571]
ENSG00000168002	9306.89	-0.257921	0.0916715	0.000438295	0.00532354	ENST00000531944	ENSP00000433877	5436	POLR2G	P62487	1556	protein_coding	hRPB19	11	RNA polymerase II subunit G [Source:HGNC Symbol;Acc:HGNC:9194]
ENSG00000119946	357.845	0.485265	0.210703	0.00044124	0.00535475	ENST00000356713	ENSP00000349147	26507	CNNM1	Q9NRU3	5702	protein_coding	ACDP1	10	cyclin and CBS domain divalent metal cation transport mediator 1 [Source:HGNC Symbol;Acc:HGNC:102]
ENSG00000162441	5923.45	0.279973	0.100958	0.00044262	0.00536691	ENST00000377223	ENSP00000366430	84328	LZIC	Q8WZA0	4989	protein_coding	MGC15436	1	leucine zipper and CTNNBIP1 domain containing [Source:HGNC Symbol;Acc:HGNC:17497]
ENSG00000010278	1282.42	-0.643592	0.30271	0.000445426	0.00539634	ENST00000645368		928	CD9	P21926	1744	protein_coding	BA2	12	CD9 molecule [Source:HGNC Symbol;Acc:HGNC:1709]
ENSG00000078804	1210.19	-0.45213	0.19208	0.00044775	0.00540451	ENST00000374810	ENSP00000363943	58476	TP53INP2	Q8IXH6	4127	protein_coding	C20orf110	20	tumor protein p53 inducible nuclear protein 2 [Source:HGNC Symbol;Acc:HGNC:16104]
ENSG00000118894	4571.35	0.30301	0.111391	0.000447533	0.00540451	ENST00000427587	ENSP00000398502	196483	EEF2KMT	Q96G04	2397	protein_coding	EFM3	16	eukaryotic elongation factor 2 lysine methyltransferase [Source:HGNC Symbol;Acc:HGNC:32221]
ENSG00000157890	397.265	0.497661	0.218394	0.000447974	0.00540451	ENST00000409699	ENSP00000386908	84465	MEGF11	A6BM72	6163	protein_coding	DKFZp434L121	15	multiple EGF like domains 11 [Source:HGNC Symbol;Acc:HGNC:29635]
ENSG00000163082	625.733	-0.51748	0.229824	0.000448001	0.00540451	ENST00000321276	ENSP00000315137	130367	SGPP2	Q8IWX5	4983	protein_coding	FLJ39004	2	sphingosine-1-phosphate phosphatase 2 [Source:HGNC Symbol;Acc:HGNC:19953]
ENSG00000185347	1054.61	-0.31006	0.114669	0.000446844	0.00540451	ENST00000551538		283643	TEDC1	Q86SX3	4437	protein_coding	C14orf80	14	tubulin epsilon and delta complex 1 [Source:HGNC Symbol;Acc:HGNC:20127]
ENSG00000111186	269.286	-0.506349	0.223539	0.000449541	0.00540688	ENST00000397196	ENSP00000380379	81029	WNT5B	Q9H1J7	2238	protein_coding		12	Wnt family member 5B [Source:HGNC Symbol;Acc:HGNC:16265]
ENSG00000131143	53712.5	0.319304	0.119212	0.000449718	0.00540688	ENST00000569997		1327	COX4I1	P13073	3946	protein_coding	COX4	16	cytochrome c oxidase subunit 4I1 [Source:HGNC Symbol;Acc:HGNC:2265]
ENSG00000143315	8811.27	-0.467187	0.200848	0.000448669	0.00540688	ENST00000368090	ENSP00000357069	93183	PIGM	Q9H3S5	7038	protein_coding	GPI-MT-I	1	phosphatidylinositol glycan anchor biosynthesis class M [Source:HGNC Symbol;Acc:HGNC:18858]
ENSG00000197971	2430.15	-0.362084	0.141227	0.000449156	0.00540688	ENST00000585201	ENSP00000462734	4155	MBP	P02686	9797	protein_coding		18	myelin basic protein [Source:HGNC Symbol;Acc:HGNC:6925]
ENSG00000108375	9684.38	-0.291866	0.106495	0.000453177	0.00544387	ENST00000584437	ENSP00000463069	54894	RNF43	Q68DV7	5575	protein_coding	DKFZp781H0392	17	ring finger protein 43 [Source:HGNC Symbol;Acc:HGNC:18505]
ENSG00000071575	2629.52	-0.3336	0.126676	0.000458604	0.00549513	ENST00000155926	ENSP00000155926	28951	TRIB2	Q92519	4391	protein_coding	GS3955	2	tribbles pseudokinase 2 [Source:HGNC Symbol;Acc:HGNC:30809]
ENSG00000111783	105.46	-0.817523	0.415279	0.000457965	0.00549513	ENST00000392842	ENSP00000376585	5992	RFX4	Q33E94	3955	protein_coding		12	regulatory factor X4 [Source:HGNC Symbol;Acc:HGNC:9985]
ENSG00000121005	1642.18	-0.335924	0.127861	0.000458539	0.00549513	ENST00000262207	ENSP00000262207	83690	CRISPLD1	Q9H336	4297	protein_coding	Cocoacrisp	8	cysteine rich secretory protein LCCL domain containing 1 [Source:HGNC Symbol;Acc:HGNC:18206]
ENSG00000088881	487.749	-0.619208	0.290353	0.000461721	0.00552783	ENST00000380648	ENSP00000370022	57593	EBF4	Q9BQW3	2908	protein_coding	COE4	20	EBF family member 4 [Source:HGNC Symbol;Acc:HGNC:29278]
ENSG00000196155	6896.59	0.370212	0.146319	0.000462975	0.00553745	ENST00000563969	ENSP00000457086	25894	PLEKHG4	Q58EX7	6949	protein_coding	ARHGEF44	16	pleckstrin homology and RhoGEF domain containing G4 [Source:HGNC Symbol;Acc:HGNC:24501]
ENSG00000204386	2429.67	-0.390789	0.157825	0.000463303	0.00553745	ENST00000495807		4758	NEU1	Q99519	4616	protein_coding	NEU	6	neuraminidase 1 [Source:HGNC Symbol;Acc:HGNC:7758]
ENSG00000095383	75.7169	-0.867808	0.452742	0.000465038	0.00555352	ENST00000465784	ENSP00000481721	55357	TBC1D2	Q9BYX2	3265	protein_coding	Armus	9	TBC1 domain family member 2 [Source:HGNC Symbol;Acc:HGNC:18026]
ENSG00000111424	838.147	-0.430354	0.180696	0.000466084	0.00555667	ENST00000395324	ENSP00000378734	7421	VDR	P11473	4762	protein_coding	NR1I1	12	vitamin D receptor [Source:HGNC Symbol;Acc:HGNC:12679]
ENSG00000143952	5002.98	0.274077	0.0990824	0.000465721	0.00555667	ENST00000272322	ENSP00000272322	51542	VPS54	Q9P1Q0	4725	protein_coding	HCC8	2	VPS54 subunit of GARP complex [Source:HGNC Symbol;Acc:HGNC:18652]
ENSG00000105926	4913.22	0.327862	0.124108	0.000467226	0.00556563	ENST00000222644	ENSP00000222644	51678	MPP6	Q9NZW5	8452	protein_coding	p55T	7	membrane palmitoylated protein 6 [Source:HGNC Symbol;Acc:HGNC:18167]
ENSG00000177469	1787.17	-0.322517	0.121476	0.000468277	0.00557347	ENST00000357037	ENSP00000349541	284119	CAVIN1	Q6NZI2	3570	protein_coding	cavin-1	17	caveolae associated protein 1 [Source:HGNC Symbol;Acc:HGNC:9688]
ENSG00000085415	7928.22	0.29442	0.10816	0.000469721	0.00558599	ENST00000590843		81929	SEH1L	Q96EE3	5206	protein_coding	SEC13L	18	SEH1 like nucleoporin [Source:HGNC Symbol;Acc:HGNC:30379]
ENSG00000188807	9276.75	0.404211	0.165857	0.000470333	0.0055886	ENST00000340305	ENSP00000344772	199953	TMEM201	Q5SNT2	3851	protein_coding	Ima1	1	transmembrane protein 201 [Source:HGNC Symbol;Acc:HGNC:33719]
ENSG00000155906	3395.1	0.385394	0.155268	0.00047264	0.00561132	ENST00000645895		55005	RMND1	Q9NWS8	2052	protein_coding	bA351K16.3	6	required for meiotic nuclear division 1 homolog [Source:HGNC Symbol;Acc:HGNC:21176]
ENSG00000124181	9102.28	-0.234377	0.0832348	0.000476577	0.00565334	ENST00000373271	ENSP00000362368	5335	PLCG1	P19174	7395	protein_coding	NCKAP3	20	phospholipase C gamma 1 [Source:HGNC Symbol;Acc:HGNC:9065]
ENSG00000154359	1892.45	0.32987	0.125504	0.000477223	0.00565629	ENST00000398246	ENSP00000381298	91694	LONRF1	Q17RB8	3618	protein_coding	FLJ23749	8	LON peptidase N-terminal domain and ring finger 1 [Source:HGNC Symbol;Acc:HGNC:26302]
ENSG00000159713	812.102	0.526382	0.23818	0.000484175	0.0057339	ENST00000564104	ENSP00000462435	51673	TPPP3	Q9BW30	1736	protein_coding	CGI-38	16	tubulin polymerization promoting protein family member 3 [Source:HGNC Symbol;Acc:HGNC:24162]
ENSG00000152049	1127.91	-0.466408	0.203194	0.000487296	0.00576529	ENST00000281830	ENSP00000281830	23704	KCNE4	Q8WWG9	3291	protein_coding	MiRP3	2	potassium voltage-gated channel subfamily E regulatory subunit 4 [Source:HGNC Symbol;Acc:HGNC:6244]
ENSG00000169299	4804.98	0.275287	0.100188	0.000487636	0.00576529	ENST00000381967	ENSP00000371393	55276	PGM2	Q96G03	3211	protein_coding	FLJ10983	4	phosphoglucomutase 2 [Source:HGNC Symbol;Acc:HGNC:8906]
ENSG00000136631	5026.2	-0.252345	0.090645	0.000489602	0.00578373	ENST00000535106	ENSP00000440690	11311	VPS45	Q9NRW7	2695	protein_coding	h-vps45	1	vacuolar protein sorting 45 homolog [Source:HGNC Symbol;Acc:HGNC:14579]
ENSG00000159228	8145.46	0.310528	0.116392	0.000490806	0.00578834	ENST00000530908	ENSP00000434613	873	CBR1	P16152	1924	protein_coding	CBR	21	carbonyl reductase 1 [Source:HGNC Symbol;Acc:HGNC:1548]
ENSG00000163947	1373.59	-0.39091	0.159336	0.000490714	0.00578834	ENST00000413728	ENSP00000410922	50650	ARHGEF3	Q9NR81	3992	protein_coding	DKFZP434F2429	3	Rho guanine nucleotide exchange factor 3 [Source:HGNC Symbol;Acc:HGNC:683]
ENSG00000011021	2876.74	0.326957	0.124566	0.000491709	0.00579418	ENST00000312413	ENSP00000308367	1185	CLCN6	P51797	5631	protein_coding	CLC-6	1	chloride voltage-gated channel 6 [Source:HGNC Symbol;Acc:HGNC:2024]
ENSG00000166272	2672.18	-0.320461	0.121345	0.000492995	0.00580453	ENST00000448841	ENSP00000414721	54838	WBP1L	Q9NX94	4129	protein_coding	C10orf26	10	WW domain binding protein 1 like [Source:HGNC Symbol;Acc:HGNC:23510]
ENSG00000112282	3217.7	0.27564	0.100534	0.000494943	0.00582026	ENST00000368068	ENSP00000357047	9439	MED23	Q9ULK4	5247	protein_coding	CRSP130	6	mediator complex subunit 23 [Source:HGNC Symbol;Acc:HGNC:2372]
ENSG00000130856	2271.38	-0.310224	0.116403	0.000495559	0.00582026	ENST00000543926	ENSP00000444524	7776	ZNF236	Q9UL36	8206	protein_coding		18	zinc finger protein 236 [Source:HGNC Symbol;Acc:HGNC:13028]
ENSG00000138798	771.48	0.607671	0.287373	0.000495243	0.00582026	ENST00000265171	ENSP00000265171	1950	EGF	P01133	6388	protein_coding		4	epidermal growth factor [Source:HGNC Symbol;Acc:HGNC:3229]
ENSG00000112144	41820.9	0.346228	0.134983	0.000501188	0.00588152	ENST00000356971	ENSP00000349458	22858	CILK1	Q9UPZ9	6227	protein_coding	ICK	6	ciliogenesis associated kinase 1 [Source:HGNC Symbol;Acc:HGNC:21219]
ENSG00000184640	29932	-0.227878	0.0812064	0.000502035	0.0058866	ENST00000329047	ENSP00000329161	10801	SEPTIN9	Q9UHD8	4453	protein_coding	AF17q25	17	septin 9 [Source:HGNC Symbol;Acc:HGNC:7323]
ENSG00000115884	75768.3	-0.359794	0.142437	0.000503315	0.00589674	ENST00000381150	ENSP00000370542	6382	SDC1	P18827	3291	protein_coding	CD138	2	syndecan 1 [Source:HGNC Symbol;Acc:HGNC:10658]
ENSG00000103066	1378.41	0.289275	0.106828	0.000503795	0.00589751	ENST00000565460		23659	PLA2G15	Q8NCC3	3121	protein_coding	GXVPLA2	16	phospholipase A2 group XV [Source:HGNC Symbol;Acc:HGNC:17163]
ENSG00000133985	14637.3	-0.308069	0.115667	0.000504961	0.00590145	ENST00000256367	ENSP00000256367	23508	TTC9	Q92623	5094	protein_coding	KIAA0227	14	tetratricopeptide repeat domain 9 [Source:HGNC Symbol;Acc:HGNC:20267]
ENSG00000198246	666.654	-0.432347	0.184271	0.000504906	0.00590145	ENST00000479577	ENSP00000493995	55315	SLC29A3	Q9BZD2	2621	protein_coding	ENT3	10	solute carrier family 29 member 3 [Source:HGNC Symbol;Acc:HGNC:23096]
ENSG00000078369	93620.3	0.286811	0.105788	0.00050648	0.00591434	ENST00000378609	ENSP00000367872	2782	GNB1	P62873	3163	protein_coding		1	G protein subunit beta 1 [Source:HGNC Symbol;Acc:HGNC:4396]
ENSG00000007264	524.46	0.455381	0.198337	0.000511598	0.00596668	ENST00000310132	ENSP00000308734	4145	MATK	P42679	2098	protein_coding	CHK	19	megakaryocyte-associated tyrosine kinase [Source:HGNC Symbol;Acc:HGNC:6906]
ENSG00000103356	17854.6	0.271494	0.0991952	0.00051264	0.00596668	ENST00000449606	ENSP00000395196	124454	EARS2	Q5JPH6	5196	protein_coding	KIAA1970	16	glutamyl-tRNA synthetase 2, mitochondrial [Source:HGNC Symbol;Acc:HGNC:29419]
ENSG00000129682	1028.28	0.550921	0.255165	0.000511831	0.00596668	ENST00000315930	ENSP00000322390	2258	FGF13	Q92913	19575	protein_coding	FGF2	X	fibroblast growth factor 13 [Source:HGNC Symbol;Acc:HGNC:3670]
ENSG00000185875	1226.73	0.318347	0.120956	0.000512282	0.00596668	ENST00000524413	ENSP00000434887	79896	THNSL1	Q8IYQ7	3788	protein_coding	FLJ22002	10	threonine synthase like 1 [Source:HGNC Symbol;Acc:HGNC:26160]
ENSG00000198478	3396.25	0.329848	0.126885	0.000514681	0.00598553	ENST00000369838	ENSP00000358853	83699	SH3BGRL2	Q9UJC5	4603	protein_coding		6	SH3 domain binding glutamate rich protein like 2 [Source:HGNC Symbol;Acc:HGNC:15567]
ENSG00000148798	50.5722	-0.869239	0.466038	0.000515258	0.00598734	ENST00000369849	ENSP00000358865	9118	INA	Q16352	3251	protein_coding	NEF5	10	internexin neuronal intermediate filament protein alpha [Source:HGNC Symbol;Acc:HGNC:6057]
ENSG00000076706	602.809	-0.603804	0.287641	0.000518899	0.00601982	ENST00000525586		4162	MCAM	P43121	4865	protein_coding	CD146	11	melanoma cell adhesion molecule [Source:HGNC Symbol;Acc:HGNC:6934]
ENSG00000163531	2019.6	-0.405627	0.169325	0.000518527	0.00601982	ENST00000339876	ENSP00000344786	23114	NFASC	X6RKN2	10333	protein_coding	FLJ46866	1	neurofascin [Source:HGNC Symbol;Acc:HGNC:29866]
ENSG00000120742	36855.5	0.373596	0.150897	0.000519933	0.0060269	ENST00000479209	ENSP00000420076	27230	SERP1	Q9Y6X1	3934	protein_coding	FLJ43424	3	stress associated endoplasmic reticulum protein 1 [Source:HGNC Symbol;Acc:HGNC:10759]
ENSG00000112306	61312.1	0.280453	0.10337	0.000522389	0.00604078	ENST00000484616		6206	RPS12	P25398	639	protein_coding	S12	6	ribosomal protein S12 [Source:HGNC Symbol;Acc:HGNC:10385]
ENSG00000120324	89.2108	-0.867654	0.466323	0.000521578	0.00604078	ENST00000239446	ENSP00000239446	56126	PCDHB10	Q9UN67	3295	protein_coding		5	protocadherin beta 10 [Source:HGNC Symbol;Acc:HGNC:8681]
ENSG00000153187	147531	0.289236	0.107334	0.000522404	0.00604078	ENST00000649899		3192	HNRNPU	Q00839	13084	protein_coding	C1orf199	1	heterogeneous nuclear ribonucleoprotein U [Source:HGNC Symbol;Acc:HGNC:5048]
ENSG00000074855	2062.92	-0.37646	0.152934	0.000528775	0.00610452	ENST00000597643	ENSP00000469751	57719	ANO8	Q9HCE9	4618	protein_coding	KIAA1623	19	anoctamin 8 [Source:HGNC Symbol;Acc:HGNC:29329]
ENSG00000154822	859.291	-0.404851	0.169403	0.000528535	0.00610452	ENST00000615277	ENSP00000478458	23228	PLCL2	Q9UPR0	4161	protein_coding	KIAA1092	3	phospholipase C like 2 [Source:HGNC Symbol;Acc:HGNC:9064]
ENSG00000147224	15750.1	0.25261	0.0916381	0.00052968	0.00611001	ENST00000372435	ENSP00000361512	5631	PRPS1	P60891	2070	protein_coding	CMTX5	X	phosphoribosyl pyrophosphate synthetase 1 [Source:HGNC Symbol;Acc:HGNC:9462]
ENSG00000136522	14848.2	0.291967	0.108823	0.000530671	0.00611647	ENST00000476781	ENSP00000417602	57129	MRPL47	Q9HD33	1354	protein_coding	CGI-204	3	mitochondrial ribosomal protein L47 [Source:HGNC Symbol;Acc:HGNC:16652]
ENSG00000180008	3870.89	-0.28667	0.106413	0.000531552	0.00612167	ENST00000555846	ENSP00000452522	122809	SOCS4	Q8WXH5	6903	protein_coding	SOCS7	14	suppressor of cytokine signaling 4 [Source:HGNC Symbol;Acc:HGNC:19392]
ENSG00000198363	18776.7	0.348931	0.13783	0.000535743	0.00616495	ENST00000517856	ENSP00000429743	444	ASPH	Q12797	6337	protein_coding	BAH	8	aspartate beta-hydroxylase [Source:HGNC Symbol;Acc:HGNC:757]
ENSG00000083307	116	-1.09189	1.26617	0.000538115	0.00618724	ENST00000646743	ENSP00000495564	79977	GRHL2	Q6ISB3	5232	protein_coding	BOM	8	grainyhead like transcription factor 2 [Source:HGNC Symbol;Acc:HGNC:2799]
ENSG00000178473	9.79614	-1.14725	1.21755	0.00053898	0.00619217	ENST00000380433	ENSP00000369798	114131	UCN3	Q969E3	1243	protein_coding	SPC	10	urocortin 3 [Source:HGNC Symbol;Acc:HGNC:17781]
ENSG00000125124	4989.75	0.349454	0.138274	0.000539734	0.00619584	ENST00000565781		583	BBS2	J3QLW0	6073	protein_coding	BBS	16	Bardet-Biedl syndrome 2 [Source:HGNC Symbol;Acc:HGNC:967]
ENSG00000138380	426.755	-0.502319	0.228564	0.000541848	0.00621389	ENST00000438828	ENSP00000414644	79800	CARF	Q8N187	7974	protein_coding	ALS2CR8	2	calcium responsive transcription factor [Source:HGNC Symbol;Acc:HGNC:14435]
ENSG00000160932	4540.35	0.417087	0.177379	0.00054218	0.00621389	ENST00000520466	ENSP00000428572	4061	LY6E	Q16553	1419	protein_coding	RIG-E	8	lymphocyte antigen 6 family member E [Source:HGNC Symbol;Acc:HGNC:6727]
ENSG00000142657	59067.7	0.281518	0.104375	0.000542722	0.00621509	ENST00000270776	ENSP00000270776	5226	PGD	P52209	2268	protein_coding		1	phosphogluconate dehydrogenase [Source:HGNC Symbol;Acc:HGNC:8891]
ENSG00000169604	5820.79	-0.322074	0.123936	0.000544736	0.00623313	ENST00000303714	ENSP00000301945	84168	ANTXR1	Q9H6X2	5859	protein_coding	ATR	2	ANTXR cell adhesion molecule 1 [Source:HGNC Symbol;Acc:HGNC:21014]
ENSG00000019144	2767	-0.400334	0.167652	0.000546101	0.00623604	ENST00000530994	ENSP00000431508	23187	PHLDB1	Q86UU1	5945	protein_coding	FLJ00141	11	pleckstrin homology like domain family B member 1 [Source:HGNC Symbol;Acc:HGNC:23697]
ENSG00000113387	23051.2	0.298542	0.112361	0.000546484	0.00623604	ENST00000502453		10923	SUB1	P53999	4273	protein_coding	p14	5	SUB1 regulator of transcription [Source:HGNC Symbol;Acc:HGNC:19985]
ENSG00000185015	98.4727	-0.725636	0.368769	0.000546744	0.00623604	ENST00000321764	ENSP00000318912	377677	CA13	Q8N1Q1	3884	protein_coding	CAXIII	8	carbonic anhydrase 13 [Source:HGNC Symbol;Acc:HGNC:14914]
ENSG00000240045	89.8269	-0.877374	0.479955	0.000546532	0.00623604	ENST00000489090	ENSP00000489859	100507537	STRIT1	P0DN84	783	protein_coding	DWORF	3	small transmembrane regulator of ion transport 1 [Source:HGNC Symbol;Acc:HGNC:52297]
ENSG00000157557	1334.26	-0.317328	0.121685	0.00054973	0.00626507	ENST00000360214	ENSP00000353344	2114	ETS2	P15036	4060	protein_coding		21	ETS proto-oncogene 2, transcription factor [Source:HGNC Symbol;Acc:HGNC:3489]
ENSG00000134917	582.623	-0.489838	0.22191	0.000553814	0.00630657	ENST00000257359	ENSP00000257359	11095	ADAMTS8	Q9UP79	3628	protein_coding	ADAM-TS8	11	ADAM metallopeptidase with thrombospondin type 1 motif 8 [Source:HGNC Symbol;Acc:HGNC:224]
ENSG00000119673	1628.98	-0.331198	0.12909	0.000556781	0.00633527	ENST00000238651	ENSP00000238651	10965	ACOT2	P49753	1774	protein_coding	Mte1	14	acyl-CoA thioesterase 2 [Source:HGNC Symbol;Acc:HGNC:18431]
ENSG00000113361	120.062	-0.736581	0.378426	0.000560924	0.00637732	ENST00000265071	ENSP00000265071	1004	CDH6	P55285	8540	protein_coding		5	cadherin 6 [Source:HGNC Symbol;Acc:HGNC:1765]
ENSG00000135069	10406.5	0.32902	0.128175	0.000563488	0.00640134	ENST00000376588	ENSP00000365773	29968	PSAT1	Q9Y617	2206	protein_coding	PSA	9	phosphoserine aminotransferase 1 [Source:HGNC Symbol;Acc:HGNC:19129]
ENSG00000131941	2993.16	0.329999	0.128748	0.00056514	0.00641499	ENST00000544458		85415	RHPN2	Q8IUC4	3793	protein_coding		19	rhophilin Rho GTPase binding protein 2 [Source:HGNC Symbol;Acc:HGNC:19974]
ENSG00000105278	28.0124	-1.15947	0.800535	0.000568659	0.00644921	ENST00000262961	ENSP00000262961	23217	ZFR2	Q9UPR6	4766	protein_coding	KIAA1086	19	zinc finger RNA binding protein 2 [Source:HGNC Symbol;Acc:HGNC:29189]
ENSG00000148429	5224.09	0.25482	0.0933922	0.000569061	0.00644921	ENST00000609104	ENSP00000476462	9712	USP6NL	Q92738	11377	protein_coding	KIAA0019	10	USP6 N-terminal like [Source:HGNC Symbol;Acc:HGNC:16858]
ENSG00000086289	4363.68	0.279267	0.104069	0.000570826	0.00646405	ENST00000199448	ENSP00000199448	54749	EPDR1	Q9UM22	2515	protein_coding	EPDR	7	ependymin related 1 [Source:HGNC Symbol;Acc:HGNC:17572]
ENSG00000075388	561.703	-0.522693	0.243439	0.000574354	0.00649684	ENST00000168712	ENSP00000168712	2249	FGF4	P08620	3165	protein_coding	HBGF-4	11	fibroblast growth factor 4 [Source:HGNC Symbol;Acc:HGNC:3682]
ENSG00000175792	29691.4	0.246766	0.0901537	0.000574634	0.00649684	ENST00000582176		8607	RUVBL1	Q9Y265	4062	protein_coding	ECP54	3	RuvB like AAA ATPase 1 [Source:HGNC Symbol;Acc:HGNC:10474]
ENSG00000109519	6340.32	0.294221	0.111159	0.000577087	0.00651938	ENST00000264954	ENSP00000264954	80273	GRPEL1	Q9HAV7	2653	protein_coding	FLJ25609	4	GrpE like 1, mitochondrial [Source:HGNC Symbol;Acc:HGNC:19696]
ENSG00000100865	4136.96	-0.268855	0.0996344	0.000579235	0.0065281	ENST00000559514	ENSP00000453839	51550	CINP	Q9BW66	4270	protein_coding	MGC849	14	cyclin dependent kinase 2 interacting protein [Source:HGNC Symbol;Acc:HGNC:23789]
ENSG00000163993	89.329	1.01153	0.610862	0.000578874	0.0065281	ENST00000296370	ENSP00000296370	6286	S100P	P25815	471	protein_coding		4	S100 calcium binding protein P [Source:HGNC Symbol;Acc:HGNC:10504]
ENSG00000166831	1871.42	-0.336373	0.132609	0.000578375	0.0065281	ENST00000300069	ENSP00000300069	348093	RBPMS2	Q6ZRY4	2017	protein_coding		15	RNA binding protein, mRNA processing factor 2 [Source:HGNC Symbol;Acc:HGNC:19098]
ENSG00000115840	5285.01	0.27337	0.101764	0.000585053	0.00658845	ENST00000422440	ENSP00000388658	8604	SLC25A12	O75746	3936	protein_coding	Aralar	2	solute carrier family 25 member 12 [Source:HGNC Symbol;Acc:HGNC:10982]
ENSG00000132879	1570.87	0.29434	0.111524	0.000588576	0.00661764	ENST00000376770	ENSP00000365961	93611	FBXO44	Q9H4M3	3320	protein_coding	FBG3	1	F-box protein 44 [Source:HGNC Symbol;Acc:HGNC:24847]
ENSG00000235098	30.2789	-1.00132	0.60373	0.000588215	0.00661764	ENST00000537107	ENSP00000445688	441869	ANKRD65	E5RJM6	2190	protein_coding		1	ankyrin repeat domain 65 [Source:HGNC Symbol;Acc:HGNC:42950]
ENSG00000184432	32920.2	0.315659	0.122293	0.000596126	0.00669723	ENST00000504295		9276	COPB2	P35606	3524	protein_coding	beta'-COP	3	COPI coat complex subunit beta 2 [Source:HGNC Symbol;Acc:HGNC:2232]
ENSG00000101004	875.382	-0.363845	0.148712	0.00059862	0.0067157	ENST00000278886	ENSP00000278886	22981	NINL	Q9Y2I6	4991	protein_coding	KIAA0980	20	ninein like [Source:HGNC Symbol;Acc:HGNC:29163]
ENSG00000174498	42.0518	-0.921646	0.530779	0.000598714	0.0067157	ENST00000327987	ENSP00000332773	9543	IGDCC3	Q8IVU1	4441	protein_coding	HsT18880	15	immunoglobulin superfamily DCC subclass member 3 [Source:HGNC Symbol;Acc:HGNC:9700]
ENSG00000112343	20.5512	-1.14663	0.810317	0.000608322	0.00681749	ENST00000357085	ENSP00000349596	10475	TRIM38	O00635	9418	protein_coding	RNF15	6	tripartite motif containing 38 [Source:HGNC Symbol;Acc:HGNC:10059]
ENSG00000158467	1047.03	-0.491357	0.226686	0.000608747	0.00681749	ENST00000325006	ENSP00000315931	23382	AHCYL2	Q96HN2	5056	protein_coding	IRBIT2	7	adenosylhomocysteinase like 2 [Source:HGNC Symbol;Acc:HGNC:22204]
ENSG00000162191	10960.5	-0.238833	0.0876049	0.000612849	0.00685803	ENST00000532904		51035	UBXN1	Q04323	2073	protein_coding	2B28	11	UBX domain protein 1 [Source:HGNC Symbol;Acc:HGNC:18402]
ENSG00000129757	254.956	-0.604516	0.297949	0.000614065	0.00686624	ENST00000414822	ENSP00000413720	1028	CDKN1C	P49918	1936	protein_coding	BWCR	11	cyclin dependent kinase inhibitor 1C [Source:HGNC Symbol;Acc:HGNC:1786]
ENSG00000114744	8175.34	0.269272	0.100625	0.000615378	0.0068755	ENST00000473414	ENSP00000419475	51122	COMMD2	Q86X83	3694	protein_coding	HSPC042	3	COMM domain containing 2 [Source:HGNC Symbol;Acc:HGNC:24993]
ENSG00000139865	43.31	-1.12758	0.782931	0.00061947	0.0069158	ENST00000553443	ENSP00000451131	319089	TTC6	Q86TZ1	5833	protein_coding	C14orf25	14	tetratricopeptide repeat domain 6 [Source:HGNC Symbol;Acc:HGNC:19739]
ENSG00000176624	5734.68	-0.236612	0.0868393	0.000621077	0.0069283	ENST00000406189	ENSP00000385610	51320	MEX3C	Q5U5Q3	4142	protein_coding	FLJ38871	18	mex-3 RNA binding family member C [Source:HGNC Symbol;Acc:HGNC:28040]
ENSG00000102010	354.691	-0.991762	0.607954	0.000628646	0.00700174	ENST00000357607	ENSP00000350224	660	BMX	P51813	2598	protein_coding	ETK	X	BMX non-receptor tyrosine kinase [Source:HGNC Symbol;Acc:HGNC:1079]
ENSG00000108244	21.3215	-1.17756	0.940116	0.000628324	0.00700174	ENST00000209718	ENSP00000209718	25984	KRT23	Q9C075	2209	protein_coding	CK23	17	keratin 23 [Source:HGNC Symbol;Acc:HGNC:6438]
ENSG00000123572	95.9206	-0.901168	0.521955	0.000635428	0.00707174	ENST00000243300	ENSP00000434830	203447	NRK	Q7Z2Y5	8066	protein_coding	DKFZp686A17109	X	Nik related kinase [Source:HGNC Symbol;Acc:HGNC:25391]
ENSG00000177096	565.113	0.475122	0.218657	0.000640385	0.00712134	ENST00000321753	ENSP00000312753	150368	PHETA2	Q6ICB4	2335	protein_coding	DKFZp686J07229	22	PH domain containing endocytic trafficking adaptor 2 [Source:HGNC Symbol;Acc:HGNC:27161]
ENSG00000103365	20829.9	0.251807	0.0935538	0.0006414	0.00712149	ENST00000309859	ENSP00000311962	23062	GGA2	Q9UJY4	5973	protein_coding	KIAA1080	16	golgi associated, gamma adaptin ear containing, ARF binding protein 2 [Source:HGNC Symbol;Acc:HGNC:16064]
ENSG00000144791	2266.29	0.305898	0.118623	0.000641014	0.00712149	ENST00000273317	ENSP00000273317	8994	LIMD1	Q9UGP4	11442	protein_coding		3	LIM domains containing 1 [Source:HGNC Symbol;Acc:HGNC:6612]
ENSG00000188921	45.9141	1.00522	0.628295	0.000644764	0.00715325	ENST00000495827	ENSP00000419503	401494	HACD4	Q5VWC8	8277	protein_coding	Em:AL662879.1	9	3-hydroxyacyl-CoA dehydratase 4 [Source:HGNC Symbol;Acc:HGNC:20920]
ENSG00000185737	273.167	-0.600147	0.298697	0.00065054	0.00721172	ENST00000372141	ENSP00000361214	10718	NRG3	P56975	3811	protein_coding		10	neuregulin 3 [Source:HGNC Symbol;Acc:HGNC:7999]
ENSG00000187741	8282.86	0.249956	0.0929725	0.000652521	0.00722804	ENST00000389301	ENSP00000373952	2175	FANCA	O15360	5452	protein_coding	FA-H	16	FA complementation group A [Source:HGNC Symbol;Acc:HGNC:3582]
ENSG00000072201	128.776	-0.616186	0.309424	0.000653227	0.00723023	ENST00000263925	ENSP00000263925	84708	LNX1	Q8TBB1	3978	protein_coding	LNX	4	ligand of numb-protein X 1 [Source:HGNC Symbol;Acc:HGNC:6657]
ENSG00000004478	53863.1	0.25776	0.0963907	0.000655539	0.00725018	ENST00000001008	ENSP00000001008	2288	FKBP4	Q02790	3715	protein_coding	FKBP52	12	FKBP prolyl isomerase 4 [Source:HGNC Symbol;Acc:HGNC:3720]
ENSG00000078269	2987.53	0.264913	0.100055	0.000681163	0.00752772	ENST00000355585	ENSP00000347792	8871	SYNJ2	O15056	7402	protein_coding	INPP5H	6	synaptojanin 2 [Source:HGNC Symbol;Acc:HGNC:11504]
ENSG00000151468	807.517	-0.586088	0.292674	0.00068453	0.00755907	ENST00000378839	ENSP00000368116	83643	CCDC3	Q9BQI4	3180	protein_coding	DKFZp761F241	10	coiled-coil domain containing 3 [Source:HGNC Symbol;Acc:HGNC:23813]
ENSG00000074047	505.944	-0.766346	0.419794	0.000685295	0.00756163	ENST00000452319	ENSP00000390436	2736	GLI2	P10070	6799	protein_coding	HPE9	2	GLI family zinc finger 2 [Source:HGNC Symbol;Acc:HGNC:4318]
ENSG00000182247	1591.21	0.440547	0.199698	0.000689102	0.00759775	ENST00000396703	ENSP00000379931	7325	UBE2E2	Q96LR5	2715	protein_coding	FLJ25157	3	ubiquitin conjugating enzyme E2 E2 [Source:HGNC Symbol;Acc:HGNC:12478]
ENSG00000121966	5225.83	-0.355016	0.147032	0.000689797	0.00759953	ENST00000409817	ENSP00000386884	7852	CXCR4	P61073	1895	protein_coding	CD184	2	C-X-C motif chemokine receptor 4 [Source:HGNC Symbol;Acc:HGNC:2561]
ENSG00000140743	26316.3	0.27982	0.10713	0.000691727	0.00761489	ENST00000268383	ENSP00000268383	1039	CDR2	Q01850	2704	protein_coding	CDR62	16	cerebellar degeneration related protein 2 [Source:HGNC Symbol;Acc:HGNC:1799]
ENSG00000175806	862.738	-0.346793	0.142368	0.000692973	0.0076227	ENST00000528246	ENSP00000436839	4482	MSRA	Q9UJ68	1706	protein_coding		8	methionine sulfoxide reductase A [Source:HGNC Symbol;Acc:HGNC:7377]
ENSG00000184613	37876.8	-0.332789	0.134451	0.000693567	0.00762334	ENST00000429094	ENSP00000390680	4753	NELL2	Q99435	3612	protein_coding	NRP2	12	neural EGFL like 2 [Source:HGNC Symbol;Acc:HGNC:7751]
ENSG00000144401	6769.77	0.257998	0.0972456	0.000694811	0.00763112	ENST00000411432	ENSP00000415115	151194	METTL21A	Q8WXB1	4805	protein_coding	FAM119A	2	methyltransferase like 21A [Source:HGNC Symbol;Acc:HGNC:30476]
ENSG00000198513	148.011	-0.577869	0.288324	0.000696316	0.00764174	ENST00000674288	ENSP00000501522	51062	ATL1	Q8WXF7	5298	protein_coding	AD-FSP	14	atlastin GTPase 1 [Source:HGNC Symbol;Acc:HGNC:11231]
ENSG00000154447	2920.16	-0.409373	0.180445	0.000697131	0.0076448	ENST00000284637	ENSP00000284637	57630	SH3RF1	Q7Z6J0	5120	protein_coding	KIAA1494	4	SH3 domain containing ring finger 1 [Source:HGNC Symbol;Acc:HGNC:17650]
ENSG00000197142	879.376	-0.544117	0.266597	0.0006993	0.00766267	ENST00000393081	ENSP00000376796	51703	ACSL5	Q9ULC5	3380	protein_coding	ACS2	10	acyl-CoA synthetase long chain family member 5 [Source:HGNC Symbol;Acc:HGNC:16526]
ENSG00000139178	1962.33	-0.329393	0.132818	0.000701824	0.00768441	ENST00000266542	ENSP00000266542	51279	C1RL	Q9NZP8	3335	protein_coding	C1r-LP	12	complement C1r subcomponent like [Source:HGNC Symbol;Acc:HGNC:21265]
ENSG00000078668	18259.3	0.230636	0.0857073	0.000702543	0.00768636	ENST00000022615	ENSP00000022615	7419	VDAC3	Q9Y277	1418	protein_coding	HD-VDAC3	8	voltage dependent anion channel 3 [Source:HGNC Symbol;Acc:HGNC:12674]
ENSG00000006831	19763.4	0.267083	0.101481	0.000703544	0.0076914	ENST00000357103	ENSP00000349616	79602	ADIPOR2	Q86V24	3971	protein_coding	ACDCR2	12	adiponectin receptor 2 [Source:HGNC Symbol;Acc:HGNC:24041]
ENSG00000197956	13432.3	-0.310446	0.122704	0.000705369	0.00770542	ENST00000496817	ENSP00000473589	6277	S100A6	P06703	673	protein_coding	2A9	1	S100 calcium binding protein A6 [Source:HGNC Symbol;Acc:HGNC:10496]
ENSG00000183798	191.251	-0.580799	0.29122	0.000707593	0.00772378	ENST00000332312	ENSP00000332806	90187	EMILIN3	Q9NT22	3791	protein_coding	C20orf130	20	elastin microfibril interfacer 3 [Source:HGNC Symbol;Acc:HGNC:16123]
ENSG00000102897	4548.5	0.281045	0.108087	0.000708921	0.00773235	ENST00000568820	ENSP00000454890	57149	LYRM1	O43325	1695	protein_coding	A211C6.1	16	LYR motif containing 1 [Source:HGNC Symbol;Acc:HGNC:25074]
ENSG00000071994	9248.17	-0.29273	0.113849	0.000712593	0.00776644	ENST00000541970	ENSP00000439467	5134	PDCD2	Q16342	3355	protein_coding	RP8	6	programmed cell death 2 [Source:HGNC Symbol;Acc:HGNC:8762]
ENSG00000112249	7255.23	0.264458	0.100501	0.000714263	0.00777304	ENST00000369162	ENSP00000358159	10973	ASCC3	Q8N3C0	8111	protein_coding	ASC1p200	6	activating signal cointegrator 1 complex subunit 3 [Source:HGNC Symbol;Acc:HGNC:18697]
ENSG00000112837	1481.85	0.313754	0.12473	0.000715792	0.00777304	ENST00000369663	ENSP00000358677	9096	TBX18	O95935	6430	protein_coding		6	T-box transcription factor 18 [Source:HGNC Symbol;Acc:HGNC:11595]
ENSG00000112851	12715.1	0.247817	0.0931834	0.000715929	0.00777304	ENST00000284037	ENSP00000284037	55914	ERBIN	Q96RT1	8647	protein_coding	ERBB2IP	5	erbb2 interacting protein [Source:HGNC Symbol;Acc:HGNC:15842]
ENSG00000215712	1800.67	0.35715	0.149211	0.000715931	0.00777304	ENST00000400788	ENSP00000383594	729515	TMEM242	Q9NWH2	4322	protein_coding	BM033	6	transmembrane protein 242 [Source:HGNC Symbol;Acc:HGNC:17206]
ENSG00000267978	1763.75	0.319474	0.127791	0.000715575	0.00777304	ENST00000595065	ENSP00000471017	728269	MAGEA9B	P43362	1807	protein_coding		X	MAGE family member A9B [Source:HGNC Symbol;Acc:HGNC:31909]
ENSG00000099910	685.478	-0.373637	0.159211	0.000718301	0.00778804	ENST00000328879	ENSP00000331682	84861	KLHL22	Q53GT1	2528	protein_coding	FLJ14360	22	kelch like family member 22 [Source:HGNC Symbol;Acc:HGNC:25888]
ENSG00000164404	77.991	-0.726772	0.394516	0.000718407	0.00778804	ENST00000378673	ENSP00000367942	2661	GDF9	O60383	2640	protein_coding		5	growth differentiation factor 9 [Source:HGNC Symbol;Acc:HGNC:4224]
ENSG00000215845	1949.26	-0.297902	0.116689	0.000723	0.00783186	ENST00000486084		100131187	TSTD1	Q8NFU3	813	protein_coding	KAT	1	thiosulfate sulfurtransferase like domain containing 1 [Source:HGNC Symbol;Acc:HGNC:35410]
ENSG00000148600	2613.56	0.409874	0.181977	0.000723737	0.00783388	ENST00000623527	ENSP00000485478	92211	CDHR1	Q96JP9	6877	protein_coding	CORD15	10	cadherin related family member 1 [Source:HGNC Symbol;Acc:HGNC:14550]
ENSG00000075461	189.598	-0.826107	0.476863	0.000732227	0.00791974	ENST00000262138	ENSP00000262138	27092	CACNG4	Q9UBN1	3583	protein_coding	MGC11138	17	calcium voltage-gated channel auxiliary subunit gamma 4 [Source:HGNC Symbol;Acc:HGNC:1408]
ENSG00000104695	8694.61	0.223719	0.0832986	0.000733197	0.00792421	ENST00000221138	ENSP00000221138	5516	PPP2CB	P62714	1946	protein_coding	PP2Abeta	8	protein phosphatase 2 catalytic subunit beta [Source:HGNC Symbol;Acc:HGNC:9300]
ENSG00000117318	41377.1	-0.246434	0.0930859	0.000745654	0.00805272	ENST00000374561	ENSP00000363689	3399	ID3	Q02535	950	protein_coding	bHLHb25	1	inhibitor of DNA binding 3, HLH protein [Source:HGNC Symbol;Acc:HGNC:5362]
ENSG00000171241	4103.13	0.300577	0.118618	0.000746268	0.00805324	ENST00000303383	ENSP00000306473	79801	SHCBP1	Q8NEM2	5177	protein_coding	FLJ22009	16	SHC binding and spindle associated 1 [Source:HGNC Symbol;Acc:HGNC:29547]
ENSG00000125430	1207.79	0.479588	0.228144	0.000749726	0.00808442	ENST00000360954	ENSP00000354213	9953	HS3ST3B1	Q9Y662	5369	protein_coding	30ST3B1	17	heparan sulfate-glucosamine 3-sulfotransferase 3B1 [Source:HGNC Symbol;Acc:HGNC:5198]
ENSG00000163964	9670.05	0.246337	0.0931993	0.000755112	0.00813633	ENST00000392391	ENSP00000376192	54965	PIGX	C9JLT7	3057	protein_coding	FLJ20522	3	phosphatidylinositol glycan anchor biosynthesis class X [Source:HGNC Symbol;Acc:HGNC:26046]
ENSG00000132481	1780.1	0.27445	0.106043	0.000761055	0.00819416	ENST00000254816	ENSP00000254816	91107	TRIM47	Q96LD4	2269	protein_coding	GOA	17	tripartite motif containing 47 [Source:HGNC Symbol;Acc:HGNC:19020]
ENSG00000079257	9.81515	-0.820082	1.23538	0.000764225	0.00822206	ENST00000264265	ENSP00000264265	56925	LXN	Q9BS40	1071	protein_coding		3	latexin [Source:HGNC Symbol;Acc:HGNC:13347]
ENSG00000109756	1778.19	-0.307987	0.123018	0.000767706	0.00825328	ENST00000644474	ENSP00000495906	9693	RAPGEF2	Q9Y4G8	8225	protein_coding	DKFZP586O1422	4	Rap guanine nucleotide exchange factor 2 [Source:HGNC Symbol;Acc:HGNC:16854]
ENSG00000137574	8563.65	0.271236	0.104787	0.000774391	0.00831258	ENST00000260129	ENSP00000260129	96764	TGS1	Q96RS0	4477	protein_coding	NCOA6IP	8	trimethylguanosine synthase 1 [Source:HGNC Symbol;Acc:HGNC:17843]
ENSG00000166479	3688.64	-0.332186	0.136524	0.00077388	0.00831258	ENST00000299608	ENSP00000299608	54495	TMX3	Q96JJ7	4737	protein_coding	FLJ20793	18	thioredoxin related transmembrane protein 3 [Source:HGNC Symbol;Acc:HGNC:24718]
ENSG00000205358	62.0454	-0.297415	0.865687	0.000775552	0.00831876	ENST00000569155	ENSP00000457114	4496	MT1H	P80294	697	protein_coding	MT1	16	metallothionein 1H [Source:HGNC Symbol;Acc:HGNC:7400]
ENSG00000189171	261.81	-0.501635	0.244288	0.000777865	0.00833728	ENST00000491177		6284	S100A13	Q99584	2184	protein_coding		1	S100 calcium binding protein A13 [Source:HGNC Symbol;Acc:HGNC:10490]
ENSG00000072121	4833.17	-0.306495	0.122816	0.000791681	0.00847553	ENST00000347230	ENSP00000251119	23503	ZFYVE26	A0A2H2FF08	9674	protein_coding	KIAA0321	14	zinc finger FYVE-type containing 26 [Source:HGNC Symbol;Acc:HGNC:20761]
ENSG00000174607	2032.33	0.463106	0.219736	0.000791955	0.00847553	ENST00000310836	ENSP00000311648	7368	UGT8	Q16880	3733	protein_coding	CGT	4	UDP glycosyltransferase 8 [Source:HGNC Symbol;Acc:HGNC:12555]
ENSG00000198814	824.232	0.35913	0.153035	0.000792641	0.00847649	ENST00000427190	ENSP00000401720	2710	GK	P32189	4573	protein_coding	GK1	X	glycerol kinase [Source:HGNC Symbol;Acc:HGNC:4289]
ENSG00000137331	384.532	-0.574183	0.29399	0.000794494	0.00848992	ENST00000376377	ENSP00000365557	8870	IER3	P46695	1350	protein_coding	DIF-2	6	immediate early response 3 [Source:HGNC Symbol;Acc:HGNC:5392]
ENSG00000074657	9242.53	-0.354923	0.150863	0.000804339	0.00858867	ENST00000336078	ENSP00000338217	55205	ZNF532	Q9HCE3	6696	protein_coding	FLJ10697	18	zinc finger protein 532 [Source:HGNC Symbol;Acc:HGNC:30940]
ENSG00000105810	29547.4	0.320695	0.130947	0.000806858	0.00860911	ENST00000424848	ENSP00000397087	1021	CDK6	Q00534	11663	protein_coding	PLSTIRE	7	cyclin dependent kinase 6 [Source:HGNC Symbol;Acc:HGNC:1777]
ENSG00000088543	160.502	-0.545834	0.276998	0.000824999	0.00879607	ENST00000357203	ENSP00000349732	51161	C3orf18	Q9UK00	2657	protein_coding	G20	3	chromosome 3 open reading frame 18 [Source:HGNC Symbol;Acc:HGNC:24837]
ENSG00000124491	3202.78	-0.566849	0.291691	0.000829382	0.00883618	ENST00000264870	ENSP00000264870	2162	F13A1	Q9NQP5	3828	protein_coding	F13A	6	coagulation factor XIII A chain [Source:HGNC Symbol;Acc:HGNC:3531]
ENSG00000139668	6523.8	-0.311805	0.126643	0.000830999	0.00884678	ENST00000298125	ENSP00000298125	115825	WDFY2	Q96P53	9369	protein_coding	ZFYVE22	13	WD repeat and FYVE domain containing 2 [Source:HGNC Symbol;Acc:HGNC:20482]
ENSG00000139269	367.833	0.776482	0.451547	0.000834376	0.00887608	ENST00000266646	ENSP00000266646	83729	INHBE	P58166	2460	protein_coding	activin	12	inhibin subunit beta E [Source:HGNC Symbol;Acc:HGNC:24029]
ENSG00000107077	2898.77	0.256834	0.099234	0.000837298	0.00890051	ENST00000381309	ENSP00000370710	23081	KDM4C	Q9H3R0	4655	protein_coding	GASC1	9	lysine demethylase 4C [Source:HGNC Symbol;Acc:HGNC:17071]
ENSG00000123992	6855.59	0.262824	0.102041	0.000839705	0.00891278	ENST00000273075	ENSP00000273075	23549	DNPEP	A0A024R442	2425	protein_coding	ASPEP	2	aspartyl aminopeptidase [Source:HGNC Symbol;Acc:HGNC:2981]
ENSG00000163545	139.959	-0.647791	0.350042	0.000839589	0.00891278	ENST00000367157	ENSP00000356125	81788	NUAK2	Q9H093	3391	protein_coding	FLJ90349	1	NUAK family kinase 2 [Source:HGNC Symbol;Acc:HGNC:29558]
ENSG00000049618	11755.1	0.323277	0.133318	0.000841665	0.00892692	ENST00000346085	ENSP00000344546	57492	ARID1B	Q8NFD5	10813	protein_coding	6A3-5	6	AT-rich interaction domain 1B [Source:HGNC Symbol;Acc:HGNC:18040]
ENSG00000148677	122.166	-0.842207	0.513297	0.000844933	0.00895019	ENST00000371697	ENSP00000360762	27063	ANKRD1	Q15327	1979	protein_coding	ALRP	10	ankyrin repeat domain 1 [Source:HGNC Symbol;Acc:HGNC:15819]
ENSG00000157617	858.224	0.381386	0.16878	0.000845117	0.00895019	ENST00000380486	ENSP00000369853	25966	C2CD2	Q9Y426	6473	protein_coding	C21orf25	21	C2 calcium dependent domain containing 2 [Source:HGNC Symbol;Acc:HGNC:1266]
ENSG00000063660	11300.5	0.284582	0.112716	0.00084756	0.00896938	ENST00000264039	ENSP00000264039	2817	GPC1	P35052	3719	protein_coding	glypican	2	glypican 1 [Source:HGNC Symbol;Acc:HGNC:4449]
ENSG00000185252	2172.7	-0.269066	0.10522	0.000852966	0.00901988	ENST00000400451	ENSP00000383301	7625	ZNF74	Q16587	3900	protein_coding	Cos52	22	zinc finger protein 74 [Source:HGNC Symbol;Acc:HGNC:13144]
ENSG00000182606	2085.94	-0.298688	0.120118	0.000853896	0.009023	ENST00000487159	ENSP00000486713	22906	TRAK1	Q9UPV9	5536	protein_coding	KIAA1042	3	trafficking kinesin protein 1 [Source:HGNC Symbol;Acc:HGNC:29947]
ENSG00000055332	16245	0.320885	0.132456	0.000860887	0.00909012	ENST00000233057	ENSP00000233057	5610	EIF2AK2	P19525	9975	protein_coding	EIF2AK1	2	eukaryotic translation initiation factor 2 alpha kinase 2 [Source:HGNC Symbol;Acc:HGNC:9437]
ENSG00000182866	119.662	-0.790069	0.468119	0.000863487	0.00911081	ENST00000333070	ENSP00000328213	3932	LCK	P06239	2166	protein_coding		1	LCK proto-oncogene, Src family tyrosine kinase [Source:HGNC Symbol;Acc:HGNC:6524]
ENSG00000176903	5406.27	-0.314963	0.12936	0.000870616	0.00917922	ENST00000316836	ENSP00000318914	9240	PNMA1	Q8ND90	2602	protein_coding	MA1	14	PNMA family member 1 [Source:HGNC Symbol;Acc:HGNC:9158]
ENSG00000077713	1667.09	0.330997	0.13858	0.00087187	0.00918563	ENST00000488158		203427	SLC25A43	Q8WUT9	2699	protein_coding		X	solute carrier family 25 member 43 [Source:HGNC Symbol;Acc:HGNC:30557]
ENSG00000078070	5424.85	0.238233	0.0914714	0.00087445	0.009206	ENST00000497959	ENSP00000420648	56922	MCCC1	Q96RQ3	2874	protein_coding	MCCA	3	methylcrotonoyl-CoA carboxylase 1 [Source:HGNC Symbol;Acc:HGNC:6936]
ENSG00000154328	1697.97	0.401721	0.183392	0.000882304	0.00928181	ENST00000284503	ENSP00000284503	252969	NEIL2	Q969S2	2699	protein_coding	FLJ31644	8	nei like DNA glycosylase 2 [Source:HGNC Symbol;Acc:HGNC:18956]
ENSG00000127054	12969	0.243696	0.0940549	0.000885945	0.00930883	ENST00000478641		54973	INTS11	Q5TA45	3079	protein_coding	CPSF3L	1	integrator complex subunit 11 [Source:HGNC Symbol;Acc:HGNC:26052]
ENSG00000132635	2544.66	-0.371999	0.164222	0.000886182	0.00930883	ENST00000360652	ENSP00000353868	64773	PCED1A	Q9H1Q7	1979	protein_coding	bA12M19.1	20	PC-esterase domain containing 1A [Source:HGNC Symbol;Acc:HGNC:16212]
ENSG00000104904	60194.6	0.219509	0.0835882	0.00088989	0.00934089	ENST00000586054		4946	OAZ1	P54368	2832	protein_coding	AZ1	19	ornithine decarboxylase antizyme 1 [Source:HGNC Symbol;Acc:HGNC:8095]
ENSG00000103018	16263	0.264417	0.103801	0.000898954	0.00942908	ENST00000307892	ENSP00000308430	80777	CYB5B	O43169	4262	protein_coding	CYB5-M	16	cytochrome b5 type B [Source:HGNC Symbol;Acc:HGNC:24374]
ENSG00000089101	401.221	-0.671365	0.37418	0.00090072	0.00944064	ENST00000245957	ENSP00000245957	26074	CFAP61	Q8NHU2	4098	protein_coding	C20orf26	20	cilia and flagella associated protein 61 [Source:HGNC Symbol;Acc:HGNC:15872]
ENSG00000029364	9960.37	-0.297329	0.120647	0.000911916	0.00954409	ENST00000336643	ENSP00000336887	55334	SLC39A9	Q9NUM3	5399	protein_coding	FLJ11274	14	solute carrier family 39 member 9 [Source:HGNC Symbol;Acc:HGNC:20182]
ENSG00000144736	2255.73	0.262886	0.103288	0.000911933	0.00954409	ENST00000468371		55164	SHQ1	Q6PI26	4024	protein_coding	FLJ10539	3	SHQ1, H/ACA ribonucleoprotein assembly factor [Source:HGNC Symbol;Acc:HGNC:25543]
ENSG00000178685	1293.66	0.34688	0.149369	0.000916011	0.00957973	ENST00000313028	ENSP00000325618	84875	PARP10	Q53GL7	3505	protein_coding	FLJ14464	8	poly(ADP-ribose) polymerase family member 10 [Source:HGNC Symbol;Acc:HGNC:25895]
ENSG00000168032	4632.67	1.01923	0.769485	0.000923269	0.00964854	ENST00000647765	ENSP00000497683	956	ENTPD3	O75355	3026	protein_coding	CD39L3	3	ectonucleoside triphosphate diphosphohydrolase 3 [Source:HGNC Symbol;Acc:HGNC:3365]
ENSG00000148660	8497.81	0.24448	0.0949696	0.000925025	0.00965978	ENST00000423381	ENSP00000410298	818	CAMK2G	Q13555	3824	protein_coding	CAMKG	10	calcium/calmodulin dependent protein kinase II gamma [Source:HGNC Symbol;Acc:HGNC:1463]
ENSG00000143013	3708.16	-0.391146	0.17822	0.000930174	0.00970643	ENST00000370544	ENSP00000359575	8543	LMO4	P61968	4993	protein_coding		1	LIM domain only 4 [Source:HGNC Symbol;Acc:HGNC:6644]
ENSG00000196352	1402.64	0.329501	0.139266	0.000931297	0.00971102	ENST00000367064	ENSP00000356031	1604	CD55	P08174	2590	protein_coding	CR	1	CD55 molecule (Cromer blood group) [Source:HGNC Symbol;Acc:HGNC:2665]
ENSG00000131759	1535.28	-0.297866	0.121426	0.000935325	0.00974589	ENST00000254066	ENSP00000254066	5914	RARA	P10276	3275	protein_coding	NR1B1	17	retinoic acid receptor alpha [Source:HGNC Symbol;Acc:HGNC:9864]
ENSG00000090238	577.631	-0.620245	0.338806	0.00093802	0.00976681	ENST00000562641	ENSP00000456825	83719	YPEL3	P61236	1941	protein_coding	MGC10500	16	yippee like 3 [Source:HGNC Symbol;Acc:HGNC:18327]
ENSG00000041802	38677.5	0.34503	0.149061	0.000945271	0.00982792	ENST00000265245	ENSP00000265245	55341	LSG1	Q9H089	3283	protein_coding	FLJ11301	3	large 60S subunit nuclear export GTPase 1 [Source:HGNC Symbol;Acc:HGNC:25652]
ENSG00000197785	16751	0.359821	0.158339	0.000944801	0.00982792	ENST00000378755	ENSP00000368030	55210	ATAD3A	Q9NVI7	2612	protein_coding	FLJ10709	1	ATPase family AAA domain containing 3A [Source:HGNC Symbol;Acc:HGNC:25567]
ENSG00000153310	10706.1	0.279203	0.111912	0.000947788	0.0098397	ENST00000523288		51571	CYRIB	Q9NUQ9	4552	protein_coding	BM-009	8	CYFIP related Rac1 interactor B [Source:HGNC Symbol;Acc:HGNC:25216]
ENSG00000177150	1687.48	0.297992	0.121748	0.000947546	0.0098397	ENST00000322247	ENSP00000323635	125228	FAM210A	Q96ND0	4340	protein_coding	C18orf19	18	family with sequence similarity 210 member A [Source:HGNC Symbol;Acc:HGNC:28346]
ENSG00000163689	2453.82	0.434984	0.208546	0.000950325	0.00985884	ENST00000472469	ENSP00000417271	200844	C3orf67	F5H9F7	4108	protein_coding	FLJ42117	3	chromosome 3 open reading frame 67 [Source:HGNC Symbol;Acc:HGNC:24763]
ENSG00000146776	1033.89	-0.37525	0.168547	0.000952645	0.00987571	ENST00000419735	ENSP00000410759	222255	ATXN7L1	Q9ULK2	5417	protein_coding	ATXN7L4	7	ataxin 7 like 1 [Source:HGNC Symbol;Acc:HGNC:22210]
ENSG00000058056	12388.3	0.321782	0.135801	0.000975342	0.0101036	ENST00000263966	ENSP00000263966	8975	USP13	Q92995	8038	protein_coding	IsoT-3	3	ubiquitin specific peptidase 13 [Source:HGNC Symbol;Acc:HGNC:12611]
ENSG00000090924	3202.29	-0.468754	0.2332	0.000979817	0.0101279	ENST00000425673	ENSP00000392906	64857	PLEKHG2	Q9H7P9	8048	protein_coding	ARHGEF42	19	pleckstrin homology and RhoGEF domain containing G2 [Source:HGNC Symbol;Acc:HGNC:29515]
ENSG00000091136	1293.76	-0.604647	0.330539	0.000978554	0.0101279	ENST00000393561	ENSP00000377191	3912	LAMB1	P07942	5766	protein_coding	CLM	7	laminin subunit beta 1 [Source:HGNC Symbol;Acc:HGNC:6486]
ENSG00000162408	5307.28	0.336392	0.144672	0.000979449	0.0101279	ENST00000377705	ENSP00000366934	79707	NOL9	Q5SY16	6627	protein_coding	FLJ23323	1	nucleolar protein 9 [Source:HGNC Symbol;Acc:HGNC:26265]
ENSG00000250722	287.066	-0.751687	0.453906	0.00100152	0.0103447	ENST00000512980		6414	SELENOP	P49908	4175	protein_coding	SELP	5	selenoprotein P [Source:HGNC Symbol;Acc:HGNC:10751]
ENSG00000111664	238.439	-0.641553	0.360952	0.00100284	0.0103455	ENST00000540458		2784	GNB3	P16520	2869	protein_coding		12	G protein subunit beta 3 [Source:HGNC Symbol;Acc:HGNC:4400]
ENSG00000141385	11657.8	0.281836	0.114256	0.00100305	0.0103455	ENST00000588893		10939	AFG3L2	Q9Y4W6	3367	protein_coding	SCA28	18	AFG3 like matrix AAA peptidase subunit 2 [Source:HGNC Symbol;Acc:HGNC:315]
ENSG00000205269	1312.6	-0.451006	0.221998	0.00100424	0.0103502	ENST00000379426	ENSP00000368737	100113407	TMEM170B	Q5T4T1	8891	protein_coding		6	transmembrane protein 170B [Source:HGNC Symbol;Acc:HGNC:34244]
ENSG00000205089	187.445	-0.483957	0.245303	0.00100874	0.010389	ENST00000614847	ENSP00000478257	645121	CCNI2	Q6ZMN8	2642	protein_coding	FLJ16793	5	cyclin I family member 2 [Source:HGNC Symbol;Acc:HGNC:33869]
ENSG00000168702	747.997	0.363512	0.162733	0.00101112	0.0104061	ENST00000389484	ENSP00000374135	53353	LRP1B	Q9NZR2	15850	protein_coding	LRP-DIT	2	LDL receptor related protein 1B [Source:HGNC Symbol;Acc:HGNC:6693]
ENSG00000119703	150.327	-0.604695	0.333555	0.0010155	0.010436	ENST00000674017	ENSP00000501062	79696	ZC2HC1C	Q53FD0	4322	protein_coding	C14orf140	14	zinc finger C2HC-type containing 1C [Source:HGNC Symbol;Acc:HGNC:20354]
ENSG00000157870	4403.22	0.365612	0.164227	0.00101512	0.010436	ENST00000444521	ENSP00000413218	127281	PRXL2B	Q8TBF2	2827	protein_coding	C1orf93	1	peroxiredoxin like 2B [Source:HGNC Symbol;Acc:HGNC:28390]
ENSG00000147231	836.174	0.436022	0.212138	0.0010172	0.0104459	ENST00000372548	ENSP00000361628	55086	RADX	Q6NSI4	3852	protein_coding	CXorf57	X	RPA1 related single stranded DNA binding protein, X-linked [Source:HGNC Symbol;Acc:HGNC:25486]
ENSG00000130939	11263.6	0.270099	0.108535	0.00101797	0.0104463	ENST00000672724	ENSP00000500453	10277	UBE4B	O95155	6184	protein_coding	E4	1	ubiquitination factor E4B [Source:HGNC Symbol;Acc:HGNC:12500]
ENSG00000133104	2003.1	-0.280786	0.114479	0.00104682	0.0107346	ENST00000451493	ENSP00000414147	23111	SPART	Q8N0X7	4944	protein_coding	KIAA0610	13	spartin [Source:HGNC Symbol;Acc:HGNC:18514]
ENSG00000130024	16288.3	0.218178	0.084838	0.00104936	0.0107529	ENST00000612128	ENSP00000479515	55274	PHF10	Q8WUB8	4395	protein_coding	BAF45a	6	PHD finger protein 10 [Source:HGNC Symbol;Acc:HGNC:18250]
ENSG00000078081	599.735	0.401189	0.189703	0.00106101	0.0108644	ENST00000265598	ENSP00000265598	27074	LAMP3	Q9UQV4	3196	protein_coding	CD208	3	lysosomal associated membrane protein 3 [Source:HGNC Symbol;Acc:HGNC:14582]
ENSG00000111912	2059.93	0.346808	0.153534	0.00106774	0.0109205	ENST00000392477	ENSP00000376269	135112	NCOA7	Q8NI08	6264	protein_coding	dJ187J11.3	6	nuclear receptor coactivator 7 [Source:HGNC Symbol;Acc:HGNC:21081]
ENSG00000170677	1927.9	-0.319872	0.136818	0.00106802	0.0109205	ENST00000397942	ENSP00000381034	9306	SOCS6	O14544	5703	protein_coding	CIS4	18	suppressor of cytokine signaling 6 [Source:HGNC Symbol;Acc:HGNC:16833]
ENSG00000129028	1376.6	-0.294585	0.122297	0.00106952	0.010928	ENST00000249861	ENSP00000249861	56906	THAP10	Q9P2Z0	2047	protein_coding		15	THAP domain containing 10 [Source:HGNC Symbol;Acc:HGNC:23193]
ENSG00000137275	3660.09	-0.305812	0.128807	0.00107913	0.0110183	ENST00000259808	ENSP00000259808	8737	RIPK1	Q13546	4092	protein_coding	RIP	6	receptor interacting serine/threonine kinase 1 [Source:HGNC Symbol;Acc:HGNC:10019]
ENSG00000184009	220049	0.300054	0.125585	0.00108192	0.0110388	ENST00000575842	ENSP00000458162	71	ACTG1	P63261	2256	protein_coding	ACTG	17	actin gamma 1 [Source:HGNC Symbol;Acc:HGNC:144]
ENSG00000069188	7978.29	-0.527744	0.281153	0.00108813	0.0110866	ENST00000392650	ENSP00000376421	54549	SDK2	Q58EX2	11079	protein_coding	FLJ10832	17	sidekick cell adhesion molecule 2 [Source:HGNC Symbol;Acc:HGNC:19308]
ENSG00000131725	1320.81	-0.29926	0.125259	0.00108816	0.0110866	ENST00000254029	ENSP00000254029	54521	WDR44	Q5JSH3	4114	protein_coding	DKFZp686L20145	X	WD repeat domain 44 [Source:HGNC Symbol;Acc:HGNC:30512]
ENSG00000130822	338.138	0.429844	0.21105	0.00109623	0.0111609	ENST00000472324		139728	PNCK	Q6P2M8	2143	protein_coding	CaMK1b	X	pregnancy up-regulated nonubiquitous CaM kinase [Source:HGNC Symbol;Acc:HGNC:13415]
ENSG00000165895	661.356	0.461553	0.233731	0.00109877	0.0111787	ENST00000298815	ENSP00000298815	143872	ARHGAP42	A6NI28	8156	protein_coding	AD031	11	Rho GTPase activating protein 42 [Source:HGNC Symbol;Acc:HGNC:26545]
ENSG00000163872	23663.5	0.250113	0.1	0.00110043	0.0111876	ENST00000305135	ENSP00000306983	55689	YEATS2	Q9ULM3	6526	protein_coding	FLJ10201	3	YEATS domain containing 2 [Source:HGNC Symbol;Acc:HGNC:25489]
ENSG00000167549	164.931	-0.592569	0.331279	0.00110694	0.0112458	ENST00000459686		84940	CORO6	J3QRV4	4069	protein_coding	FLJ14871	17	coronin 6 [Source:HGNC Symbol;Acc:HGNC:21356]
ENSG00000067057	4972.57	0.385507	0.180513	0.00110844	0.0112529	ENST00000415005	ENSP00000408858	5214	PFKP	Q01813	3265	protein_coding	PFK-C	10	phosphofructokinase, platelet [Source:HGNC Symbol;Acc:HGNC:8878]
ENSG00000165124	184.374	-0.740922	0.459929	0.00112292	0.0113864	ENST00000401783	ENSP00000384917	79987	SVEP1	Q4LDE5	12350	protein_coding	bA427L11.3	9	sushi, von Willebrand factor type A, EGF and pentraxin domain containing 1 [Source:HGNC Symbol;Acc:HGNC:15985]
ENSG00000213023	94.2193	0.627063	0.359936	0.00112318	0.0113864	ENST00000338916	ENSP00000340914	84258	SYT3	Q9BQG1	2915	protein_coding		19	synaptotagmin 3 [Source:HGNC Symbol;Acc:HGNC:11511]
ENSG00000022567	1296.19	0.280475	0.115907	0.00114128	0.0115556	ENST00000519067	ENSP00000429059	57210	SLC45A4	E5RGN5	7483	protein_coding	KIAA1126	8	solute carrier family 45 member 4 [Source:HGNC Symbol;Acc:HGNC:29196]
ENSG00000116138	5336.4	0.2358	0.0938039	0.001142	0.0115556	ENST00000475133	ENSP00000431886	23341	DNAJC16	Q9Y2G8	6299	protein_coding	KIAA0962	1	DnaJ heat shock protein family (Hsp40) member C16 [Source:HGNC Symbol;Acc:HGNC:29157]
ENSG00000164651	106.443	-0.895553	0.641343	0.00114232	0.0115556	ENST00000617581	ENSP00000483588	221833	SP8	Q8IXZ3	3496	protein_coding		7	Sp8 transcription factor [Source:HGNC Symbol;Acc:HGNC:19196]
ENSG00000144152	320.233	-0.503858	0.266885	0.0011481	0.0116059	ENST00000472377		129804	FBLN7	Q53RD9	4598	protein_coding	FLJ37440	2	fibulin 7 [Source:HGNC Symbol;Acc:HGNC:26740]
ENSG00000075131	3926.94	0.249285	0.10029	0.00115271	0.0116442	ENST00000261881	ENSP00000261881	54962	TIPIN	Q9BVW5	1728	protein_coding	FLJ20516	15	TIMELESS interacting protein [Source:HGNC Symbol;Acc:HGNC:30750]
ENSG00000163053	48.1331	-0.864109	0.60105	0.00115377	0.0116466	ENST00000295190	ENSP00000295190	151473	SLC16A14	Q7RTX9	4315	protein_coding	FLJ30794	2	solute carrier family 16 member 14 [Source:HGNC Symbol;Acc:HGNC:26417]
ENSG00000126775	1157.02	-0.31473	0.135771	0.0011625	0.0117265	ENST00000247178	ENSP00000247178	22863	ATG14	Q6ZNE5	4715	protein_coding	ATG14L	14	autophagy related 14 [Source:HGNC Symbol;Acc:HGNC:19962]
ENSG00000125864	174.92	-0.523533	0.282356	0.00116359	0.0117291	ENST00000377873	ENSP00000367104	631	BFSP1	Q12934	2217	protein_coding	CP115	20	beaded filament structural protein 1 [Source:HGNC Symbol;Acc:HGNC:1040]
ENSG00000081181	6189.2	0.359995	0.165121	0.00117556	0.0118239	ENST00000261783	ENSP00000261783	384	ARG2	P78540	1911	protein_coding		14	arginase 2 [Source:HGNC Symbol;Acc:HGNC:664]
ENSG00000091428	543.664	0.447336	0.226834	0.00117632	0.0118239	ENST00000397081	ENSP00000380271	11069	RAPGEF4	Q8WZA2	4301	protein_coding	cAMP-GEFII	2	Rap guanine nucleotide exchange factor 4 [Source:HGNC Symbol;Acc:HGNC:16626]
ENSG00000100632	12454	-0.254673	0.103213	0.00117581	0.0118239	ENST00000557016	ENSP00000451080	2079	ERH	P84090	791	protein_coding	DROER	14	ERH mRNA splicing and mitosis factor [Source:HGNC Symbol;Acc:HGNC:3447]
ENSG00000188229	40618.7	0.294962	0.124466	0.00117582	0.0118239	ENST00000604929		10383	TUBB4B	P68371	2035	protein_coding	Beta2	9	tubulin beta 4B class IVb [Source:HGNC Symbol;Acc:HGNC:20771]
ENSG00000170468	2555.71	-0.306543	0.131331	0.00118469	0.0118996	ENST00000304061	ENSP00000477507	79697	RIOX1	Q9H6W3	2462	protein_coding	C14orf169	14	ribosomal oxygenase 1 [Source:HGNC Symbol;Acc:HGNC:20968]
ENSG00000008083	3302.59	-0.395583	0.190064	0.00118626	0.011902	ENST00000341776	ENSP00000341280	3720	JARID2	Q92833	6003	protein_coding	JMJ	6	jumonji and AT-rich interaction domain containing 2 [Source:HGNC Symbol;Acc:HGNC:6196]
ENSG00000055211	4222.5	0.315429	0.136711	0.00118742	0.011902	ENST00000650599	ENSP00000496902	116254	GINM1	Q9NU53	2026	protein_coding	C6orf72	6	glycoprotein integral membrane 1 [Source:HGNC Symbol;Acc:HGNC:21074]
ENSG00000132854	24.3031	-0.945587	0.743721	0.00118744	0.011902	ENST00000371153	ENSP00000360195	163782	KANK4	Q5T7N3	5499	protein_coding	ANKRD38	1	KN motif and ankyrin repeat domains 4 [Source:HGNC Symbol;Acc:HGNC:27263]
ENSG00000135334	9272.89	-0.236645	0.0947966	0.0011937	0.0119479	ENST00000257787	ENSP00000257787	55122	AKIRIN2	Q53H80	1898	protein_coding	C6orf166	6	akirin 2 [Source:HGNC Symbol;Acc:HGNC:21407]
ENSG00000137513	6151.34	0.260689	0.106443	0.00119347	0.0119479	ENST00000281038	ENSP00000281038	79731	NARS2	Q96I59	2512	protein_coding	DFNB94	11	asparaginyl-tRNA synthetase 2, mitochondrial [Source:HGNC Symbol;Acc:HGNC:26274]
ENSG00000169105	4734.35	-0.251212	0.101803	0.00119772	0.0119798	ENST00000306243	ENSP00000307297	113189	CHST14	Q8NCH0	2175	protein_coding	D4ST-1	15	carbohydrate sulfotransferase 14 [Source:HGNC Symbol;Acc:HGNC:24464]
ENSG00000241635	289.919	0.693745	0.425062	0.00120388	0.0120328	ENST00000360418	ENSP00000353593	54658	UGT1A1	P22309	3389	protein_coding	GNT1	2	UDP glucuronosyltransferase family 1 member A1 [Source:HGNC Symbol;Acc:HGNC:12530]
ENSG00000188647	3866.81	0.256659	0.104705	0.00121417	0.0121272	ENST00000340434	ENSP00000344299	375743	PTAR1	Q7Z6K3	10099	protein_coding		9	protein prenyltransferase alpha subunit repeat containing 1 [Source:HGNC Symbol;Acc:HGNC:30449]
ENSG00000131697	2239.16	0.282341	0.118147	0.00121716	0.0121485	ENST00000489180	ENSP00000423747	261734	NPHP4	O75161	5548	protein_coding	KIAA0673	1	nephrocystin 4 [Source:HGNC Symbol;Acc:HGNC:19104]
ENSG00000146242	4963.28	-0.401344	0.195238	0.00121901	0.0121584	ENST00000535040	ENSP00000441219	7162	TPBG	Q13641	3392	protein_coding	5T4	6	trophoblast glycoprotein [Source:HGNC Symbol;Acc:HGNC:12004]
ENSG00000163935	3191.04	0.249918	0.101492	0.001223	0.0121897	ENST00000394752	ENSP00000378235	51460	SFMBT1	Q9UHJ3	4553	protein_coding	DKFZp434L243	3	Scm like with four mbt domains 1 [Source:HGNC Symbol;Acc:HGNC:20255]
ENSG00000149294	3077.74	-0.467139	0.243609	0.00122903	0.0122413	ENST00000615285	ENSP00000479241	4684	NCAM1	P13591	6045	protein_coding	CD56	11	neural cell adhesion molecule 1 [Source:HGNC Symbol;Acc:HGNC:7656]
ENSG00000165948	2302.19	-0.312109	0.135569	0.00123075	0.0122498	ENST00000557600		122509	IFI27L1	Q96BM0	828	protein_coding	FAM14B	14	interferon alpha inducible protein 27 like 1 [Source:HGNC Symbol;Acc:HGNC:19754]
ENSG00000008300	1052.38	-0.450174	0.231572	0.00124109	0.0123441	ENST00000164024	ENSP00000164024	1951	CELSR3	Q9NYQ7	11933	protein_coding	ADGRC3	3	cadherin EGF LAG seven-pass G-type receptor 3 [Source:HGNC Symbol;Acc:HGNC:3230]
ENSG00000211445	4943.73	0.251472	0.102561	0.00124739	0.0123981	ENST00000622181	ENSP00000484258	2878	GPX3	P22352	1757	protein_coding		5	glutathione peroxidase 3 [Source:HGNC Symbol;Acc:HGNC:4555]
ENSG00000124587	1560.73	-0.279941	0.117342	0.0012491	0.0124064	ENST00000304611	ENSP00000303511	5190	PEX6	Q13608	3444	protein_coding	PAF-2	6	peroxisomal biogenesis factor 6 [Source:HGNC Symbol;Acc:HGNC:8859]
ENSG00000173264	4597.1	-0.291446	0.123782	0.00125101	0.0124167	ENST00000539851	ENSP00000442792	56834	GPR137	Q96N19	1843	protein_coding	C11orf4	11	G protein-coupled receptor 137 [Source:HGNC Symbol;Acc:HGNC:24300]
ENSG00000106484	175451	-0.342294	0.155404	0.00125901	0.0124874	ENST00000223215	ENSP00000223215	4232	MEST	Q5EB52	2646	protein_coding	PEG1	7	mesoderm specific transcript [Source:HGNC Symbol;Acc:HGNC:7028]
ENSG00000167005	35629.8	0.26223	0.108331	0.00127454	0.0126326	ENST00000300291	ENSP00000300291	11051	NUDT21	O43809	4393	protein_coding	CFIM25	16	nudix hydrolase 21 [Source:HGNC Symbol;Acc:HGNC:13870]
ENSG00000165325	105.426	0.685866	0.425161	0.00127554	0.0126337	ENST00000531448	ENSP00000435527	159989	DEUP1	Q05D60	2784	protein_coding	CCDC67	11	deuterosome assembly protein 1 [Source:HGNC Symbol;Acc:HGNC:26344]
ENSG00000184831	3448.54	0.252187	0.103285	0.00127702	0.0126395	ENST00000633372	ENSP00000488524	79135	APOO	Q9BUR5	1159	protein_coding	FAM121B	X	apolipoprotein O [Source:HGNC Symbol;Acc:HGNC:28727]
ENSG00000126602	52561	0.275168	0.115223	0.00128007	0.0126609	ENST00000575671	ENSP00000458166	10131	TRAP1	Q12931	2309	protein_coding	HSP75	16	TNF receptor associated protein 1 [Source:HGNC Symbol;Acc:HGNC:16264]
ENSG00000075340	19358.8	0.322299	0.142915	0.00128105	0.0126618	ENST00000264436	ENSP00000264436	119	ADD2	P35612	9290	protein_coding	ADDB	2	adducin 2 [Source:HGNC Symbol;Acc:HGNC:244]
ENSG00000016490	29.3186	-0.912241	0.71195	0.00128333	0.0126668	ENST00000234701	ENSP00000234701	1179	CLCA1	A8K7I4	3310	protein_coding	CaCC	1	chloride channel accessory 1 [Source:HGNC Symbol;Acc:HGNC:2015]
ENSG00000108828	5718.31	-0.465595	0.244775	0.00128246	0.0126668	ENST00000355653	ENSP00000347872	10493	VAT1	Q99536	2699	protein_coding	FLJ20230	17	vesicle amine transport 1 [Source:HGNC Symbol;Acc:HGNC:16919]
ENSG00000164048	1560.88	0.359356	0.167737	0.00129	0.0127237	ENST00000448461	ENSP00000404592	51385	ZNF589	Q86UQ0	4703	protein_coding	SZF1	3	zinc finger protein 589 [Source:HGNC Symbol;Acc:HGNC:16747]
ENSG00000116830	7387.53	0.260831	0.107851	0.00129248	0.0127394	ENST00000369466	ENSP00000358478	8458	TTF2	Q9UNY4	9439	protein_coding	HuF2	1	transcription termination factor 2 [Source:HGNC Symbol;Acc:HGNC:12398]
ENSG00000137266	1123.61	-0.44382	0.228973	0.00129407	0.0127462	ENST00000436008	ENSP00000410245	63027	SLC22A23	A1A5C7	6641	protein_coding	C6orf85	6	solute carrier family 22 member 23 [Source:HGNC Symbol;Acc:HGNC:21106]
ENSG00000122068	19669.4	0.20373	0.0808827	0.00130715	0.0128662	ENST00000241502	ENSP00000241502	84248	FYTTD1	Q96QD9	6733	protein_coding	DKFZp761B1514	3	forty-two-three domain containing 1 [Source:HGNC Symbol;Acc:HGNC:25407]
ENSG00000100577	2448.95	-0.265315	0.110387	0.00130823	0.0128679	ENST00000555093		2954	GSTZ1	A0A0C4DFM0	5356	protein_coding	GSTZ1-1	14	glutathione S-transferase zeta 1 [Source:HGNC Symbol;Acc:HGNC:4643]
ENSG00000117632	24620.5	-0.261097	0.108267	0.00131363	0.0129121	ENST00000465604		3925	STMN1	P16949	2947	protein_coding	C1orf215	1	stathmin 1 [Source:HGNC Symbol;Acc:HGNC:6510]
ENSG00000133313	15667.3	-0.230651	0.0933638	0.00132075	0.0129731	ENST00000324262	ENSP00000325548	55748	CNDP2	Q96KP4	4975	protein_coding	CN2	18	carnosine dipeptidase 2 [Source:HGNC Symbol;Acc:HGNC:24437]
ENSG00000137285	89136.5	-0.296772	0.128109	0.00132419	0.0129979	ENST00000473006		347733	TUBB2B	Q9BVA1	1923	protein_coding	bA506K6.1	6	tubulin beta 2B class IIb [Source:HGNC Symbol;Acc:HGNC:30829]
ENSG00000160193	1779.41	0.332013	0.150154	0.00132664	0.013004	ENST00000492742		10785	WDR4	P57081	2205	protein_coding	TRM82	21	WD repeat domain 4 [Source:HGNC Symbol;Acc:HGNC:12756]
ENSG00000240224	258.668	0.673485	0.41855	0.00132639	0.013004	ENST00000373414	ENSP00000362513	54579	UGT1A5	P35504	2345	protein_coding	UGT1E	2	UDP glucuronosyltransferase family 1 member A5 [Source:HGNC Symbol;Acc:HGNC:12537]
ENSG00000118495	495.782	-0.383354	0.185833	0.00133181	0.0130456	ENST00000392307	ENSP00000376124	5325	PLAGL1	Q9UM63	6296	protein_coding	LOT1	6	PLAG1 like zinc finger 1 [Source:HGNC Symbol;Acc:HGNC:9046]
ENSG00000171490	47758	0.271821	0.1143	0.00134117	0.0131283	ENST00000571133	ENSP00000460871	26156	RSL1D1	O76021	5440	protein_coding	CSIG	16	ribosomal L1 domain containing 1 [Source:HGNC Symbol;Acc:HGNC:24534]
ENSG00000144381	192938	0.303533	0.132617	0.00135101	0.0132155	ENST00000345042	ENSP00000340019	3329	HSPD1	P10809	2299	protein_coding	GroEL	2	heat shock protein family D (Hsp60) member 1 [Source:HGNC Symbol;Acc:HGNC:5261]
ENSG00000025156	3733.89	0.308601	0.135787	0.00135482	0.0132437	ENST00000452194	ENSP00000400380	3298	HSF2	Q03933	2643	protein_coding		6	heat shock transcription factor 2 [Source:HGNC Symbol;Acc:HGNC:5225]
ENSG00000121068	14249.3	0.825959	0.592555	0.00135953	0.0132715	ENST00000477081		6909	TBX2	Q13207	5218	protein_coding		17	T-box transcription factor 2 [Source:HGNC Symbol;Acc:HGNC:11597]
ENSG00000135953	3331.76	-0.222568	0.0899568	0.00135921	0.0132715	ENST00000258436	ENSP00000258436	84804	MFSD9	Q8NBP5	5293	protein_coding	MGC11332	2	major facilitator superfamily domain containing 9 [Source:HGNC Symbol;Acc:HGNC:28158]
ENSG00000035687	5054.36	0.334627	0.152663	0.0013624	0.0132904	ENST00000366535	ENSP00000355493	159	ADSS2	P30520	2555	protein_coding	ADSS	1	adenylosuccinate synthase 2 [Source:HGNC Symbol;Acc:HGNC:292]
ENSG00000184903	223.723	0.479638	0.259158	0.00136789	0.0133348	ENST00000405709	ENSP00000384966	83943	IMMP2L	Q96T52	2130	protein_coding	IMMP2L-IT1	7	inner mitochondrial membrane peptidase subunit 2 [Source:HGNC Symbol;Acc:HGNC:14598]
ENSG00000137693	9716.06	-0.267103	0.112267	0.00137765	0.0134208	ENST00000282441	ENSP00000282441	10413	YAP1	P46937	5401	protein_coding	YAP65	11	Yes associated protein 1 [Source:HGNC Symbol;Acc:HGNC:16262]
ENSG00000165521	1309.1	-0.319643	0.143267	0.00138241	0.0134579	ENST00000554922	ENSP00000451998	161436	EML5	Q05BV3	9570	protein_coding	EMAP-2	14	EMAP like 5 [Source:HGNC Symbol;Acc:HGNC:18197]
ENSG00000103111	7919.27	0.232178	0.0947748	0.00138781	0.0135012	ENST00000248248	ENSP00000248248	22879	MON1B	Q7L1V2	5813	protein_coding	HSRG1	16	MON1 homolog B, secretory trafficking associated [Source:HGNC Symbol;Acc:HGNC:25020]
ENSG00000137504	5459.58	-0.242698	0.100001	0.0013986	0.0135969	ENST00000490820	ENSP00000434281	58487	CREBZF	Q9NS37	4329	protein_coding	ZF	11	CREB/ATF bZIP transcription factor [Source:HGNC Symbol;Acc:HGNC:24905]
ENSG00000265681	927.217	-0.333079	0.152802	0.00141701	0.0137664	ENST00000579495		6139	RPL17	P18621	914	protein_coding	L17	18	ribosomal protein L17 [Source:HGNC Symbol;Acc:HGNC:10307]
ENSG00000104524	3501.19	0.306129	0.135431	0.00142002	0.0137676	ENST00000495276	ENSP00000480945	65263	PYCR3	Q53H96	3342	protein_coding	FLJ13852	8	pyrroline-5-carboxylate reductase 3 [Source:HGNC Symbol;Acc:HGNC:25846]
ENSG00000115415	8932.14	0.221495	0.0900161	0.00141924	0.0137676	ENST00000674081	ENSP00000501289	6772	STAT1	P42224	4134	protein_coding	ISGF-3	2	signal transducer and activator of transcription 1 [Source:HGNC Symbol;Acc:HGNC:11362]
ENSG00000120437	14467.3	0.420441	0.215995	0.00141997	0.0137676	ENST00000472052		39	ACAT2	Q9BWD1	1641	protein_coding		6	acetyl-CoA acetyltransferase 2 [Source:HGNC Symbol;Acc:HGNC:94]
ENSG00000027697	2542.4	0.248432	0.103416	0.00144788	0.014028	ENST00000646898	ENSP00000494069	3459	IFNGR1	P15260	2519	protein_coding	CD119	6	interferon gamma receptor 1 [Source:HGNC Symbol;Acc:HGNC:5439]
ENSG00000162551	200.628	0.643352	0.401443	0.00145161	0.0140546	ENST00000374840	ENSP00000363973	249	ALPL	P05186	2536	protein_coding	HOPS	1	alkaline phosphatase, biomineralization associated [Source:HGNC Symbol;Acc:HGNC:438]
ENSG00000167508	5110.53	0.359002	0.171613	0.00145361	0.0140549	ENST00000565149		4597	MVD	P53602	2352	protein_coding	MPD	16	mevalonate diphosphate decarboxylase [Source:HGNC Symbol;Acc:HGNC:7529]
ENSG00000177425	8496.19	0.242539	0.100511	0.00145303	0.0140549	ENST00000328827	ENSP00000328088	5074	PAWR	Q96IZ0	8991	protein_coding	par-4	12	pro-apoptotic WT1 regulator [Source:HGNC Symbol;Acc:HGNC:8614]
ENSG00000082516	16472.4	0.230053	0.0944621	0.00145928	0.0141001	ENST00000285873	ENSP00000285873	25929	GEMIN5	Q8TEQ6	5404	protein_coding		5	gem nuclear organelle associated protein 5 [Source:HGNC Symbol;Acc:HGNC:20043]
ENSG00000185619	20433	-0.262457	0.110893	0.00146342	0.0141305	ENST00000362003	ENSP00000354724	10336	PCGF3	Q3KNV8	5685	protein_coding	DONG1	4	polycomb group ring finger 3 [Source:HGNC Symbol;Acc:HGNC:10066]
ENSG00000078399	84.6342	-0.669601	0.428693	0.00147411	0.0142241	ENST00000343483	ENSP00000343619	3205	HOXA9	P31269	2064	protein_coding	HOX1	7	homeobox A9 [Source:HGNC Symbol;Acc:HGNC:5109]
ENSG00000197757	263.122	-0.637051	0.39787	0.00148015	0.0142727	ENST00000394331	ENSP00000377864	3223	HOXC6	P09630	2943	protein_coding	HOX3	12	homeobox C6 [Source:HGNC Symbol;Acc:HGNC:5128]
ENSG00000163344	2246.43	-0.321618	0.146609	0.00148841	0.0143426	ENST00000368467	ENSP00000357452	10654	PMVK	Q15126	1002	protein_coding	HUMPMKI	1	phosphomevalonate kinase [Source:HGNC Symbol;Acc:HGNC:9141]
ENSG00000154529	207.969	-0.449804	0.241114	0.00149278	0.0143749	ENST00000377561	ENSP00000478671	728577	CNTNAP3B	Q96NU0	7652	protein_coding		9	contactin associated protein family member 3B [Source:HGNC Symbol;Acc:HGNC:32035]
ENSG00000137460	2976.63	0.44607	0.238246	0.00149384	0.0143755	ENST00000511601	ENSP00000427567	85462	FHDC1	Q9C0D6	6583	protein_coding	KIAA1727	4	FH2 domain containing 1 [Source:HGNC Symbol;Acc:HGNC:29363]
ENSG00000075420	10586.2	0.252841	0.1063	0.00150286	0.0144524	ENST00000415807	ENSP00000411242	64778	FNDC3B	Q53EP0	8031	protein_coding	DKFZp762K137	3	fibronectin type III domain containing 3B [Source:HGNC Symbol;Acc:HGNC:24670]
ENSG00000198753	1257.82	-0.624995	0.388606	0.00150546	0.0144677	ENST00000538966	ENSP00000442736	5365	PLXNB3	Q9ULL4	6377	protein_coding	PLEXB3	X	plexin B3 [Source:HGNC Symbol;Acc:HGNC:9105]
ENSG00000064225	167.796	-0.536722	0.311613	0.00150952	0.0144871	ENST00000394162	ENSP00000377717	10402	ST3GAL6	Q9Y274	3571	protein_coding	SIAT10	3	ST3 beta-galactoside alpha-2,3-sialyltransferase 6 [Source:HGNC Symbol;Acc:HGNC:18080]
ENSG00000188483	307.134	-0.627106	0.390873	0.0015094	0.0144871	ENST00000372491	ENSP00000361569	389792	IER5L	Q5T953	2710	protein_coding	bA247A12.2	9	immediate early response 5 like [Source:HGNC Symbol;Acc:HGNC:23679]
ENSG00000173757	2698.27	-0.353838	0.169473	0.00151865	0.0145649	ENST00000293328	ENSP00000293328	6777	STAT5B	P51692	5079	protein_coding		17	signal transducer and activator of transcription 5B [Source:HGNC Symbol;Acc:HGNC:11367]
ENSG00000172765	6084.08	0.23506	0.0974929	0.00152004	0.0145684	ENST00000648771	ENSP00000497993	23023	TMCC1	O94876	6250	protein_coding	KIAA0779	3	transmembrane and coiled-coil domain family 1 [Source:HGNC Symbol;Acc:HGNC:29116]
ENSG00000175445	2813.39	0.414419	0.214922	0.00152754	0.0146107	ENST00000650287	ENSP00000497642	4023	LPL	P06858	3565	protein_coding	LIPD	8	lipoprotein lipase [Source:HGNC Symbol;Acc:HGNC:6677]
ENSG00000196990	5203.57	0.427497	0.224956	0.00152585	0.0146107	ENST00000673969	ENSP00000501259	642968	FAM163B	P0C2L3	2778	protein_coding	C9orf166	9	family with sequence similarity 163 member B [Source:HGNC Symbol;Acc:HGNC:33277]
ENSG00000204634	1408.86	-0.386874	0.193967	0.00152704	0.0146107	ENST00000409318	ENSP00000386856	11138	TBC1D8	O95759	3803	protein_coding	AD3	2	TBC1 domain family member 8 [Source:HGNC Symbol;Acc:HGNC:17791]
ENSG00000167085	34622.4	0.197188	0.0796684	0.00153351	0.014658	ENST00000614445	ENSP00000479488	5245	PHB	P35232	1952	protein_coding	PHB1	17	prohibitin [Source:HGNC Symbol;Acc:HGNC:8912]
ENSG00000113269	11345.6	-0.294046	0.129902	0.00153487	0.0146612	ENST00000522208	ENSP00000429509	55819	RNF130	Q86XS8	9945	protein_coding	G1RZFP	5	ring finger protein 130 [Source:HGNC Symbol;Acc:HGNC:18280]
ENSG00000116685	10701.4	0.281749	0.122714	0.00154383	0.0147368	ENST00000376572	ENSP00000365756	90231	KIAA2013	Q8IYS2	2819	protein_coding	MGC33867	1	KIAA2013 [Source:HGNC Symbol;Acc:HGNC:28513]
ENSG00000196230	173379	0.236136	0.0983731	0.00155553	0.0148385	ENST00000396389	ENSP00000379672	203068	TUBB	P07437	2903	protein_coding	M40	6	tubulin beta class I [Source:HGNC Symbol;Acc:HGNC:20778]
ENSG00000153982	297.837	-0.523099	0.302746	0.00155718	0.0148444	ENST00000284116	ENSP00000284116	284161	GDPD1	Q8N9F7	3241	protein_coding	FLJ37451	17	glycerophosphodiester phosphodiesterase domain containing 1 [Source:HGNC Symbol;Acc:HGNC:20883]
ENSG00000138769	150.742	0.48892	0.274894	0.00156065	0.0148642	ENST00000307465	ENSP00000306340	8999	CDKL2	Q92772	4935	protein_coding	KKIAMRE	4	cyclin dependent kinase like 2 [Source:HGNC Symbol;Acc:HGNC:1782]
ENSG00000167476	5472.39	0.38546	0.193846	0.00156135	0.0148642	ENST00000300961	ENSP00000300961	126306	JSRP1	Q96MG2	1138	protein_coding	FLJ32416	19	junctional sarcoplasmic reticulum protein 1 [Source:HGNC Symbol;Acc:HGNC:24963]
ENSG00000132470	3428.88	-0.354705	0.171141	0.00156372	0.0148768	ENST00000200181	ENSP00000200181	3691	ITGB4	P16144	5896	protein_coding	CD104	17	integrin subunit beta 4 [Source:HGNC Symbol;Acc:HGNC:6158]
ENSG00000146410	1145.98	0.33901	0.160131	0.00157188	0.0149444	ENST00000420702	ENSP00000395232	113115	MTFR2	Q6P444	1789	protein_coding	DUFD1	6	mitochondrial fission regulator 2 [Source:HGNC Symbol;Acc:HGNC:21115]
ENSG00000185345	77.8239	0.610254	0.38052	0.00158166	0.0150274	ENST00000366898	ENSP00000355865	5071	PRKN	O60260	4178	protein_coding	AR-JP	6	parkin RBR E3 ubiquitin protein ligase [Source:HGNC Symbol;Acc:HGNC:8607]
ENSG00000183742	45.5689	-0.88134	0.758197	0.00158303	0.0150303	ENST00000400331	ENSP00000383185	346389	MACC1	Q6ZN28	9153	protein_coding	7A5	7	MET transcriptional regulator MACC1 [Source:HGNC Symbol;Acc:HGNC:30215]
ENSG00000137880	498.568	-0.440324	0.23707	0.00158653	0.0150535	ENST00000558467	ENSP00000453640	2644	GCHFR	P30047	785	protein_coding	GFRP	15	GTP cyclohydrolase I feedback regulator [Source:HGNC Symbol;Acc:HGNC:4194]
ENSG00000110944	395.841	-0.496648	0.282455	0.0015896	0.0150658	ENST00000228534	ENSP00000228534	51561	IL23A	Q9NPF7	1037	protein_coding	IL-23	12	interleukin 23 subunit alpha [Source:HGNC Symbol;Acc:HGNC:15488]
ENSG00000169692	1943.85	-0.258252	0.110169	0.00159101	0.0150658	ENST00000371696	ENSP00000360761	10555	AGPAT2	O15120	1546	protein_coding	BSCL	9	1-acylglycerol-3-phosphate O-acyltransferase 2 [Source:HGNC Symbol;Acc:HGNC:325]
ENSG00000183828	455.472	-0.42532	0.22542	0.00159098	0.0150658	ENST00000551024		256281	NUDT14	O95848	1042	protein_coding	UGPP	14	nudix hydrolase 14 [Source:HGNC Symbol;Acc:HGNC:20141]
ENSG00000102098	4323.8	0.240332	0.100877	0.00159589	0.015102	ENST00000251900	ENSP00000251900	10389	SCML2	Q9UQR0	4162	protein_coding		X	Scm polycomb group protein like 2 [Source:HGNC Symbol;Acc:HGNC:10581]
ENSG00000185519	258.159	0.743934	0.52531	0.0016086	0.0152122	ENST00000375662	ENSP00000364814	348487	FAM131C	Q96AQ9	1720	protein_coding	C1orf117	1	family with sequence similarity 131 member C [Source:HGNC Symbol;Acc:HGNC:26717]
ENSG00000197535	40260.1	0.220233	0.0911081	0.00161159	0.0152304	ENST00000399231	ENSP00000382177	4644	MYO5A	Q9Y4I1	12225	protein_coding	GS1	15	myosin VA [Source:HGNC Symbol;Acc:HGNC:7602]
ENSG00000162545	394.479	-0.431649	0.231159	0.001614	0.015243	ENST00000375078	ENSP00000364219	55450	CAMK2N1	Q7Z7J9	2326	protein_coding	CaMKIINalpha	1	calcium/calmodulin dependent protein kinase II inhibitor 1 [Source:HGNC Symbol;Acc:HGNC:24190]
ENSG00000133393	16939.5	0.25746	0.110072	0.00161988	0.0152884	ENST00000255759	ENSP00000255759	123811	FOPNL	Q96NB1	2264	protein_coding	C16orf63	16	FGFR1OP N-terminal like [Source:HGNC Symbol;Acc:HGNC:26435]
ENSG00000196218	790.731	-0.393436	0.201858	0.00163148	0.0153876	ENST00000359596	ENSP00000352608	6261	RYR1	P21817	15400	protein_coding	CCO	19	ryanodine receptor 1 [Source:HGNC Symbol;Acc:HGNC:10483]
ENSG00000101294	14379.6	0.217894	0.0901885	0.00163641	0.0154239	ENST00000498035	ENSP00000479020	81502	HM13	Q8TCT9	3932	protein_coding	dJ324O17.1	20	histocompatibility minor 13 [Source:HGNC Symbol;Acc:HGNC:16435]
ENSG00000165655	12363.9	-0.341703	0.163842	0.00165839	0.0156207	ENST00000372524	ENSP00000361602	84858	ZNF503	Q96F45	3205	protein_coding	FLJ45745	10	zinc finger protein 503 [Source:HGNC Symbol;Acc:HGNC:23589]
ENSG00000129173	1860.9	0.307729	0.140568	0.00166204	0.0156344	ENST00000250024	ENSP00000250024	79733	E2F8	A0AVK6	3706	protein_coding	FLJ23311	11	E2F transcription factor 8 [Source:HGNC Symbol;Acc:HGNC:24727]
ENSG00000144655	342.554	0.399499	0.207389	0.00166119	0.0156344	ENST00000273153	ENSP00000273153	64651	CSRNP1	Q96S65	3164	protein_coding	AXUD1	3	cysteine and serine rich nuclear protein 1 [Source:HGNC Symbol;Acc:HGNC:14300]
ENSG00000104687	23815.7	0.2107	0.0870391	0.00167376	0.0157269	ENST00000221130	ENSP00000221130	2936	GSR	P00390	3034	protein_coding		8	glutathione-disulfide reductase [Source:HGNC Symbol;Acc:HGNC:4623]
ENSG00000183496	1815.55	-0.284952	0.126429	0.00167409	0.0157269	ENST00000558133	ENSP00000456938	84206	MEX3B	Q6ZN04	4333	protein_coding	DKFZp434J0617	15	mex-3 RNA binding family member B [Source:HGNC Symbol;Acc:HGNC:25297]
ENSG00000107959	5741.63	0.258289	0.11116	0.00167659	0.015735	ENST00000380989	ENSP00000370377	10531	PITRM1	Q5JRX3	3487	protein_coding	hMP1	10	pitrilysin metallopeptidase 1 [Source:HGNC Symbol;Acc:HGNC:17663]
ENSG00000148123	71.8457	-0.653584	0.430428	0.00167716	0.015735	ENST00000374874	ENSP00000364008	54886	PLPPR1	Q8TBJ4	2477	protein_coding	FLJ20300	9	phospholipid phosphatase related 1 [Source:HGNC Symbol;Acc:HGNC:25993]
ENSG00000145348	1207.95	-0.261993	0.113259	0.00168228	0.0157607	ENST00000394708	ENSP00000378198	93627	TBCK	Q8TEA7	7961	protein_coding	HSPC302	4	TBC1 domain containing kinase [Source:HGNC Symbol;Acc:HGNC:28261]
ENSG00000167740	1225.96	-0.376533	0.190257	0.00168312	0.0157607	ENST00000301391	ENSP00000301391	124936	CYB5D2	Q8WUJ1	1969	protein_coding	MGC32124	17	cytochrome b5 domain containing 2 [Source:HGNC Symbol;Acc:HGNC:28471]
ENSG00000178222	4932.62	0.349731	0.170187	0.00168322	0.0157607	ENST00000433731	ENSP00000389709	285498	RNF212	Q495C1	2390	protein_coding	FLJ38841	4	ring finger protein 212 [Source:HGNC Symbol;Acc:HGNC:27729]
ENSG00000160949	13492	0.295613	0.133318	0.0016958	0.015868	ENST00000497613		4796	TONSL	Q96HA7	6607	protein_coding	IKBR	8	tonsoku like, DNA repair protein [Source:HGNC Symbol;Acc:HGNC:7801]
ENSG00000100003	739.8	-0.416635	0.222224	0.00170699	0.0159583	ENST00000615189	ENSP00000478755	23541	SEC14L2	O76054	4207	protein_coding	C22orf6	22	SEC14 like lipid binding 2 [Source:HGNC Symbol;Acc:HGNC:10699]
ENSG00000153046	4079.82	-0.283416	0.125962	0.0017077	0.0159583	ENST00000397588	ENSP00000380718	9425	CDYL	Q9Y232	3503	protein_coding	CDYL1	6	chromodomain Y like [Source:HGNC Symbol;Acc:HGNC:1811]
ENSG00000128654	5891.15	0.238722	0.101182	0.00171211	0.015989	ENST00000420864	ENSP00000403545	10651	MTX2	O75431	1592	protein_coding		2	metaxin 2 [Source:HGNC Symbol;Acc:HGNC:7506]
ENSG00000104332	1966.59	-0.344647	0.167225	0.00171881	0.0160411	ENST00000220772	ENSP00000220772	6422	SFRP1	Q8N474	4464	protein_coding	FRP	8	secreted frizzled related protein 1 [Source:HGNC Symbol;Acc:HGNC:10776]
ENSG00000196954	1167.05	-0.308992	0.142502	0.00172932	0.0161286	ENST00000529565		837	CASP4	P49662	4745	protein_coding	ICE(rel)II	11	caspase 4 [Source:HGNC Symbol;Acc:HGNC:1505]
ENSG00000197608	10.4004	-0.70483	1.04044	0.00174741	0.0162867	ENST00000594295	ENSP00000470746	284371	ZNF841	Q6ZN19	3819	protein_coding	LOC284371	19	zinc finger protein 841 [Source:HGNC Symbol;Acc:HGNC:27611]
ENSG00000175040	524.211	0.501978	0.294062	0.00175211	0.0163198	ENST00000309575	ENSP00000307911	9435	CHST2	Q9Y4C5	4142	protein_coding	C6ST	3	carbohydrate sulfotransferase 2 [Source:HGNC Symbol;Acc:HGNC:1970]
ENSG00000169255	1229.38	-0.342745	0.166793	0.0017656	0.0164347	ENST00000652730	ENSP00000498660	8706	B3GALNT1	O75752	4218	protein_coding	B3GALT3	3	beta-1,3-N-acetylgalactosaminyltransferase 1 (globoside blood group) [Source:HGNC Symbol;Acc:HGNC:918]
ENSG00000118515	4157.95	0.486934	0.281972	0.00176811	0.0164472	ENST00000474427		6446	SGK1	O00141	5474	protein_coding	SGK	6	serum/glucocorticoid regulated kinase 1 [Source:HGNC Symbol;Acc:HGNC:10810]
ENSG00000179627	422.718	-0.456805	0.256882	0.00177005	0.0164545	ENST00000342537	ENSP00000409107	100128927	ZBTB42	B2RXF5	3612	protein_coding	ZNF925	14	zinc finger and BTB domain containing 42 [Source:HGNC Symbol;Acc:HGNC:32550]
ENSG00000058668	2446.93	-0.380412	0.195473	0.00177177	0.0164598	ENST00000357681	ENSP00000350310	493	ATP2B4	A0A024R968	8968	protein_coding	ATP2B2	1	ATPase plasma membrane Ca2+ transporting 4 [Source:HGNC Symbol;Acc:HGNC:817]
ENSG00000053900	2793.01	0.28259	0.126461	0.0017827	0.0165505	ENST00000504256		29945	ANAPC4	Q9UJX5	3807	protein_coding	APC4	4	anaphase promoting complex subunit 4 [Source:HGNC Symbol;Acc:HGNC:19990]
ENSG00000185942	32.9737	-0.759919	0.572325	0.00179362	0.016641	ENST00000523211	ENSP00000429073	286183	NKAIN3	Q8N8D7	1988	protein_coding	FAM77D	8	sodium/potassium transporting ATPase interacting 3 [Source:HGNC Symbol;Acc:HGNC:26829]
ENSG00000169439	243.359	-0.415237	0.223747	0.00179503	0.0166432	ENST00000302190	ENSP00000307046	6383	SDC2	P34741	3307	protein_coding	CD362	8	syndecan 2 [Source:HGNC Symbol;Acc:HGNC:10659]
ENSG00000149972	508.877	-0.551096	0.339689	0.00180207	0.0166977	ENST00000524871	ENSP00000435637	53942	CNTN5	O94779	6499	protein_coding	hNB-2	11	contactin 5 [Source:HGNC Symbol;Acc:HGNC:2175]
ENSG00000166170	8417.55	-0.234811	0.10009	0.00181241	0.0167825	ENST00000445922	ENSP00000391713	9529	BAG5	Q9UL15	4867	protein_coding		14	BAG cochaperone 5 [Source:HGNC Symbol;Acc:HGNC:941]
ENSG00000090863	30980	0.287618	0.13	0.00181541	0.0167993	ENST00000422840	ENSP00000405984	2734	GLG1	Q92896	9287	protein_coding	CFR-1	16	golgi glycoprotein 1 [Source:HGNC Symbol;Acc:HGNC:4316]
ENSG00000134504	2129.83	-0.336856	0.163596	0.00182181	0.0168366	ENST00000577255		284252	KCTD1	Q719H9	4590	protein_coding	C18orf5	18	potassium channel tetramerization domain containing 1 [Source:HGNC Symbol;Acc:HGNC:18249]
ENSG00000242110	305.89	-0.407556	0.218321	0.00182156	0.0168366	ENST00000335606	ENSP00000334424	23600	AMACR	Q9UHK6	4108	protein_coding	P504S	5	alpha-methylacyl-CoA racemase [Source:HGNC Symbol;Acc:HGNC:451]
ENSG00000135525	5838.96	0.254325	0.110584	0.00182504	0.0168556	ENST00000617204	ENSP00000482335	9053	MAP7	Q14244	4536	protein_coding	E-MAP-115	6	microtubule associated protein 7 [Source:HGNC Symbol;Acc:HGNC:6869]
ENSG00000002587	239.499	-0.461184	0.262774	0.00183249	0.0169075	ENST00000002596	ENSP00000002596	9957	HS3ST1	O14792	7160	protein_coding	3OST1	4	heparan sulfate-glucosamine 3-sulfotransferase 1 [Source:HGNC Symbol;Acc:HGNC:5194]
ENSG00000136895	241.041	0.407825	0.218863	0.00183304	0.0169075	ENST00000481242		84253	GARNL3	Q5VVW2	4816	protein_coding	bA356B19.1	9	GTPase activating Rap/RanGAP domain like 3 [Source:HGNC Symbol;Acc:HGNC:25425]
ENSG00000172840	4274.36	0.306374	0.14243	0.00183458	0.0169107	ENST00000311765	ENSP00000309548	57546	PDP2	Q9P2J9	6997	protein_coding	KIAA1348	16	pyruvate dehyrogenase phosphatase catalytic subunit 2 [Source:HGNC Symbol;Acc:HGNC:30263]
ENSG00000108219	15023.8	-0.231993	0.0989211	0.00184426	0.0169889	ENST00000372158	ENSP00000361231	81619	TSPAN14	Q8NG11	16221	protein_coding	DC-TM4F2	10	tetraspanin 14 [Source:HGNC Symbol;Acc:HGNC:23303]
ENSG00000043143	20549.5	0.422032	0.230973	0.00185205	0.0170387	ENST00000395003	ENSP00000378451	23338	JADE2	Q9NQC1	6465	protein_coding	JADE-2	5	jade family PHD finger 2 [Source:HGNC Symbol;Acc:HGNC:22984]
ENSG00000198873	1279.24	-0.438945	0.244896	0.00185176	0.0170387	ENST00000392870	ENSP00000376609	2869	GRK5	P34947	6798	protein_coding	GPRK5	10	G protein-coupled receptor kinase 5 [Source:HGNC Symbol;Acc:HGNC:4544]
ENSG00000181019	62382	0.196856	0.081877	0.00188338	0.0173157	ENST00000379047	ENSP00000368335	1728	NQO1	P15559	2527	protein_coding	DHQU	16	NAD(P)H quinone dehydrogenase 1 [Source:HGNC Symbol;Acc:HGNC:2874]
ENSG00000145808	4929.33	-0.35717	0.180564	0.00190636	0.0175156	ENST00000274487	ENSP00000274487	171019	ADAMTS19	D6R9M2	5201	protein_coding		5	ADAM metallopeptidase with thrombospondin type 1 motif 19 [Source:HGNC Symbol;Acc:HGNC:17111]
ENSG00000111897	8972.04	0.274544	0.123159	0.00190871	0.0175258	ENST00000339697	ENSP00000342962	57515	SERINC1	Q9NRX5	3125	protein_coding	KIAA1253	6	serine incorporator 1 [Source:HGNC Symbol;Acc:HGNC:13464]
ENSG00000139800	369.043	0.391903	0.208221	0.00191516	0.0175737	ENST00000267294	ENSP00000267294	85416	ZIC5	Q96T25	4639	protein_coding		13	Zic family member 5 [Source:HGNC Symbol;Acc:HGNC:20322]
ENSG00000101350	32694.8	0.229786	0.09866	0.0019488	0.0178709	ENST00000375712	ENSP00000364864	9371	KIF3B	O15066	6116	protein_coding	FLA8	20	kinesin family member 3B [Source:HGNC Symbol;Acc:HGNC:6320]
ENSG00000167522	17395.7	0.239678	0.103956	0.00196151	0.0179647	ENST00000301030	ENSP00000301030	29123	ANKRD11	Q6UB99	9301	protein_coding	LZ16	16	ankyrin repeat domain 11 [Source:HGNC Symbol;Acc:HGNC:21316]
ENSG00000184517	2086.2	0.257004	0.113482	0.00196155	0.0179647	ENST00000570010	ENSP00000457044	162239	ZFP1	Q6P2D0	3287	protein_coding	FLJ34243	16	ZFP1 zinc finger protein [Source:HGNC Symbol;Acc:HGNC:23328]
ENSG00000103342	57936.7	0.228099	0.0979444	0.00196788	0.0180111	ENST00000434724	ENSP00000398131	2935	GSPT1	P15170	7141	protein_coding	eRF3a	16	G1 to S phase transition 1 [Source:HGNC Symbol;Acc:HGNC:4621]
ENSG00000103534	324.182	-0.391711	0.209561	0.00197384	0.018054	ENST00000396229	ENSP00000379531	79838	TMC5	Q6UXY8	4917	protein_coding	FLJ13593	16	transmembrane channel like 5 [Source:HGNC Symbol;Acc:HGNC:22999]
ENSG00000140465	2641.28	0.2995	0.140051	0.00198491	0.0181436	ENST00000395048	ENSP00000378488	1543	CYP1A1	P04798	2608	protein_coding	CP11	15	cytochrome P450 family 1 subfamily A member 1 [Source:HGNC Symbol;Acc:HGNC:2595]
ENSG00000122335	529.96	0.30449	0.143726	0.00200501	0.0183155	ENST00000607742	ENSP00000475523	84947	SERAC1	Q96JX3	5155	protein_coding	FLJ14917	6	serine active site containing 1 [Source:HGNC Symbol;Acc:HGNC:21061]
ENSG00000159337	16.3177	-0.828317	0.847364	0.0020087	0.0183374	ENST00000290472	ENSP00000290472	283748	PLA2G4D	Q86XP0	4266	protein_coding	cPLA2delta	15	phospholipase A2 group IVD [Source:HGNC Symbol;Acc:HGNC:30038]
ENSG00000094975	7083.92	0.260577	0.116068	0.00201389	0.018373	ENST00000367723	ENSP00000356696	51430	SUCO	Q9UBS9	5916	protein_coding	C1orf9	1	SUN domain containing ossification factor [Source:HGNC Symbol;Acc:HGNC:1240]
ENSG00000164172	2124.08	0.326205	0.159339	0.00201706	0.0183857	ENST00000396954	ENSP00000380157	4338	MOCS2	O96033	4166	protein_coding	MOCO1	5	molybdenum cofactor synthesis 2 [Source:HGNC Symbol;Acc:HGNC:7193]
ENSG00000184481	307.705	-0.512565	0.314995	0.00201786	0.0183857	ENST00000374259	ENSP00000363377	4303	FOXO4	P98177	3644	protein_coding	AFX1	X	forkhead box O4 [Source:HGNC Symbol;Acc:HGNC:7139]
ENSG00000068078	5288.49	-0.286319	0.131963	0.00202793	0.018454	ENST00000613647	ENSP00000479472	2261	FGFR3	P22607	4438	protein_coding	ACH	4	fibroblast growth factor receptor 3 [Source:HGNC Symbol;Acc:HGNC:3690]
ENSG00000070214	14371.4	0.314773	0.151277	0.00202925	0.018454	ENST00000374720	ENSP00000363852	23446	SLC44A1	Q8WWI5	10482	protein_coding	CD92	9	solute carrier family 44 member 1 [Source:HGNC Symbol;Acc:HGNC:18798]
ENSG00000112078	6451.76	0.210139	0.0893114	0.00202838	0.018454	ENST00000373731	ENSP00000362836	222658	KCTD20	Q7Z5Y7	5384	protein_coding	C6orf69	6	potassium channel tetramerization domain containing 20 [Source:HGNC Symbol;Acc:HGNC:21052]
ENSG00000172159	114.655	-0.6475	0.453439	0.00203508	0.0184952	ENST00000304195	ENSP00000303508	257019	FRMD3	A2A2Y4	5260	protein_coding	EPB41L4O	9	FERM domain containing 3 [Source:HGNC Symbol;Acc:HGNC:24125]
ENSG00000137414	3778.15	-0.302653	0.143222	0.00205715	0.0186838	ENST00000259963	ENSP00000259963	51439	FAM8A1	Q9UBU6	4726	protein_coding	AHCP	6	family with sequence similarity 8 member A1 [Source:HGNC Symbol;Acc:HGNC:16372]
ENSG00000156463	34.7792	-0.715546	0.543745	0.00206267	0.018722	ENST00000511217	ENSP00000424497	153769	SH3RF2	Q8TEC5	5607	protein_coding	FLJ23654	5	SH3 domain containing ring finger 2 [Source:HGNC Symbol;Acc:HGNC:26299]
ENSG00000110002	113.623	0.499216	0.30568	0.00208572	0.0189191	ENST00000456829	ENSP00000407726	4013	VWA5A	O00534	4300	protein_coding	BCSC-1	11	von Willebrand factor A domain containing 5A [Source:HGNC Symbol;Acc:HGNC:6658]
ENSG00000156411	7455.87	-0.213944	0.0916751	0.00209542	0.0189829	ENST00000553430	ENSP00000452462	9556	ATP5MPL	P56378	1659	protein_coding	6.8PL	14	ATP synthase membrane subunit 6.8PL [Source:HGNC Symbol;Acc:HGNC:1188]
ENSG00000198435	4705.37	0.436728	0.250688	0.00209459	0.0189829	ENST00000356628	ENSP00000349041	441478	NRARP	Q7Z6K4	2641	protein_coding	MGC61598	9	NOTCH regulated ankyrin repeat protein [Source:HGNC Symbol;Acc:HGNC:33843]
ENSG00000170473	2518.04	-0.237538	0.104059	0.00210752	0.0190804	ENST00000408946	ENSP00000386156	84305	PYM1	Q9BRP8	1207	protein_coding	PYM	12	PYM homolog 1, exon junction complex associated factor [Source:HGNC Symbol;Acc:HGNC:30258]
ENSG00000146802	1698.08	0.244753	0.108073	0.0021156	0.0191291	ENST00000312814	ENSP00000323068	64418	TMEM168	Q9H0V1	7276	protein_coding	DKFZp564C012,FLJ13576	7	transmembrane protein 168 [Source:HGNC Symbol;Acc:HGNC:25826]
ENSG00000184083	1109.36	-0.280622	0.129389	0.00211554	0.0191291	ENST00000375180	ENSP00000364324	54954	FAM120C	F8W881	8056	protein_coding	CXorf17	X	family with sequence similarity 120C [Source:HGNC Symbol;Acc:HGNC:16949]
ENSG00000066583	8262.52	0.23779	0.104294	0.00211945	0.0191518	ENST00000173527	ENSP00000173527	51015	ISOC1	Q96CN7	1942	protein_coding	CGI-111	5	isochorismatase domain containing 1 [Source:HGNC Symbol;Acc:HGNC:24254]
ENSG00000169359	1235.91	0.329961	0.164337	0.00214589	0.0193784	ENST00000643144	ENSP00000496241	9197	SLC33A1	O00400	9266	protein_coding	ACATN	3	solute carrier family 33 member 1 [Source:HGNC Symbol;Acc:HGNC:95]
ENSG00000250312	810.05	0.332163	0.166116	0.00215226	0.0194236	ENST00000510175	ENSP00000480556	255403	ZNF718	Q3SXZ3	3647	protein_coding	FLJ90036	4	zinc finger protein 718 [Source:HGNC Symbol;Acc:HGNC:26889]
ENSG00000138035	10448	0.270173	0.123422	0.00216718	0.0195386	ENST00000447944	ENSP00000400646	87178	PNPT1	Q8TCS8	4549	protein_coding	DFNB70	2	polyribonucleotide nucleotidyltransferase 1 [Source:HGNC Symbol;Acc:HGNC:23166]
ENSG00000188959	87.496	-0.743577	0.602393	0.00216775	0.0195386	ENST00000400613	ENSP00000383456	401546	C9orf152	Q5JTZ5	2717	protein_coding	bA470J20.2	9	chromosome 9 open reading frame 152 [Source:HGNC Symbol;Acc:HGNC:31455]
ENSG00000165868	551.957	-0.425328	0.243074	0.00216976	0.0195444	ENST00000674431		259217	HSPA12A	O43301	6144	protein_coding	FLJ13874	10	heat shock protein family A (Hsp70) member 12A [Source:HGNC Symbol;Acc:HGNC:19022]
ENSG00000129116	6202.81	0.405081	0.22585	0.00217498	0.019579	ENST00000505667	ENSP00000425556	23022	PALLD	B2RTX2	5858	protein_coding	CGI-151	4	palladin, cytoskeletal associated protein [Source:HGNC Symbol;Acc:HGNC:17068]
ENSG00000116729	4427.28	-0.260002	0.117394	0.0021785	0.0195983	ENST00000262348	ENSP00000262348	79971	WLS	Q5T9L3	2716	protein_coding	C1orf139	1	Wnt ligand secretion mediator [Source:HGNC Symbol;Acc:HGNC:30238]
ENSG00000100485	2132.95	-0.287358	0.134549	0.00218029	0.0196019	ENST00000216373	ENSP00000216373	6655	SOS2	Q07890	5508	protein_coding		14	SOS Ras/Rho guanine nucleotide exchange factor 2 [Source:HGNC Symbol;Acc:HGNC:11188]
ENSG00000021355	2441.05	-0.269213	0.12303	0.00218568	0.019638	ENST00000380739	ENSP00000370115	1992	SERPINB1	P30740	2476	protein_coding	anti-elastase	6	serpin family B member 1 [Source:HGNC Symbol;Acc:HGNC:3311]
ENSG00000109794	482.37	0.401095	0.222793	0.0021879	0.0196455	ENST00000356371	ENSP00000348732	25854	FAM149A	A5PLN7	2997	protein_coding	DKFZP564J102	4	family with sequence similarity 149 member A [Source:HGNC Symbol;Acc:HGNC:24527]
ENSG00000113838	7447.68	0.211739	0.0913012	0.00220647	0.0197831	ENST00000424280	ENSP00000411253	55171	TBCCD1	Q9NVR7	3058	protein_coding	FLJ10560	3	TBCC domain containing 1 [Source:HGNC Symbol;Acc:HGNC:25546]
ENSG00000138709	7209.78	0.235558	0.103791	0.00220621	0.0197831	ENST00000326639	ENSP00000321997	55132	LARP1B	Q659C4	4847	protein_coding	DKFZp434K245	4	La ribonucleoprotein 1B [Source:HGNC Symbol;Acc:HGNC:24704]
ENSG00000170027	38499.9	0.207747	0.089284	0.0022074	0.0197831	ENST00000307630	ENSP00000306330	7532	YWHAG	P61981	3705	protein_coding	14-3-3?	7	tyrosine 3-monooxygenase/tryptophan 5-monooxygenase activation protein gamma [Source:HGNC Symbol;Acc:HGNC:12852]
ENSG00000184905	88.0918	0.698779	0.536511	0.00221087	0.0198017	ENST00000651085		140597	TCEAL2	Q9H3H9	1640	protein_coding	my048	X	transcription elongation factor A like 2 [Source:HGNC Symbol;Acc:HGNC:29818]
ENSG00000179889	23538.6	0.184345	0.0777041	0.00221503	0.0198266	ENST00000570001		23042	PDXDC1	Q6P996	4828	protein_coding	KIAA0251	16	pyridoxal dependent decarboxylase domain containing 1 [Source:HGNC Symbol;Acc:HGNC:28995]
ENSG00000107242	536.455	0.54414	0.355744	0.00224689	0.0200617	ENST00000478500	ENSP00000435778	8395	PIP5K1B	O14986	3335	protein_coding	MSS4	9	phosphatidylinositol-4-phosphate 5-kinase type 1 beta [Source:HGNC Symbol;Acc:HGNC:8995]
ENSG00000166147	2071.69	0.39775	0.2214	0.00224597	0.0200617	ENST00000316623	ENSP00000325527	2200	FBN1	P35555	11609	protein_coding	FBN	15	fibrillin 1 [Source:HGNC Symbol;Acc:HGNC:3603]
ENSG00000166197	41358.6	0.218501	0.0950414	0.0022462	0.0200617	ENST00000405356	ENSP00000385410	9221	NOLC1	Q14978	3967	protein_coding	KIAA0035	10	nucleolar and coiled-body phosphoprotein 1 [Source:HGNC Symbol;Acc:HGNC:15608]
ENSG00000167378	3221.79	-0.257699	0.116694	0.00224694	0.0200617	ENST00000422989	ENSP00000387535	126298	IRGQ	Q8WZA9	9685	protein_coding	FKSG27	19	immunity related GTPase Q [Source:HGNC Symbol;Acc:HGNC:24868]
ENSG00000182985	62595	0.312976	0.153411	0.00225395	0.0201116	ENST00000452722	ENSP00000395359	23705	CADM1	Q9BY67	8588	protein_coding	BL2	11	cell adhesion molecule 1 [Source:HGNC Symbol;Acc:HGNC:5951]
ENSG00000198585	13856.3	0.248536	0.111533	0.00226646	0.0202106	ENST00000521288	ENSP00000429274	131870	NUDT16	Q96DE0	6108	protein_coding	FLJ31265	3	nudix hydrolase 16 [Source:HGNC Symbol;Acc:HGNC:26442]
ENSG00000102967	4624.45	0.257495	0.116788	0.00226954	0.0202127	ENST00000572887	ENSP00000461848	1723	DHODH	Q02127	4824	protein_coding		16	dihydroorotate dehydrogenase (quinone) [Source:HGNC Symbol;Acc:HGNC:2867]
ENSG00000123908	26549.5	0.346625	0.17948	0.00226852	0.0202127	ENST00000220592	ENSP00000220592	27161	AGO2	Q9UKV8	14595	protein_coding	CASC7	8	argonaute RISC catalytic component 2 [Source:HGNC Symbol;Acc:HGNC:3263]
ENSG00000104472	4619.25	0.304136	0.14727	0.00227124	0.0202152	ENST00000220913	ENSP00000220913	54108	CHRAC1	Q9NRG0	2481	protein_coding	CHRAC15	8	chromatin accessibility complex subunit 1 [Source:HGNC Symbol;Acc:HGNC:13544]
ENSG00000213923	4263.01	-0.231746	0.10242	0.00229589	0.0204218	ENST00000612795	ENSP00000501204	1454	CSNK1E	P49674	3162	protein_coding	CKIE	22	casein kinase 1 epsilon [Source:HGNC Symbol;Acc:HGNC:2453]
ENSG00000060762	3631.08	0.229388	0.101246	0.00230932	0.0204802	ENST00000621685	ENSP00000477853	51660	MPC1	Q9Y5U8	1192	protein_coding	BRP44L	6	mitochondrial pyruvate carrier 1 [Source:HGNC Symbol;Acc:HGNC:21606]
ENSG00000118946	2313.97	-0.735491	0.609121	0.00230631	0.0204802	ENST00000377918	ENSP00000367151	27253	PCDH17	O14917	8300	protein_coding	PCDH68	13	protocadherin 17 [Source:HGNC Symbol;Acc:HGNC:14267]
ENSG00000141314	8096.02	0.204233	0.0881344	0.00230966	0.0204802	ENST00000269051	ENSP00000269051	162494	RHBDL3	P58872	5003	protein_coding	RHBDL4	17	rhomboid like 3 [Source:HGNC Symbol;Acc:HGNC:16502]
ENSG00000163453	82.8053	-0.728145	0.595715	0.00230656	0.0204802	ENST00000295666	ENSP00000295666	3490	IGFBP7	Q16270	1427	protein_coding	FSTL2	4	insulin like growth factor binding protein 7 [Source:HGNC Symbol;Acc:HGNC:5476]
ENSG00000176387	1741.56	0.321219	0.160349	0.00230686	0.0204802	ENST00000326152	ENSP00000316786	3291	HSD11B2	P80365	1896	protein_coding	SDR9C3	16	hydroxysteroid 11-beta dehydrogenase 2 [Source:HGNC Symbol;Acc:HGNC:5209]
ENSG00000167994	915.104	0.348119	0.181558	0.00231593	0.020523	ENST00000531922	ENSP00000435444	5866	RAB3IL1	Q8TBN0	2486	protein_coding	GRAB	11	RAB3A interacting protein like 1 [Source:HGNC Symbol;Acc:HGNC:9780]
ENSG00000116649	16476.1	0.341693	0.176492	0.00232072	0.0205527	ENST00000376957	ENSP00000366156	6723	SRM	P19623	1260	protein_coding	SPS1	1	spermidine synthase [Source:HGNC Symbol;Acc:HGNC:11296]
ENSG00000131459	498.052	0.44056	0.261156	0.00232868	0.0206103	ENST00000253778	ENSP00000253778	9945	GFPT2	O94808	3034	protein_coding	GFAT2	5	glutamine-fructose-6-phosphate transaminase 2 [Source:HGNC Symbol;Acc:HGNC:4242]
ENSG00000120093	41.4348	-0.672446	0.511649	0.00233499	0.0206533	ENST00000470495	ENSP00000417207	3213	HOXB3	P14651	4208	protein_coding	HOX2	17	homeobox B3 [Source:HGNC Symbol;Acc:HGNC:5114]
ENSG00000070404	938.149	-0.330348	0.16815	0.00235611	0.0208272	ENST00000166139	ENSP00000166139	10272	FSTL3	O95633	2501	protein_coding	FLRG	19	follistatin like 3 [Source:HGNC Symbol;Acc:HGNC:3973]
ENSG00000138246	14894.3	0.258586	0.118286	0.00235913	0.0208409	ENST00000260818	ENSP00000260818	23317	DNAJC13	O75165	7754	protein_coding	KIAA0678	3	DnaJ heat shock protein family (Hsp40) member C13 [Source:HGNC Symbol;Acc:HGNC:30343]
ENSG00000107105	1063.56	0.344777	0.179807	0.00236776	0.0209042	ENST00000397312	ENSP00000380479	1993	ELAVL2	Q12926	3983	protein_coding	HEL-N1	9	ELAV like RNA binding protein 2 [Source:HGNC Symbol;Acc:HGNC:3313]
ENSG00000174292	214.47	-0.421002	0.244981	0.0023742	0.020948	ENST00000570896	ENSP00000458834	8711	TNK1	Q13470	3122	protein_coding		17	tyrosine kinase non receptor 1 [Source:HGNC Symbol;Acc:HGNC:11940]
ENSG00000203668	22461.1	0.266062	0.123052	0.00237753	0.0209644	ENST00000366553	ENSP00000355511	1122	CHML	P26374	7594	protein_coding	REP-2	1	CHM like Rab escort protein [Source:HGNC Symbol;Acc:HGNC:1941]
ENSG00000161980	5587.22	0.292582	0.140593	0.00238267	0.0209967	ENST00000293860	ENSP00000293860	51728	POLR3K		1372	protein_coding	RPC11	16	RNA polymerase III subunit K [Source:HGNC Symbol;Acc:HGNC:14121]
ENSG00000138604	2113.68	-0.251272	0.114427	0.00241538	0.0212718	ENST00000261858	ENSP00000261858	26035	GLCE	O94923	5044	protein_coding	HSEPI	15	glucuronic acid epimerase [Source:HGNC Symbol;Acc:HGNC:17855]
ENSG00000106330	921.9	-0.361475	0.194522	0.00241966	0.0212963	ENST00000393950	ENSP00000377522	64598	MOSPD3	O75425	1154	protein_coding	CDS3	7	motile sperm domain containing 3 [Source:HGNC Symbol;Acc:HGNC:25078]
ENSG00000198732	3843.43	0.776807	0.826972	0.00242309	0.0213133	ENST00000361956	ENSP00000355110	64093	SMOC1	Q9H4F8	3679	protein_coding		14	SPARC related modular calcium binding 1 [Source:HGNC Symbol;Acc:HGNC:20318]
ENSG00000109084	13351.6	0.241056	0.10878	0.00244899	0.0215278	ENST00000226230	ENSP00000226230	27346	TMEM97	Q5BJF2	2463	protein_coding	MAC30	17	transmembrane protein 97 [Source:HGNC Symbol;Acc:HGNC:28106]
ENSG00000137802	4557.42	-0.258463	0.119076	0.00245236	0.0215441	ENST00000457542	ENSP00000397570	23005	MAPKBP1	O60336	7182	protein_coding	KIAA0596	15	mitogen-activated protein kinase binding protein 1 [Source:HGNC Symbol;Acc:HGNC:29536]
ENSG00000105220	60706.5	0.231402	0.103426	0.00245679	0.0215697	ENST00000415930	ENSP00000405573	2821	GPI	P06744	4341	protein_coding	AMF	19	glucose-6-phosphate isomerase [Source:HGNC Symbol;Acc:HGNC:4458]
ENSG00000023734	33611.4	0.225953	0.100648	0.00248614	0.0218139	ENST00000419869	ENSP00000392270	11171	STRAP	Q9Y3F4	1874	protein_coding	MAWD	12	serine/threonine kinase receptor associated protein [Source:HGNC Symbol;Acc:HGNC:30796]
ENSG00000170421	47417.7	-0.278774	0.132408	0.00248816	0.0218182	ENST00000546583		3856	KRT8	P05787	2862	protein_coding	CARD2	12	keratin 8 [Source:HGNC Symbol;Acc:HGNC:6446]
ENSG00000011114	5329.08	-0.222139	0.098626	0.0024923	0.021841	ENST00000334746	ENSP00000335615	55727	BTBD7	Q9P203	8445	protein_coding	FLJ10648	14	BTB domain containing 7 [Source:HGNC Symbol;Acc:HGNC:18269]
ENSG00000164638	3221.65	-0.378559	0.210685	0.00249783	0.021876	ENST00000396872	ENSP00000380081	222962	SLC29A4	Q7RTT9	5685	protein_coding	ENT4	7	solute carrier family 29 member 4 [Source:HGNC Symbol;Acc:HGNC:23097]
ENSG00000090061	10400.8	-0.227465	0.101661	0.00251312	0.0219964	ENST00000553865		8812	CCNK	O75909	5627	protein_coding	CPR4	14	cyclin K [Source:HGNC Symbol;Acc:HGNC:1596]
ENSG00000165156	10726.2	0.266943	0.124964	0.00251519	0.022001	ENST00000297857	ENSP00000297857	11244	ZHX1	Q9UKY1	5200	protein_coding		8	zinc fingers and homeoboxes 1 [Source:HGNC Symbol;Acc:HGNC:12871]
ENSG00000184163	119.099	0.449886	0.275633	0.00252504	0.0220736	ENST00000330388	ENSP00000329137	388581	C1QTNF12	Q5T7M4	1036	protein_coding	ADIPOLIN	1	C1q and TNF related 12 [Source:HGNC Symbol;Acc:HGNC:32308]
ENSG00000048471	4826.75	-0.225588	0.100984	0.00256458	0.0223917	ENST00000566228	ENSP00000456480	92017	SNX29	Q8TEQ0	8173	protein_coding	FLJ12363	16	sorting nexin 29 [Source:HGNC Symbol;Acc:HGNC:30542]
ENSG00000187950	38.2621	-0.69481	0.57095	0.00256425	0.0223917	ENST00000318184	ENSP00000326708	341350	OVCH1	H0YH00	3405	protein_coding	OVCH	12	ovochymase 1 [Source:HGNC Symbol;Acc:HGNC:23080]
ENSG00000120693	1360.64	-0.409557	0.240002	0.00257784	0.0224936	ENST00000379826	ENSP00000369154	4093	SMAD9	O15198	5592	protein_coding	MADH6	13	SMAD family member 9 [Source:HGNC Symbol;Acc:HGNC:6774]
ENSG00000130513	543.434	0.518135	0.344509	0.00258252	0.0225206	ENST00000252809	ENSP00000252809	9518	GDF15	Q99988	1200	protein_coding	MIC-1	19	growth differentiation factor 15 [Source:HGNC Symbol;Acc:HGNC:30142]
ENSG00000133943	3881.06	-0.292133	0.142946	0.00260322	0.0226795	ENST00000518868	ENSP00000428263	80017	DGLUCY	Q7Z3D6	3075	protein_coding	C14orf159	14	D-glutamate cyclase [Source:HGNC Symbol;Acc:HGNC:20498]
ENSG00000197555	10014.5	-0.194125	0.0846078	0.00260392	0.0226795	ENST00000555818	ENSP00000450832	26037	SIPA1L1	O43166	7831	protein_coding	E6TP1	14	signal induced proliferation associated 1 like 1 [Source:HGNC Symbol;Acc:HGNC:20284]
ENSG00000169762	3003.33	-0.269529	0.127527	0.00260663	0.0226892	ENST00000405303	ENSP00000385347	202018	TAPT1	Q6NXT6	4521	protein_coding	FLJ90013	4	transmembrane anterior posterior transformation 1 [Source:HGNC Symbol;Acc:HGNC:26887]
ENSG00000153066	4733.78	0.297373	0.146824	0.00261087	0.0227122	ENST00000356957	ENSP00000349439	51061	TXNDC11	Q6PKC3	3178	protein_coding	EFP1	16	thioredoxin domain containing 11 [Source:HGNC Symbol;Acc:HGNC:28030]
ENSG00000197951	320.272	-0.358051	0.195347	0.00261347	0.0227209	ENST00000328070	ENSP00000328245	58491	ZNF71	Q9NQZ8	5428	protein_coding	Cos26	19	zinc finger protein 71 [Source:HGNC Symbol;Acc:HGNC:13141]
ENSG00000138363	30330.8	0.211563	0.0937525	0.00261553	0.0227249	ENST00000435675	ENSP00000415935	471	ATIC	P31939	2275	protein_coding	AICARFT	2	5-aminoimidazole-4-carboxamide ribonucleotide formyltransferase/IMP cyclohydrolase [Source:HGNC Symbol;Acc:HGNC:794]
ENSG00000070759	1281.4	-0.413072	0.24456	0.00263223	0.022853	ENST00000372086	ENSP00000361158	10420	TESK2	Q96S53	3071	protein_coding		1	testis associated actin remodelling kinase 2 [Source:HGNC Symbol;Acc:HGNC:11732]
ENSG00000176014	2069.57	0.359376	0.196857	0.00263348	0.022853	ENST00000417736		84617	TUBB6	Q9BUF5	2163	protein_coding	HsT1601	18	tubulin beta 6 class V [Source:HGNC Symbol;Acc:HGNC:20776]
ENSG00000006432	5347.83	-0.26712	0.126369	0.002649	0.0229736	ENST00000554752	ENSP00000451612	4293	MAP3K9	P80192	11169	protein_coding	MEKK9	14	mitogen-activated protein kinase kinase kinase 9 [Source:HGNC Symbol;Acc:HGNC:6861]
ENSG00000012822	1135.01	-0.445991	0.275831	0.00265416	0.0229947	ENST00000262059	ENSP00000262059	57658	CALCOCO1	Q9P1Z2	5866	protein_coding	calphoglin	12	calcium binding and coiled-coil domain 1 [Source:HGNC Symbol;Acc:HGNC:29306]
ENSG00000100767	452.711	-0.354461	0.19307	0.00265627	0.0229947	ENST00000644200	ENSP00000495882	89932	PAPLN	O95428	5889	protein_coding	MGC50452	14	papilin, proteoglycan like sulfated glycoprotein [Source:HGNC Symbol;Acc:HGNC:19262]
ENSG00000103264	4852.35	0.293786	0.144766	0.00265628	0.0229947	ENST00000311635	ENSP00000310841	79791	FBXO31	Q5XUX0	5953	protein_coding	FBX14	16	F-box protein 31 [Source:HGNC Symbol;Acc:HGNC:16510]
ENSG00000114520	7516.07	0.243208	0.111669	0.00265892	0.0230035	ENST00000251775	ENSP00000251775	8723	SNX4	O95219	2512	protein_coding	ATG24B	3	sorting nexin 4 [Source:HGNC Symbol;Acc:HGNC:11175]
ENSG00000140931	1733.51	-0.305717	0.153969	0.00268446	0.0232104	ENST00000424011	ENSP00000400482	123920	CMTM3	Q96MX0	2330	protein_coding	BNAS2	16	CKLF like MARVEL transmembrane domain containing 3 [Source:HGNC Symbol;Acc:HGNC:19174]
ENSG00000074755	4929.27	0.224303	0.1011	0.00268865	0.0232325	ENST00000381638	ENSP00000371051	23140	ZZEF1	O43149	11466	protein_coding	FLJ10821	17	zinc finger ZZ-type and EF-hand domain containing 1 [Source:HGNC Symbol;Acc:HGNC:29027]
ENSG00000147251	226.064	-0.436472	0.267992	0.00269522	0.0232751	ENST00000276204	ENSP00000276204	139818	DOCK11	Q5JSL3	6664	protein_coding	ACG	X	dedicator of cytokinesis 11 [Source:HGNC Symbol;Acc:HGNC:23483]
ENSG00000105974	23.3521	-0.748746	0.810569	0.00269819	0.0232867	ENST00000614113	ENSP00000479447	857	CAV1	Q03135	3201	protein_coding	CAV	7	caveolin 1 [Source:HGNC Symbol;Acc:HGNC:1527]
ENSG00000172889	139.374	-0.453669	0.284609	0.00270206	0.0233059	ENST00000371699	ENSP00000360764	51162	EGFL7	Q9UHF1	2125	protein_coding	ZNEU1	9	EGF like domain multiple 7 [Source:HGNC Symbol;Acc:HGNC:20594]
ENSG00000132561	1018.85	-0.250131	0.116403	0.00273236	0.0235529	ENST00000254898	ENSP00000254898	4147	MATN2	O00339	4133	protein_coding		8	matrilin 2 [Source:HGNC Symbol;Acc:HGNC:6908]
ENSG00000110046	3433.86	-0.243088	0.1122	0.00273748	0.0235828	ENST00000377264	ENSP00000366475	23130	ATG2A	Q2TAZ0	6318	protein_coding	KIAA0404	11	autophagy related 2A [Source:HGNC Symbol;Acc:HGNC:29028]
ENSG00000117155	3017.11	0.264918	0.125882	0.00275005	0.0236767	ENST00000437941	ENSP00000412781	117178	SSX2IP	Q9Y2D8	5843	protein_coding	hMsd1	1	SSX family member 2 interacting protein [Source:HGNC Symbol;Acc:HGNC:16509]
ENSG00000059804	60.4232	-0.739725	0.729632	0.00277853	0.0239074	ENST00000486749		6515	SLC2A3	P11169	4414	protein_coding	GLUT3	12	solute carrier family 2 member 3 [Source:HGNC Symbol;Acc:HGNC:11007]
ENSG00000197043	1314.99	0.473898	0.307035	0.00278233	0.0239257	ENST00000354546	ENSP00000346550	309	ANXA6	P08133	2889	protein_coding	ANX6	5	annexin A6 [Source:HGNC Symbol;Acc:HGNC:544]
ENSG00000131013	2562.8	0.262417	0.124705	0.00279949	0.0240587	ENST00000253329	ENSP00000253329	85313	PPIL4	Q8WUA2	2475	protein_coding		6	peptidylprolyl isomerase like 4 [Source:HGNC Symbol;Acc:HGNC:15702]
ENSG00000179958	17739.9	0.20297	0.0902798	0.00280866	0.0241229	ENST00000319285	ENSP00000322524	79077	DCTPP1	Q9H773	1181	protein_coding	CDA03	16	dCTP pyrophosphatase 1 [Source:HGNC Symbol;Acc:HGNC:28777]
ENSG00000104738	27530.6	0.200905	0.0892353	0.00281778	0.0241775	ENST00000262105	ENSP00000262105	4173	MCM4	P33991	4183	protein_coding	CDC21	8	minichromosome maintenance complex component 4 [Source:HGNC Symbol;Acc:HGNC:6947]
ENSG00000167566	3367.41	-0.254069	0.119544	0.00281842	0.0241775	ENST00000335999	ENSP00000337998	57701	NCKAP5L		4882	protein_coding	KIAA1602	12	NCK associated protein 5 like [Source:HGNC Symbol;Acc:HGNC:29321]
ENSG00000154814	2462.53	0.272786	0.131941	0.0028366	0.0243189	ENST00000627468	ENSP00000487136	92106	OXNAD1	Q96HP4	3983	protein_coding	MGC15763	3	oxidoreductase NAD binding domain containing 1 [Source:HGNC Symbol;Acc:HGNC:25128]
ENSG00000114850	33806.1	0.291914	0.145659	0.00285075	0.0244107	ENST00000265044	ENSP00000265044	6747	SSR3	Q9UNL2	3716	protein_coding	TRAPG	3	signal sequence receptor subunit 3 [Source:HGNC Symbol;Acc:HGNC:11325]
ENSG00000198719	1319.9	0.415134	0.251878	0.00284935	0.0244107	ENST00000366756	ENSP00000355718	28514	DLL1	O00548	3779	protein_coding		6	delta like canonical Notch ligand 1 [Source:HGNC Symbol;Acc:HGNC:2908]
ENSG00000178691	23424.2	0.231392	0.106194	0.00285398	0.0244237	ENST00000322652	ENSP00000316578	23512	SUZ12	Q15022	4495	protein_coding	CHET9	17	SUZ12 polycomb repressive complex 2 subunit [Source:HGNC Symbol;Acc:HGNC:17101]
ENSG00000167258	21906.6	0.196252	0.0869841	0.00285722	0.0244367	ENST00000447079	ENSP00000398880	51755	CDK12	Q9NYV4	8287	protein_coding	CRK7	17	cyclin dependent kinase 12 [Source:HGNC Symbol;Acc:HGNC:24224]
ENSG00000090273	32662	0.189823	0.0837329	0.00288117	0.0246268	ENST00000321265	ENSP00000319664	10726	NUDC	Q9Y266	1792	protein_coding	NudC	1	nuclear distribution C, dynein complex regulator [Source:HGNC Symbol;Acc:HGNC:8045]
ENSG00000204956	19.9097	-0.72432	0.699785	0.00289532	0.0247328	ENST00000517417	ENSP00000431083	56114	PCDHGA1	Q9Y5H4	4604	protein_coding	PCDH-GAMMA-A1	5	protocadherin gamma subfamily A, 1 [Source:HGNC Symbol;Acc:HGNC:8696]
ENSG00000103423	22124.4	0.238299	0.110553	0.0029004	0.0247614	ENST00000577083		9093	DNAJA3	Q96EY1	3351	protein_coding	hTid-1	16	DnaJ heat shock protein family (Hsp40) member A3 [Source:HGNC Symbol;Acc:HGNC:11808]
ENSG00000050820	6172.34	0.311064	0.160974	0.00290291	0.0247679	ENST00000562556	ENSP00000455166	9564	BCAR1	P56945	4659	protein_coding	CAS	16	BCAR1 scaffold protein, Cas family member [Source:HGNC Symbol;Acc:HGNC:971]
ENSG00000187486	873.502	-0.293871	0.147762	0.0029076	0.0247931	ENST00000339994	ENSP00000345708	3767	KCNJ11	E9PPF1	2801	protein_coding	BIR	11	potassium inwardly rectifying channel subfamily J member 11 [Source:HGNC Symbol;Acc:HGNC:6257]
ENSG00000198947	775.249	0.308699	0.159208	0.00291115	0.0248085	ENST00000357033	ENSP00000354923	1756	DMD	Q14172	13956	protein_coding	BMD	X	dystrophin [Source:HGNC Symbol;Acc:HGNC:2928]
ENSG00000137700	9438.62	-0.212324	0.0959034	0.00291766	0.024849	ENST00000532085		2542	SLC37A4	O43826	5862	protein_coding	G6PT1	11	solute carrier family 37 member 4 [Source:HGNC Symbol;Acc:HGNC:4061]
ENSG00000065361	616.688	-0.553566	0.399618	0.00292929	0.0249331	ENST00000267101	ENSP00000267101	2065	ERBB3	P21860	5615	protein_coding	HER3	12	erb-b2 receptor tyrosine kinase 3 [Source:HGNC Symbol;Acc:HGNC:3431]
ENSG00000171680	510.138	0.340361	0.185731	0.00293475	0.0249647	ENST00000377748	ENSP00000366977	57449	PLEKHG5	O94827	5221	protein_coding	GEF720	1	pleckstrin homology and RhoGEF domain containing G5 [Source:HGNC Symbol;Acc:HGNC:29105]
ENSG00000075239	12619.8	0.253126	0.119914	0.0029367	0.0249663	ENST00000531813	ENSP00000435965	38	ACAT1	P24752	2258	protein_coding	ACAT	11	acetyl-CoA acetyltransferase 1 [Source:HGNC Symbol;Acc:HGNC:93]
ENSG00000157833	1387.08	-0.263571	0.126813	0.00295207	0.025082	ENST00000407684	ENSP00000384581	150946	GAREM2	Q75VX8	5138	protein_coding	FAM59B	2	GRB2 associated regulator of MAPK1 subtype 2 [Source:HGNC Symbol;Acc:HGNC:27172]
ENSG00000184343	59.1761	-0.726321	0.73882	0.00295501	0.025092	ENST00000489426	ENSP00000420058	26576	SRPK3	Q9UPE1	4479	protein_coding	MSSK1	X	SRSF protein kinase 3 [Source:HGNC Symbol;Acc:HGNC:11402]
ENSG00000145012	7179.96	0.315904	0.165719	0.00296741	0.0251823	ENST00000618621	ENSP00000482617	4026	LPP	Q93052	18277	protein_coding		3	LIM domain containing preferred translocation partner in lipoma [Source:HGNC Symbol;Acc:HGNC:6679]
ENSG00000111331	6883.57	0.237615	0.110848	0.00300085	0.0254508	ENST00000228928	ENSP00000228928	4940	OAS3	Q9Y6K5	6599	protein_coding		12	2'-5'-oligoadenylate synthetase 3 [Source:HGNC Symbol;Acc:HGNC:8088]
ENSG00000256053	1560.51	-0.233737	0.108589	0.00300745	0.0254917	ENST00000409074	ENSP00000386485	84334	COA8	Q96IL0	2523	protein_coding	APOP-1	14	cytochrome c oxidase assembly factor 8 [Source:HGNC Symbol;Acc:HGNC:20492]
ENSG00000146376	1036.51	0.488983	0.330822	0.00302203	0.0255999	ENST00000368149	ENSP00000357131	93663	ARHGAP18	Q8N392	4414	protein_coding	bA307O14.2	6	Rho GTPase activating protein 18 [Source:HGNC Symbol;Acc:HGNC:21035]
ENSG00000105993	12784.4	0.196903	0.088176	0.00303129	0.0256631	ENST00000459889	ENSP00000488263	10049	DNAJB6	O75190	7992	protein_coding	LGMD1D	7	DnaJ heat shock protein family (Hsp40) member B6 [Source:HGNC Symbol;Acc:HGNC:14888]
ENSG00000168256	9373.22	-0.242078	0.114105	0.00307943	0.0260552	ENST00000393879		28511	NKIRAS2	Q9NYR9	4213	protein_coding	DKFZP434N1526	17	NFKB inhibitor interacting Ras like 2 [Source:HGNC Symbol;Acc:HGNC:17898]
ENSG00000198729	1979.77	-0.40432	0.247193	0.00308702	0.0261038	ENST00000361131	ENSP00000355260	81706	PPP1R14C	Q8TAE6	2219	protein_coding	CPI17-like	6	protein phosphatase 1 regulatory inhibitor subunit 14C [Source:HGNC Symbol;Acc:HGNC:14952]
ENSG00000142156	2248.33	-0.233816	0.109202	0.00309284	0.0261376	ENST00000361866	ENSP00000355180	1291	COL6A1	P12109	4203	protein_coding		21	collagen type VI alpha 1 chain [Source:HGNC Symbol;Acc:HGNC:2211]
ENSG00000213015	1852.77	-0.277881	0.138056	0.00309898	0.0261739	ENST00000543039	ENSP00000443957	51157	ZNF580	Q9UK33	1707	protein_coding		19	zinc finger protein 580 [Source:HGNC Symbol;Acc:HGNC:29473]
ENSG00000178919	1095.67	-0.256656	0.123523	0.00310253	0.0261883	ENST00000375123	ENSP00000364265	2304	FOXE1	O00358	3492	protein_coding	FKHL15	9	forkhead box E1 [Source:HGNC Symbol;Acc:HGNC:3806]
ENSG00000053524	165.311	0.462358	0.305856	0.00311483	0.0262765	ENST00000488149		23101	MCF2L2	Q86YR7	7813	protein_coding	ARHGEF22	3	MCF.2 cell line derived transforming sequence-like 2 [Source:HGNC Symbol;Acc:HGNC:30319]
ENSG00000116133	30317.7	0.406144	0.249638	0.00311708	0.02628	ENST00000649769	ENSP00000498012	1718	DHCR24	Q15392	5311	protein_coding	DCE	1	24-dehydrocholesterol reductase [Source:HGNC Symbol;Acc:HGNC:2859]
ENSG00000156931	5047.21	-0.198963	0.0897248	0.00312361	0.0263194	ENST00000287546	ENSP00000287546	23355	VPS8	Q8N3P4	5047	protein_coding	FLJ32099	3	VPS8 subunit of CORVET complex [Source:HGNC Symbol;Acc:HGNC:29122]
ENSG00000102804	18716.5	-0.344745	0.192731	0.00313202	0.0263746	ENST00000458659	ENSP00000397435	8848	TSC22D1	Q15714	5961	protein_coding	MGC17597	13	TSC22 domain family member 1 [Source:HGNC Symbol;Acc:HGNC:16826]
ENSG00000104689	3002.23	0.216355	0.0994288	0.00314761	0.0264902	ENST00000221132	ENSP00000221132	8797	TNFRSF10A	O00220	2690	protein_coding	Apo2	8	TNF receptor superfamily member 10a [Source:HGNC Symbol;Acc:HGNC:11904]
ENSG00000160948	5524.59	0.265942	0.130183	0.00315424	0.0265303	ENST00000530983		51160	VPS28	Q9UK41	2337	protein_coding		8	VPS28 subunit of ESCRT-I [Source:HGNC Symbol;Acc:HGNC:18178]
ENSG00000149150	864.032	0.330984	0.181122	0.00316261	0.026585	ENST00000278426	ENSP00000278426	8501	SLC43A1	O75387	2514	protein_coding	PB39	11	solute carrier family 43 member 1 [Source:HGNC Symbol;Acc:HGNC:9225]
ENSG00000154274	749.637	-0.351857	0.19975	0.00317105	0.0266402	ENST00000381980	ENSP00000371408	55286	C4orf19	Q8IY42	3643	protein_coding	FLJ11017	4	chromosome 4 open reading frame 19 [Source:HGNC Symbol;Acc:HGNC:25618]
ENSG00000085231	2488.78	0.234592	0.110219	0.00317681	0.0266728	ENST00000380822	ENSP00000370201	102157402	AK6	Q9Y3D8	1626	protein_coding	CINAP	5	adenylate kinase 6 [Source:HGNC Symbol;Acc:HGNC:49151]
ENSG00000259330	852.414	-0.356673	0.204258	0.00317868	0.0266728	ENST00000638170	ENSP00000492634	100505573	INAFM2	P0DMQ5	3024	protein_coding	LINC00984	15	InaF motif containing 2 [Source:HGNC Symbol;Acc:HGNC:35165]
ENSG00000101977	46.858	0.575382	0.441047	0.00318662	0.0267237	ENST00000520602	ENSP00000427745	4168	MCF2	P10911	3945	protein_coding	ARHGEF21	X	MCF.2 cell line derived transforming sequence [Source:HGNC Symbol;Acc:HGNC:6940]
ENSG00000119596	13183.4	-0.203163	0.0923486	0.00319389	0.0267688	ENST00000325680	ENSP00000324463	56252	YLPM1	P49750	8195	protein_coding	C14orf170	14	YLP motif containing 1 [Source:HGNC Symbol;Acc:HGNC:17798]
ENSG00000159216	38752.2	-0.204022	0.0929103	0.00321231	0.0269074	ENST00000344691	ENSP00000340690	861	RUNX1	Q01196	7274	protein_coding	AML1	21	RUNX family transcription factor 1 [Source:HGNC Symbol;Acc:HGNC:10471]
ENSG00000116285	1368.79	0.251558	0.121108	0.0032183	0.0269258	ENST00000377482	ENSP00000366702	54206	ERRFI1	Q9UJM3	3097	protein_coding	GENE-33	1	ERBB receptor feedback inhibitor 1 [Source:HGNC Symbol;Acc:HGNC:18185]
ENSG00000163785	15757.9	0.207375	0.0947888	0.00321825	0.0269258	ENST00000473208		6259	RYK	P34925	5270	protein_coding	D3S3195	3	receptor like tyrosine kinase [Source:HGNC Symbol;Acc:HGNC:10481]
ENSG00000174738	6376.08	0.259832	0.126615	0.00322351	0.0269536	ENST00000312521	ENSP00000310006	9975	NR1D2	Q6NSM0	5231	protein_coding	BD73	3	nuclear receptor subfamily 1 group D member 2 [Source:HGNC Symbol;Acc:HGNC:7963]
ENSG00000108179	36776.7	0.223664	0.104207	0.00325062	0.0271642	ENST00000225174	ENSP00000225174	10105	PPIF	P30405	2196	protein_coding	Cyp-D	10	peptidylprolyl isomerase F [Source:HGNC Symbol;Acc:HGNC:9259]
ENSG00000131732	1309.91	0.228769	0.107226	0.00325356	0.0271728	ENST00000254037	ENSP00000254037	84240	ZCCHC9	Q8N567	4606	protein_coding	DKFZp761J139	5	zinc finger CCHC-type containing 9 [Source:HGNC Symbol;Acc:HGNC:25424]
ENSG00000154277	39441.3	0.222143	0.103353	0.0032557	0.0271748	ENST00000381760		7345	UCHL1	P09936	1578	protein_coding	PARK5	4	ubiquitin C-terminal hydrolase L1 [Source:HGNC Symbol;Acc:HGNC:12513]
ENSG00000144867	20617.9	0.278254	0.140011	0.00327337	0.0273063	ENST00000466490	ENSP00000418401	58477	SRPRB	Q9Y5M8	2837	protein_coding	APMCF1	3	SRP receptor subunit beta [Source:HGNC Symbol;Acc:HGNC:24085]
ENSG00000168003	54709.3	0.23694	0.112318	0.00327907	0.0273377	ENST00000377891	ENSP00000367123	6520	SLC3A2	P08195	2222	protein_coding	4F2	11	solute carrier family 3 member 2 [Source:HGNC Symbol;Acc:HGNC:11026]
ENSG00000131979	1888.85	-0.299428	0.156427	0.00328989	0.0274119	ENST00000622544	ENSP00000477796	2643	GCH1	P30793	2923	protein_coding	DYT14	14	GTP cyclohydrolase 1 [Source:HGNC Symbol;Acc:HGNC:4193]
ENSG00000197893	642.193	0.330467	0.182689	0.00330208	0.0274974	ENST00000359988	ENSP00000353078	4892	NRAP	Q86VF7	5613	protein_coding		10	nebulin related anchoring protein [Source:HGNC Symbol;Acc:HGNC:7988]
ENSG00000138080	93.5357	-0.535639	0.395728	0.00330778	0.0275287	ENST00000380320	ENSP00000369677	11117	EMILIN1	Q9Y6C2	3890	protein_coding	DKFZp586M121	2	elastin microfibril interfacer 1 [Source:HGNC Symbol;Acc:HGNC:19880]
ENSG00000189091	47373.3	0.239205	0.113944	0.00331328	0.0275584	ENST00000302516	ENSP00000305790	23450	SF3B3	Q15393	9692	protein_coding	KIAA0017	16	splicing factor 3b subunit 3 [Source:HGNC Symbol;Acc:HGNC:10770]
ENSG00000095397	94.9585	0.569722	0.441657	0.00333439	0.0277177	ENST00000362057	ENSP00000354623	25861	WHRN	Q9P202	4070	protein_coding	CIP98	9	whirlin [Source:HGNC Symbol;Acc:HGNC:16361]
ENSG00000108559	9232.7	0.212018	0.0980155	0.00334	0.0277433	ENST00000573584	ENSP00000458954	4927	NUP88	Q99567	3611	protein_coding	MGC8530	17	nucleoporin 88 [Source:HGNC Symbol;Acc:HGNC:8067]
ENSG00000147854	5409.08	-0.223083	0.104395	0.00334137	0.0277433	ENST00000468435	ENSP00000434182	115426	UHRF2	Q96PU4	3723	protein_coding	MGC33463	9	ubiquitin like with PHD and ring finger domains 2 [Source:HGNC Symbol;Acc:HGNC:12557]
ENSG00000137642	30711.1	-0.292857	0.151825	0.00334464	0.0277469	ENST00000260197	ENSP00000260197	6653	SORL1	Q92673	10863	protein_coding	C11orf32	11	sortilin related receptor 1 [Source:HGNC Symbol;Acc:HGNC:11185]
ENSG00000141582	7250.53	0.306869	0.163143	0.0033471	0.0277469	ENST00000269397	ENSP00000269397	8535	CBX4	O00257	2675	protein_coding	hPC2	17	chromobox 4 [Source:HGNC Symbol;Acc:HGNC:1554]
ENSG00000142784	2357.24	-0.401964	0.250696	0.00334765	0.0277469	ENST00000491239		23038	WDTC1	Q8N5D0	5149	protein_coding	ADP	1	WD and tetratricopeptide repeats 1 [Source:HGNC Symbol;Acc:HGNC:29175]
ENSG00000198535	36.6092	-0.662071	0.602731	0.00335072	0.0277562	ENST00000355522	ENSP00000347712	145741	C2CD4A	Q8NCU7	3445	protein_coding	FAM148A	15	C2 calcium dependent domain containing 4A [Source:HGNC Symbol;Acc:HGNC:33627]
ENSG00000185164	7344.09	0.204083	0.0938256	0.00339301	0.0280901	ENST00000330537	ENSP00000331851	283820	NOMO2	Q5JPE7	4352	protein_coding	NOMO	16	NODAL modulator 2 [Source:HGNC Symbol;Acc:HGNC:22652]
ENSG00000108561	27645.6	0.1903	0.0863414	0.00341272	0.0282298	ENST00000225698	ENSP00000225698	708	C1QBP	Q07021	1169	protein_coding	gC1Q-R	17	complement C1q binding protein [Source:HGNC Symbol;Acc:HGNC:1243]
ENSG00000171604	608.895	-0.452538	0.304313	0.00341385	0.0282298	ENST00000302517	ENSP00000302543	51523	CXXC5	Q7LFL8	2601	protein_coding	HSPC195	5	CXXC finger protein 5 [Source:HGNC Symbol;Acc:HGNC:26943]
ENSG00000110514	9421.44	-0.208516	0.0964365	0.00341855	0.0282522	ENST00000342922	ENSP00000343902	8567	MADD	Q8WXG6	6005	protein_coding	DENN	11	MAP kinase activating death domain [Source:HGNC Symbol;Acc:HGNC:6766]
ENSG00000137364	825.368	-0.38649	0.237283	0.00343599	0.0283798	ENST00000309983	ENSP00000312304	7172	TPMT	P51580	3184	protein_coding		6	thiopurine S-methyltransferase [Source:HGNC Symbol;Acc:HGNC:12014]
ENSG00000144354	12564	0.220575	0.103472	0.00343833	0.0283827	ENST00000467411		83879	CDCA7	Q9BWT1	3176	protein_coding	FLJ14736	2	cell division cycle associated 7 [Source:HGNC Symbol;Acc:HGNC:14628]
ENSG00000115459	1872.83	-0.287697	0.148828	0.00344386	0.0284093	ENST00000446464	ENSP00000407599	84173	ELMOD3	Q96FG2	4761	protein_coding	DFNB88	2	ELMO domain containing 3 [Source:HGNC Symbol;Acc:HGNC:26158]
ENSG00000183605	4247.52	0.209278	0.097002	0.00344555	0.0284093	ENST00000355697	ENSP00000347924	119559	SFXN4	Q6P4A7	1556	protein_coding	SLC56A4	10	sideroflexin 4 [Source:HGNC Symbol;Acc:HGNC:16088]
ENSG00000103248	1819.82	0.280138	0.143305	0.00347196	0.0286105	ENST00000625049		64779	MTHFSD	Q2M296	3623	protein_coding	FLJ12998	16	methenyltetrahydrofolate synthetase domain containing [Source:HGNC Symbol;Acc:HGNC:25778]
ENSG00000043039	295.158	0.495809	0.354843	0.00348397	0.0286654	ENST00000605151		8538	BARX2	Q9UMQ3	2148	protein_coding		11	BARX homeobox 2 [Source:HGNC Symbol;Acc:HGNC:956]
ENSG00000143457	2643.91	0.288766	0.150079	0.00348467	0.0286654	ENST00000271732	ENSP00000271732	55204	GOLPH3L	Q9H4A5	3124	protein_coding	GPP34R	1	golgi phosphoprotein 3 like [Source:HGNC Symbol;Acc:HGNC:24882]
ENSG00000181788	13143.2	0.306704	0.164635	0.003484	0.0286654	ENST00000312960	ENSP00000322457	6478	SIAH2	O43255	2311	protein_coding		3	siah E3 ubiquitin protein ligase 2 [Source:HGNC Symbol;Acc:HGNC:10858]
ENSG00000011347	12220.6	-0.416283	0.268413	0.00349334	0.0287201	ENST00000539008	ENSP00000439694	9066	SYT7	O43581	7230	protein_coding	IPCA-7	11	synaptotagmin 7 [Source:HGNC Symbol;Acc:HGNC:11514]
ENSG00000235034	89.51	0.565637	0.444851	0.00349543	0.0287207	ENST00000425202	ENSP00000417035	342918	C19orf81	C9J6K1	761	protein_coding		19	chromosome 19 open reading frame 81 [Source:HGNC Symbol;Acc:HGNC:40041]
ENSG00000070495	5351.34	0.234222	0.112062	0.00350091	0.0287491	ENST00000617192	ENSP00000483941	23210	JMJD6	Q6NYC1	5517	protein_coding	KIAA0585	17	jumonji domain containing 6, arginine demethylase and lysine hydroxylase [Source:HGNC Symbol;Acc:HGNC:19355]
ENSG00000139182	3691.4	-0.246416	0.11994	0.00351853	0.0288771	ENST00000537408		9746	CLSTN3	Q9BQT9	4296	protein_coding	CDHR14	12	calsyntenin 3 [Source:HGNC Symbol;Acc:HGNC:18371]
ENSG00000103154	484.781	0.51094	0.374803	0.00353405	0.0289877	ENST00000565691	ENSP00000457354	54550	NECAB2	Q7Z6G3	2064	protein_coding	EFCBP2	16	N-terminal EF-hand calcium binding protein 2 [Source:HGNC Symbol;Acc:HGNC:23746]
ENSG00000188620	118.873	-0.500713	0.363012	0.00354914	0.0290948	ENST00000357878	ENSP00000350549	340784	HMX3	A6NHT5	2847	protein_coding	NKX5-1	10	H6 family homeobox 3 [Source:HGNC Symbol;Acc:HGNC:5019]
ENSG00000163513	376.818	-0.320235	0.177174	0.00355754	0.0291468	ENST00000672866		7048	TGFBR2	P37173	5794	protein_coding	MFS2	3	transforming growth factor beta receptor 2 [Source:HGNC Symbol;Acc:HGNC:11773]
ENSG00000097033	8064.57	-0.245837	0.119877	0.00356414	0.0291756	ENST00000616170	ENSP00000479919	51100	SH3GLB1	Q9Y371	6456	protein_coding	Bif-1	1	SH3 domain containing GRB2 like, endophilin B1 [Source:HGNC Symbol;Acc:HGNC:10833]
ENSG00000134070	939.46	0.292014	0.153518	0.00356836	0.0291756	ENST00000256458	ENSP00000256458	3656	IRAK2	O43187	3431	protein_coding		3	interleukin 1 receptor associated kinase 2 [Source:HGNC Symbol;Acc:HGNC:6113]
ENSG00000149926	204.237	-0.404669	0.258253	0.00356981	0.0291756	ENST00000380495	ENSP00000369863	83723	TLCD3B	Q71RH2	2313	protein_coding	DKFZP434I2117	16	TLC domain containing 3B [Source:HGNC Symbol;Acc:HGNC:25295]
ENSG00000153029	149.178	-0.506823	0.37107	0.00356738	0.0291756	ENST00000614012	ENSP00000477563	3140	MR1	Q95460	7860	protein_coding	HLALS	1	major histocompatibility complex, class I-related [Source:HGNC Symbol;Acc:HGNC:4975]
ENSG00000166529	1157.06	-0.235534	0.113322	0.00357185	0.0291756	ENST00000292450	ENSP00000292450	7589	ZSCAN21	Q9Y5A6	2009	protein_coding	DKFZp434L134	7	zinc finger and SCAN domain containing 21 [Source:HGNC Symbol;Acc:HGNC:13104]
ENSG00000181894	143.524	-0.4057	0.259382	0.00357335	0.0291756	ENST00000597186	ENSP00000470323	79673	ZNF329	Q86UD4	3930	protein_coding	FLJ12586	19	zinc finger protein 329 [Source:HGNC Symbol;Acc:HGNC:14209]
ENSG00000138613	325.137	-0.360224	0.214379	0.00357785	0.0291955	ENST00000261879	ENSP00000261879	83464	APH1B	Q8WW43	4138	protein_coding	APH-1B	15	aph-1 homolog B, gamma-secretase subunit [Source:HGNC Symbol;Acc:HGNC:24080]
ENSG00000138385	26212.6	0.222978	0.105695	0.00358258	0.0292173	ENST00000422006	ENSP00000397029	6741	SSB	P05455	2463	protein_coding	La	2	small RNA binding exonuclease protection factor La [Source:HGNC Symbol;Acc:HGNC:11316]
ENSG00000106278	48367.8	-0.216927	0.102237	0.00360657	0.0293962	ENST00000393386	ENSP00000377047	5803	PTPRZ1	P23471	8103	protein_coding	phosphacan	7	protein tyrosine phosphatase receptor type Z1 [Source:HGNC Symbol;Acc:HGNC:9685]
ENSG00000091129	46035.5	0.291931	0.154024	0.00362367	0.0295186	ENST00000379028	ENSP00000368314	4897	NRCAM	Q92823	6701	protein_coding	Bravo	7	neuronal cell adhesion molecule [Source:HGNC Symbol;Acc:HGNC:7994]
ENSG00000166454	18397.9	0.258716	0.129067	0.00362968	0.0295506	ENST00000566488	ENSP00000455497	23300	ATMIN	O43313	5343	protein_coding	ASCIZ	16	ATM interactor [Source:HGNC Symbol;Acc:HGNC:29034]
ENSG00000116183	33.1121	-0.627615	0.561757	0.00366477	0.0298192	ENST00000367662	ENSP00000356634	60676	PAPPA2	Q9BXP8	9683	protein_coding	PAPP-A2	1	pappalysin 2 [Source:HGNC Symbol;Acc:HGNC:14615]
ENSG00000115902	4682.22	0.212806	0.100145	0.00366898	0.0298364	ENST00000480594		6509	SLC1A4	P43007	5789	protein_coding	ASCT1	2	solute carrier family 1 member 4 [Source:HGNC Symbol;Acc:HGNC:10942]
ENSG00000165813	4445.79	-0.445574	0.304121	0.00367951	0.0299049	ENST00000648613	ENSP00000498136	55088	CCDC186	Q7Z3E2	7343	protein_coding	C10orf118	10	coiled-coil domain containing 186 [Source:HGNC Symbol;Acc:HGNC:24349]
ENSG00000164438	1192.03	-0.259155	0.129912	0.00369969	0.0300486	ENST00000296921	ENSP00000296921	30012	TLX3	O43711	1534	protein_coding	HOX11L2	5	T cell leukemia homeobox 3 [Source:HGNC Symbol;Acc:HGNC:13532]
ENSG00000178363	120.374	0.560071	0.448021	0.00370141	0.0300486	ENST00000315238	ENSP00000315299	810	CALML3	P27482	1811	protein_coding	CLP	10	calmodulin like 3 [Source:HGNC Symbol;Acc:HGNC:1452]
ENSG00000124171	213.171	-0.360994	0.217373	0.00371175	0.0300982	ENST00000371610	ENSP00000360672	84612	PARD6B	Q9BYG5	4579	protein_coding	PAR-6B	20	par-6 family cell polarity regulator beta [Source:HGNC Symbol;Acc:HGNC:16245]
ENSG00000141933	1313.34	-0.240161	0.117153	0.00371103	0.0300982	ENST00000588278		91978	TPGS1	Q6ZTW0	2873	protein_coding	C19orf20	19	tubulin polyglutamylase complex subunit 1 [Source:HGNC Symbol;Acc:HGNC:25058]
ENSG00000179431	1614.76	-0.29152	0.154656	0.0037178	0.0301129	ENST00000317811	ENSP00000400223	24147	FJX1	Q86VR8	2406	protein_coding	FLJ22416	11	four-jointed box kinase 1 [Source:HGNC Symbol;Acc:HGNC:17166]
ENSG00000186895	21325.7	-0.328237	0.186448	0.00371588	0.0301129	ENST00000334134	ENSP00000334122	2248	FGF3	P11487	1540	protein_coding	HBGF-3	11	fibroblast growth factor 3 [Source:HGNC Symbol;Acc:HGNC:3681]
ENSG00000121644	20412.7	0.269963	0.138069	0.00374036	0.0302784	ENST00000302550	ENSP00000306528	51029	DESI2	Q9BSY9	4017	protein_coding	C1orf121	1	desumoylating isopeptidase 2 [Source:HGNC Symbol;Acc:HGNC:24264]
ENSG00000099822	409.413	-0.334864	0.192978	0.00374607	0.0303074	ENST00000251287	ENSP00000251287	610	HCN2	Q9UL51	3420	protein_coding	BCNG-2	19	hyperpolarization activated cyclic nucleotide gated potassium and sodium channel 2 [Source:HGNC Symbol;Acc:HGNC:4846]
ENSG00000198324	813.075	-0.334731	0.193135	0.00376595	0.0304509	ENST00000361483	ENSP00000354461	144717	PHETA1	Q8N4B1	3256	protein_coding	FAM109A	12	PH domain containing endocytic trafficking adaptor 1 [Source:HGNC Symbol;Acc:HGNC:26509]
ENSG00000183648	4279.15	-0.228747	0.110259	0.00376846	0.0304539	ENST00000553666		4707	NDUFB1	O75438	1333	protein_coding	CI-MNLL	14	NADH:ubiquinone oxidoreductase subunit B1 [Source:HGNC Symbol;Acc:HGNC:7695]
ENSG00000062598	2533.44	-0.25541	0.127853	0.00377572	0.0304649	ENST00000467800	ENSP00000431972	63916	ELMO2	Q96JJ3	4121	protein_coding	CED-12	20	engulfment and cell motility 2 [Source:HGNC Symbol;Acc:HGNC:17233]
ENSG00000099377	989.826	0.303395	0.165168	0.00377438	0.0304649	ENST00000262520	ENSP00000262520	80270	HSD3B7	Q9H2F3	2200	protein_coding	C(27)-3BETA-HSD	16	hydroxy-delta-5-steroid dehydrogenase, 3 beta- and steroid delta-isomerase 7 [Source:HGNC Symbol;Acc:HGNC:18324]
ENSG00000105373	11210.6	-0.282575	0.148058	0.00377625	0.0304649	ENST00000600410		29997	NOP53	Q9NZM5	4185	protein_coding	GLTSCR2	19	NOP53 ribosome biogenesis factor [Source:HGNC Symbol;Acc:HGNC:4333]
ENSG00000104131	33666.9	0.248194	0.123068	0.00380079	0.0306455	ENST00000261868	ENSP00000261868	8669	EIF3J	O75822	2479	protein_coding	eIF3-alpha	15	eukaryotic translation initiation factor 3 subunit J [Source:HGNC Symbol;Acc:HGNC:3270]
ENSG00000155097	6060.86	0.222503	0.106675	0.00381486	0.0307241	ENST00000518738	ENSP00000430282	528	ATP6V1C1	P21283	5635	protein_coding	ATP6C	8	ATPase H+ transporting V1 subunit C1 [Source:HGNC Symbol;Acc:HGNC:856]
ENSG00000157954	6802.17	-0.223994	0.107585	0.00381478	0.0307241	ENST00000288828	ENSP00000288828	26100	WIPI2	Q9Y4P8	4445	protein_coding	ATG18B	7	WD repeat domain, phosphoinositide interacting 2 [Source:HGNC Symbol;Acc:HGNC:32225]
ENSG00000086061	54399.5	0.310261	0.171663	0.00382195	0.0307464	ENST00000330899	ENSP00000369127	3301	DNAJA1	P31689	2319	protein_coding	dj-2	9	DnaJ heat shock protein family (Hsp40) member A1 [Source:HGNC Symbol;Acc:HGNC:5229]
ENSG00000197903	370.634	-0.287697	0.152589	0.00382173	0.0307464	ENST00000356950	ENSP00000349430	85236	H2BC12	O60814	495	protein_coding	H2BFAiii	6	H2B clustered histone 12 [Source:HGNC Symbol;Acc:HGNC:13954]
ENSG00000106004	697.677	-0.375713	0.234006	0.00382867	0.0307547	ENST00000222726	ENSP00000222726	3202	HOXA5	P20719	1670	protein_coding	HOX1	7	homeobox A5 [Source:HGNC Symbol;Acc:HGNC:5106]
ENSG00000151835	5319.72	0.339124	0.198161	0.00382897	0.0307547	ENST00000382292	ENSP00000371729	26278	SACS	Q9NZJ4	15635	protein_coding	ARSACS	13	sacsin molecular chaperone [Source:HGNC Symbol;Acc:HGNC:10519]
ENSG00000172731	12270.4	0.188552	0.0870762	0.00382947	0.0307547	ENST00000355790	ENSP00000348043	55222	LRRC20	Q8TCA0	3414	protein_coding	FLJ10751	10	leucine rich repeat containing 20 [Source:HGNC Symbol;Acc:HGNC:23421]
ENSG00000142494	1726.71	-0.269874	0.138805	0.00383633	0.0307924	ENST00000270570	ENSP00000270570	55244	SLC47A1	Q96FL8	3280	protein_coding	FLJ10847	17	solute carrier family 47 member 1 [Source:HGNC Symbol;Acc:HGNC:25588]
ENSG00000106299	3576.24	0.254128	0.12742	0.00383947	0.0308002	ENST00000223023	ENSP00000223023	8976	WASL	O00401	4363	protein_coding	N-WASP	7	WASP like actin nucleation promoting factor [Source:HGNC Symbol;Acc:HGNC:12735]
ENSG00000100564	2604.8	-0.258722	0.130862	0.00386581	0.0309766	ENST00000216452	ENSP00000216452	5283	PIGH	Q14442	1394	protein_coding	GPI-H	14	phosphatidylinositol glycan anchor biosynthesis class H [Source:HGNC Symbol;Acc:HGNC:8964]
ENSG00000123191	946.212	-0.331186	0.191207	0.00386581	0.0309766	ENST00000673867		540	ATP7B	P35670	6613	protein_coding	WND	13	ATPase copper transporting beta [Source:HGNC Symbol;Acc:HGNC:870]
ENSG00000138795	9339.27	0.312242	0.174013	0.00387279	0.031015	ENST00000265165	ENSP00000265165	51176	LEF1	Q9UJU2	3575	protein_coding	TCF10	4	lymphoid enhancer binding factor 1 [Source:HGNC Symbol;Acc:HGNC:6551]
ENSG00000110975	132.638	-0.537054	0.424698	0.00389952	0.0312115	ENST00000228567	ENSP00000228567	341359	SYT10	Q6XYQ8	4461	protein_coding		12	synaptotagmin 10 [Source:HGNC Symbol;Acc:HGNC:19266]
ENSG00000099814	8371.05	-0.320374	0.182105	0.0039348	0.0314716	ENST00000453495	ENSP00000407238	283638	CEP170B	J3KQR7	6813	protein_coding	Cep170R	14	centrosomal protein 170B [Source:HGNC Symbol;Acc:HGNC:20362]
ENSG00000205981	9021.91	0.203512	0.0960056	0.00393644	0.0314716	ENST00000485675		131118	DNAJC19	Q96DA6	1630	protein_coding	Pam18	3	DnaJ heat shock protein family (Hsp40) member C19 [Source:HGNC Symbol;Acc:HGNC:30528]
ENSG00000135362	57.9858	-0.610391	0.55234	0.00395074	0.0315596	ENST00000378867	ENSP00000368144	79899	PRR5L	Q6MZQ0	3930	protein_coding	FLJ14213	11	proline rich 5 like [Source:HGNC Symbol;Acc:HGNC:25878]
ENSG00000173698	190.768	0.406909	0.268902	0.00395533	0.0315596	ENST00000479496		10149	ADGRG2	Q8IZP9	5788	protein_coding	EDDM6	X	adhesion G protein-coupled receptor G2 [Source:HGNC Symbol;Acc:HGNC:4516]
ENSG00000184227	57.4312	-0.651607	0.676215	0.00395271	0.0315596	ENST00000311148	ENSP00000311224	641371	ACOT1	Q86TX2	1686	protein_coding	ACH2	14	acyl-CoA thioesterase 1 [Source:HGNC Symbol;Acc:HGNC:33128]
ENSG00000184860	2817.06	0.313246	0.1759	0.00395632	0.0315596	ENST00000328945	ENSP00000332407	93517	SDR42E1	Q8WUS8	11548	protein_coding	HSPC105	16	short chain dehydrogenase/reductase family 42E, member 1 [Source:HGNC Symbol;Acc:HGNC:29834]
ENSG00000198805	7560.32	0.221493	0.106828	0.00396077	0.0315774	ENST00000556754		4860	PNP	P00491	2573	protein_coding	NP	14	purine nucleoside phosphorylase [Source:HGNC Symbol;Acc:HGNC:7892]
ENSG00000154059	4370.16	0.24989	0.125337	0.0039631	0.0315782	ENST00000284202	ENSP00000284202	55364	IMPACT	Q9P2X3	3734	protein_coding	RWDD5	18	impact RWD domain protein [Source:HGNC Symbol;Acc:HGNC:20387]
ENSG00000108175	18918.7	-0.255397	0.129248	0.00396931	0.0316101	ENST00000334512	ENSP00000334474	57178	ZMIZ1	Q9ULJ6	7615	protein_coding	FLJ13541	10	zinc finger MIZ-type containing 1 [Source:HGNC Symbol;Acc:HGNC:16493]
ENSG00000157064	29.2701	-0.629173	0.813339	0.00399757	0.0318173	ENST00000294868	ENSP00000294868	23057	NMNAT2	Q9BZQ4	5448	protein_coding	C1orf15	1	nicotinamide nucleotide adenylyltransferase 2 [Source:HGNC Symbol;Acc:HGNC:16789]
ENSG00000073712	3140.66	-0.26155	0.133922	0.00399999	0.0318182	ENST00000557255		10979	FERMT2	Q96AC1	6001	protein_coding	KIND2	14	fermitin family member 2 [Source:HGNC Symbol;Acc:HGNC:15767]
ENSG00000164885	1666.61	-0.237929	0.117507	0.00400217	0.0318182	ENST00000485972	ENSP00000419782	1020	CDK5	Q00535	1122	protein_coding	PSSALRE	7	cyclin dependent kinase 5 [Source:HGNC Symbol;Acc:HGNC:1774]
ENSG00000103222	22808.8	0.24069	0.119355	0.00400504	0.0318233	ENST00000399408	ENSP00000382340	4363	ABCC1	P33527	6594	protein_coding	GS-X	16	ATP binding cassette subfamily C member 1 [Source:HGNC Symbol;Acc:HGNC:51]
ENSG00000113389	767.853	0.313688	0.176936	0.00401004	0.0318283	ENST00000265074	ENSP00000265074	4883	NPR3	P17342	7457	protein_coding	ANPRC	5	natriuretic peptide receptor 3 [Source:HGNC Symbol;Acc:HGNC:7945]
ENSG00000272031	51.1939	-0.544695	0.441172	0.00401015	0.0318283	ENST00000606888	ENSP00000475189	284615	ANKRD34A	Q69YU3	3607	protein_coding	ANKRD34	1	ankyrin repeat domain 34A [Source:HGNC Symbol;Acc:HGNC:27639]
ENSG00000108379	701.854	-0.275122	0.144351	0.00401633	0.0318596	ENST00000225512	ENSP00000225512	7473	WNT3	P56703	3287	protein_coding	INT4	17	Wnt family member 3 [Source:HGNC Symbol;Acc:HGNC:12782]
ENSG00000230657	52.3055	0.608782	0.55646	0.00403404	0.0319822	ENST00000279575	ENSP00000279575	5545	PRB4	E7EXA8	923	protein_coding		12	proline rich protein BstNI subfamily 4 [Source:HGNC Symbol;Acc:HGNC:9340]
ENSG00000185621	2097.15	0.215934	0.103883	0.00404915	0.0320842	ENST00000330198	ENSP00000328829	89782	LMLN	Q96KR4	7043	protein_coding	Gp63	3	leishmanolysin like peptidase [Source:HGNC Symbol;Acc:HGNC:15991]
ENSG00000104881	684.355	-0.282666	0.150701	0.00405402	0.0321049	ENST00000360957	ENSP00000354218	10848	PPP1R13L	Q8WUF5	3131	protein_coding	IASPP	19	protein phosphatase 1 regulatory subunit 13 like [Source:HGNC Symbol;Acc:HGNC:18838]
ENSG00000148248	28159.6	0.175325	0.0805862	0.00406635	0.0321846	ENST00000618229	ENSP00000483216	6836	SURF4	O15260	3200	protein_coding	ERV29	9	surfeit 4 [Source:HGNC Symbol;Acc:HGNC:11476]
ENSG00000118816	20167.8	-0.238674	0.118458	0.00407788	0.032247	ENST00000237654	ENSP00000237654	10983	CCNI	Q14094	2759	protein_coding	CCNI1	4	cyclin I [Source:HGNC Symbol;Acc:HGNC:1595]
ENSG00000173253	2255.29	0.2797	0.148528	0.00407877	0.032247	ENST00000259622	ENSP00000259622	10655	DMRT2	Q9Y5R5	2459	protein_coding		9	doublesex and mab-3 related transcription factor 2 [Source:HGNC Symbol;Acc:HGNC:2935]
ENSG00000197081	30918.6	0.2806	0.149348	0.00408942	0.0323133	ENST00000356956	ENSP00000349437	3482	IGF2R	P11717	14044	protein_coding	CD222	6	insulin like growth factor 2 receptor [Source:HGNC Symbol;Acc:HGNC:5467]
ENSG00000155903	1682.51	0.28891	0.156239	0.0040955	0.0323433	ENST00000286364	ENSP00000286364	5922	RASA2	D6RBA9	5638	protein_coding	GAP1M	3	RAS p21 protein activator 2 [Source:HGNC Symbol;Acc:HGNC:9872]
ENSG00000204852	2565.95	0.281593	0.150518	0.00413007	0.0325982	ENST00000460357		79600	TCTN1	Q2MV58	4209	protein_coding	FLJ21127	12	tectonic family member 1 [Source:HGNC Symbol;Acc:HGNC:26113]
ENSG00000112367	1044.42	-0.237583	0.118125	0.00414334	0.0326749	ENST00000230124	ENSP00000230124	9896	FIG4	Q92562	3025	protein_coding	ALS11	6	FIG4 phosphoinositide 5-phosphatase [Source:HGNC Symbol;Acc:HGNC:16873]
ENSG00000163781	29413.3	0.189438	0.0887857	0.00414438	0.0326749	ENST00000642236	ENSP00000493612	11073	TOPBP1	Q92547	6152	protein_coding	Dpb11	3	DNA topoisomerase II binding protein 1 [Source:HGNC Symbol;Acc:HGNC:17008]
ENSG00000132906	1392.46	0.231493	0.114197	0.00415655	0.0327527	ENST00000546424	ENSP00000449584	842	CASP9	P55211	4463	protein_coding	APAF-3	1	caspase 9 [Source:HGNC Symbol;Acc:HGNC:1511]
ENSG00000092607	25.2328	-0.639819	0.670984	0.00416038	0.0327647	ENST00000369429	ENSP00000358437	6913	TBX15	Q96SF7	4042	protein_coding	TBX14	1	T-box transcription factor 15 [Source:HGNC Symbol;Acc:HGNC:11594]
ENSG00000171617	153.224	-0.483417	0.363097	0.00416288	0.0327663	ENST00000651128	ENSP00000499185	8507	ENC1	O14682	7285	protein_coding	ENC-1	5	ectodermal-neural cortex 1 [Source:HGNC Symbol;Acc:HGNC:3345]
ENSG00000166747	23854.5	0.183448	0.0854752	0.00416664	0.0327777	ENST00000299980	ENSP00000299980	164	AP1G1	O43747	6969	protein_coding	ADTG	16	adaptor related protein complex 1 subunit gamma 1 [Source:HGNC Symbol;Acc:HGNC:555]
ENSG00000168621	235.199	-0.602953	0.557977	0.0041921	0.0329598	ENST00000326524	ENSP00000317145	2668	GDNF	P39905	4171	protein_coding	ATF1	5	glial cell derived neurotrophic factor [Source:HGNC Symbol;Acc:HGNC:4232]
ENSG00000154832	5133.3	-0.305267	0.171542	0.00420351	0.0330312	ENST00000285106	ENSP00000285106	30827	CXXC1	Q9P0U4	2936	protein_coding	CFP1	18	CXXC finger protein 1 [Source:HGNC Symbol;Acc:HGNC:24343]
ENSG00000198931	14742.4	0.248763	0.126196	0.0042092	0.0330577	ENST00000378364	ENSP00000367615	353	APRT	P07741	931	protein_coding		16	adenine phosphoribosyltransferase [Source:HGNC Symbol;Acc:HGNC:626]
ENSG00000183873	6013.31	-0.214667	0.103927	0.00421836	0.0331113	ENST00000413689	ENSP00000410257	6331	SCN5A	Q14524	8519	protein_coding	CDCD2	3	sodium voltage-gated channel alpha subunit 5 [Source:HGNC Symbol;Acc:HGNC:10593]
ENSG00000174672	3447.15	-0.364046	0.229057	0.00423325	0.0332099	ENST00000528841	ENSP00000432000	9024	BRSK2	Q8IWQ3	4528	protein_coding	C11orf7	11	BR serine/threonine kinase 2 [Source:HGNC Symbol;Acc:HGNC:11405]
ENSG00000137171	2060.62	-0.287045	0.156012	0.00423678	0.0332192	ENST00000467906	ENSP00000418759	89953	KLC4	Q9NSK0	3604	protein_coding	bA387M24.3	6	kinesin light chain 4 [Source:HGNC Symbol;Acc:HGNC:21624]
ENSG00000171243	15.9172	-0.583074	0.838099	0.00424032	0.0332287	ENST00000396652	ENSP00000379889	25928	SOSTDC1	Q6X4U4	2411	protein_coding	DAND7	7	sclerostin domain containing 1 [Source:HGNC Symbol;Acc:HGNC:21748]
ENSG00000114923	907.621	0.382742	0.249222	0.00426501	0.0334038	ENST00000273063	ENSP00000273063	6508	SLC4A3	P48751	4246	protein_coding	AE3	2	solute carrier family 4 member 3 [Source:HGNC Symbol;Acc:HGNC:11029]
ENSG00000138829	19057.7	0.346776	0.212112	0.00427537	0.0334665	ENST00000508053	ENSP00000424571	2201	FBN2	P35556	11132	protein_coding	CCA	5	fibrillin 2 [Source:HGNC Symbol;Acc:HGNC:3604]
ENSG00000118804	69.7921	-0.486918	0.371572	0.00428075	0.0334902	ENST00000237642	ENSP00000237642	8987	STBD1	O95210	3420	protein_coding	FLJ41801	4	starch binding domain 1 [Source:HGNC Symbol;Acc:HGNC:24854]
ENSG00000117602	650.67	-0.336084	0.201599	0.00428418	0.0334986	ENST00000374395	ENSP00000363516	11123	RCAN3	Q9UKA8	6863	protein_coding	DSCR1L2	1	RCAN family member 3 [Source:HGNC Symbol;Acc:HGNC:3042]
ENSG00000182185	736.669	-0.267677	0.140786	0.00429055	0.0335299	ENST00000487270	ENSP00000419471	5890	RAD51B	O15315	2596	protein_coding	hREC2	14	RAD51 paralog B [Source:HGNC Symbol;Acc:HGNC:9822]
ENSG00000213079	9344.41	0.272892	0.144913	0.00429363	0.0335356	ENST00000367178	ENSP00000356146	22828	SCAF8	Q9UPN6	5057	protein_coding	KIAA1116	6	SR-related CTD associated factor 8 [Source:HGNC Symbol;Acc:HGNC:20959]
ENSG00000154080	196.079	-0.396063	0.264449	0.00430971	0.0336427	ENST00000618847	ENSP00000480991	83539	CHST9	Q7L1S5	11379	protein_coding	GALNAC-4-ST2	18	carbohydrate sulfotransferase 9 [Source:HGNC Symbol;Acc:HGNC:19898]
ENSG00000186174	1647	-0.419016	0.290086	0.0043134	0.0336531	ENST00000334801	ENSP00000335320	283149	BCL9L	Q86UU0	10005	protein_coding	B9L	11	BCL9 like [Source:HGNC Symbol;Acc:HGNC:23688]
ENSG00000007402	570.419	-0.355457	0.221566	0.00431798	0.0336703	ENST00000266039	ENSP00000266039	9254	CACNA2D2	Q9NY47	5476	protein_coding	KIAA0558	3	calcium voltage-gated channel auxiliary subunit alpha2delta 2 [Source:HGNC Symbol;Acc:HGNC:1400]
ENSG00000094631	3441.84	-0.24355	0.123296	0.00432683	0.0337024	ENST00000643659		10013	HDAC6	Q9UBN7	5249	protein_coding	FLJ16239	X	histone deacetylase 6 [Source:HGNC Symbol;Acc:HGNC:14064]
ENSG00000143819	24864.5	0.263028	0.137476	0.00432591	0.0337024	ENST00000614058	ENSP00000480004	2052	EPHX1	P07099	1789	protein_coding	EPHX	1	epoxide hydrolase 1 [Source:HGNC Symbol;Acc:HGNC:3401]
ENSG00000107957	3942.73	-0.374017	0.241231	0.00433721	0.0337463	ENST00000369774	ENSP00000358789	9644	SH3PXD2A	Q5TCZ1	11468	protein_coding	FISH	10	SH3 and PX domains 2A [Source:HGNC Symbol;Acc:HGNC:23664]
ENSG00000228672	226.16	-0.382113	0.249849	0.00433647	0.0337463	ENST00000434752	ENSP00000416033	389333	PROB1	E7EW31	4513	protein_coding	C5orf65	5	proline rich basic protein 1 [Source:HGNC Symbol;Acc:HGNC:41906]
ENSG00000160703	2064.79	-0.215768	0.105302	0.00436588	0.0339507	ENST00000409109	ENSP00000387334	79671	NLRX1	Q86UT6	4131	protein_coding	CLR11.3	11	NLR family member X1 [Source:HGNC Symbol;Acc:HGNC:29890]
ENSG00000108639	15060.5	0.187377	0.0884461	0.00437166	0.0339771	ENST00000592456		9144	SYNGR2	O43760	3036	protein_coding		17	synaptogyrin 2 [Source:HGNC Symbol;Acc:HGNC:11499]
ENSG00000026508	83946.7	-0.212306	0.103222	0.00437786	0.0339886	ENST00000428726	ENSP00000398632	960	CD44	P16070	5431	protein_coding	CD44R	11	CD44 molecule (Indian blood group) [Source:HGNC Symbol;Acc:HGNC:1681]
ENSG00000186638	2190.01	0.238905	0.120403	0.00437791	0.0339886	ENST00000402558	ENSP00000384433	347240	KIF24	Q5T7B8	6131	protein_coding	bA571F15.4	9	kinesin family member 24 [Source:HGNC Symbol;Acc:HGNC:19916]
ENSG00000173418	2905.08	0.215341	0.105112	0.00438198	0.0340016	ENST00000398602	ENSP00000381603	51126	NAA20	P61599	1604	protein_coding	dJ1002M8.1	20	N-alpha-acetyltransferase 20, NatB catalytic subunit [Source:HGNC Symbol;Acc:HGNC:15908]
ENSG00000133477	5088.37	0.217521	0.106774	0.004446	0.0344796	ENST00000333407	ENSP00000330432	113828	FAM83F	Q8NEG4	15561	protein_coding		22	family with sequence similarity 83 member F [Source:HGNC Symbol;Acc:HGNC:25148]
ENSG00000146731	65367.5	0.219013	0.107944	0.00449389	0.034813	ENST00000275603	ENSP00000275603	908	CCT6A	P40227	2584	protein_coding	CCT6	7	chaperonin containing TCP1 subunit 6A [Source:HGNC Symbol;Acc:HGNC:1620]
ENSG00000164402	6817.06	-0.288707	0.159817	0.0044925	0.034813	ENST00000296873	ENSP00000296873	23176	SEPTIN8	Q92599	4394	protein_coding	KIAA0202	5	septin 8 [Source:HGNC Symbol;Acc:HGNC:16511]
ENSG00000187608	691.009	0.336209	0.20465	0.00450073	0.0348469	ENST00000624697	ENSP00000485643	9636	ISG15	P05161	787	protein_coding	G1P2	1	ISG15 ubiquitin like modifier [Source:HGNC Symbol;Acc:HGNC:4053]
ENSG00000168993	2826.71	0.469256	0.356666	0.00453443	0.0350888	ENST00000304062	ENSP00000305613	10815	CPLX1	O14810	2112	protein_coding	CPX-I	4	complexin 1 [Source:HGNC Symbol;Acc:HGNC:2309]
ENSG00000114978	29807.4	0.223167	0.110815	0.00453775	0.0350954	ENST00000396049	ENSP00000379364	55233	MOB1A	Q9H8S9	4896	protein_coding	C2orf6	2	MOB kinase activator 1A [Source:HGNC Symbol;Acc:HGNC:16015]
ENSG00000165506	1873.58	-0.241697	0.123418	0.00456079	0.0352544	ENST00000298292	ENSP00000298292	55172	DNAAF2	Q9NVR5	2963	protein_coding	C14orf104	14	dynein axonemal assembly factor 2 [Source:HGNC Symbol;Acc:HGNC:20188]
ENSG00000134986	9854.82	-0.239307	0.121887	0.0045848	0.0354208	ENST00000514515	ENSP00000427595	9315	NREP	Q16612	3564	protein_coding	C5orf13	5	neuronal regeneration related protein [Source:HGNC Symbol;Acc:HGNC:16834]
ENSG00000257365	880.188	-0.319313	0.189514	0.00462762	0.0357321	ENST00000246166	ENSP00000246166	2342	FNTB	P49356	2711	protein_coding	FPTB	14	farnesyltransferase, CAAX box, beta [Source:HGNC Symbol;Acc:HGNC:3785]
ENSG00000214575	161.015	0.444192	0.327705	0.00463604	0.0357778	ENST00000614918	ENSP00000481010	64506	CPEB1	H3BPD6	4882	protein_coding	CPEB	15	cytoplasmic polyadenylation element binding protein 1 [Source:HGNC Symbol;Acc:HGNC:21744]
ENSG00000077264	199.023	-0.366985	0.238858	0.00464448	0.0358235	ENST00000372007	ENSP00000361077	5063	PAK3	O75914	9126	protein_coding	bPAK	X	p21 (RAC1) activated kinase 3 [Source:HGNC Symbol;Acc:HGNC:8592]
ENSG00000057704	194.941	-0.447061	0.331685	0.00465157	0.0358587	ENST00000261226	ENSP00000261226	57458	TMCC3	Q9ULS5	5874	protein_coding	KIAA1145	12	transmembrane and coiled-coil domain family 3 [Source:HGNC Symbol;Acc:HGNC:29199]
ENSG00000266302	8.78924	0.36213	0.816321	0.0046665	0.0359543	ENST00000448331	ENSP00000440655		AC098850.3	C9JT67	8802	protein_coding		17	novel transcript
ENSG00000168175	9273.01	-0.210487	0.103446	0.00468154	0.0360506	ENST00000395468	ENSP00000378851	93487	MAPK1IP1L	Q8NDC0	6466	protein_coding	C14orf32	14	mitogen-activated protein kinase 1 interacting protein 1 like [Source:HGNC Symbol;Acc:HGNC:19840]
ENSG00000103494	2006.63	0.251527	0.131486	0.00471382	0.0362796	ENST00000647211	ENSP00000493946	23322	RPGRIP1L	Q68CZ1	7935	protein_coding	CORS3	16	RPGRIP1 like [Source:HGNC Symbol;Acc:HGNC:29168]
ENSG00000164093	810.727	0.287441	0.160796	0.0047203	0.0363098	ENST00000354925	ENSP00000347004	5308	PITX2	Q99697	3359	protein_coding	ARP1	4	paired like homeodomain 2 [Source:HGNC Symbol;Acc:HGNC:9005]
ENSG00000148925	10429.9	0.356813	0.22941	0.00473855	0.0364305	ENST00000278174	ENSP00000278174	84280	BTBD10	Q9BSF8	2504	protein_coding	GMRP-1	11	BTB domain containing 10 [Source:HGNC Symbol;Acc:HGNC:21445]
ENSG00000131844	17123.8	0.179801	0.0853389	0.00474242	0.0364405	ENST00000340941	ENSP00000343657	64087	MCCC2	Q9HCC0	3624	protein_coding	MCCB	5	methylcrotonoyl-CoA carboxylase 2 [Source:HGNC Symbol;Acc:HGNC:6937]
ENSG00000090520	23948.9	0.171905	0.0808099	0.00474832	0.0364465	ENST00000495390		51726	DNAJB11	Q9UBS4	4079	protein_coding	EDJ	3	DnaJ heat shock protein family (Hsp40) member B11 [Source:HGNC Symbol;Acc:HGNC:14889]
ENSG00000277117	39.7289	0.578072	0.548521	0.00474703	0.0364465	ENST00000623960	ENSP00000485129	102723996	FP565260.3	A0N0L8	3237	protein_coding		21	ICOS ligand [Source:NCBI gene;Acc:102723996]
ENSG00000117228	19.5525	-0.610632	0.700037	0.00480007	0.0368238	ENST00000370473	ENSP00000359504	2633	GBP1	P32455	2883	protein_coding		1	guanylate binding protein 1 [Source:HGNC Symbol;Acc:HGNC:4182]
ENSG00000114491	11038.3	0.278528	0.153898	0.00481905	0.0369491	ENST00000232607	ENSP00000232607	7372	UMPS	P11172	6652	protein_coding		3	uridine monophosphate synthetase [Source:HGNC Symbol;Acc:HGNC:12563]
ENSG00000188313	2000.75	0.287376	0.161651	0.0048216	0.0369491	ENST00000342435	ENSP00000345494	5359	PLSCR1	O15162	1976	protein_coding	MMTRA1B	3	phospholipid scramblase 1 [Source:HGNC Symbol;Acc:HGNC:9092]
ENSG00000111843	4876.9	-0.289249	0.163425	0.00483265	0.0369941	ENST00000541412	ENSP00000444561	51522	TMEM14C	Q9P0S9	1177	protein_coding	bA421M1.6	6	transmembrane protein 14C [Source:HGNC Symbol;Acc:HGNC:20952]
ENSG00000145675	2233.16	-0.234866	0.120184	0.00483267	0.0369941	ENST00000521381	ENSP00000428056	5295	PIK3R1	P27986	6975	protein_coding	GRB1	5	phosphoinositide-3-kinase regulatory subunit 1 [Source:HGNC Symbol;Acc:HGNC:8979]
ENSG00000204217	6576.46	-0.274875	0.150946	0.0048382	0.0370165	ENST00000374580	ENSP00000363708	659	BMPR2	Q13873	12068	protein_coding	BMPR-II	2	bone morphogenetic protein receptor type 2 [Source:HGNC Symbol;Acc:HGNC:1078]
ENSG00000153395	17642.2	-0.281662	0.156886	0.0048523	0.0371045	ENST00000475622	ENSP00000423472	79888	LPCAT1	Q8NF37	5610	protein_coding	AGPAT10	5	lysophosphatidylcholine acyltransferase 1 [Source:HGNC Symbol;Acc:HGNC:25718]
ENSG00000164078	42.8691	0.577099	0.55659	0.00486944	0.0371956	ENST00000296474	ENSP00000296474	4486	MST1R	Q04912	4772	protein_coding	CD136	3	macrophage stimulating 1 receptor [Source:HGNC Symbol;Acc:HGNC:7381]
ENSG00000181418	607.698	0.312911	0.185997	0.00486714	0.0371956	ENST00000421952	ENSP00000390590	23109	DDN	O94850	3815	protein_coding	KIAA0749	12	dendrin [Source:HGNC Symbol;Acc:HGNC:24458]
ENSG00000274180	311.833	-0.381992	0.259417	0.00488017	0.0372575	ENST00000611551	ENSP00000478388	256302	NATD1	Q8N6N6	4931	protein_coding	C17orf103	17	N-acetyltransferase domain containing 1 [Source:HGNC Symbol;Acc:HGNC:30770]
ENSG00000168743	535.988	-0.300107	0.173976	0.00489232	0.0373302	ENST00000379987	ENSP00000369323	255743	NPNT	Q6UXI9	4598	protein_coding	EGFL6L	4	nephronectin [Source:HGNC Symbol;Acc:HGNC:27405]
ENSG00000156966	68.9618	-0.512265	0.432755	0.00492962	0.0375946	ENST00000287590	ENSP00000287590	93010	B3GNT7	Q8NFL0	3539	protein_coding	beta3GnT7	2	UDP-GlcNAc:betaGal beta-1,3-N-acetylglucosaminyltransferase 7 [Source:HGNC Symbol;Acc:HGNC:18811]
ENSG00000151917	415.819	0.322035	0.19602	0.00495027	0.0377319	ENST00000370748	ENSP00000359784	221336	BEND6	Q5SZJ8	3497	protein_coding	bA203B9.1	6	BEN domain containing 6 [Source:HGNC Symbol;Acc:HGNC:20871]
ENSG00000147536	6122.85	0.213088	0.106273	0.00495562	0.0377524	ENST00000523277	ENSP00000428901	84296	GINS4	Q9BRT9	3873	protein_coding	MGC14799	8	GINS complex subunit 4 [Source:HGNC Symbol;Acc:HGNC:28226]
ENSG00000124207	29288.6	0.211929	0.105593	0.00496967	0.0378392	ENST00000262982	ENSP00000262982	1434	CSE1L	P55060	3550	protein_coding	CAS	20	chromosome segregation 1 like [Source:HGNC Symbol;Acc:HGNC:2431]
ENSG00000162623	5811.53	0.220052	0.110919	0.00498387	0.037927	ENST00000370867	ENSP00000359904	127253	TYW3	Q6IPR3	3437	protein_coding	C1orf171	1	tRNA-yW synthesizing protein 3 homolog [Source:HGNC Symbol;Acc:HGNC:24757]
ENSG00000174640	160.397	-0.52434	0.455784	0.00499134	0.0379636	ENST00000310926	ENSP00000311291	6578	SLCO2A1	Q92959	4067	protein_coding	MATR1	3	solute carrier organic anion transporter family member 2A1 [Source:HGNC Symbol;Acc:HGNC:10955]
ENSG00000079739	1290.81	0.268138	0.146821	0.00503626	0.0382643	ENST00000371083	ENSP00000360124	5236	PGM1	P36871	2657	protein_coding		1	phosphoglucomutase 1 [Source:HGNC Symbol;Acc:HGNC:8905]
ENSG00000114805	1245.72	0.334962	0.210384	0.0050347	0.0382643	ENST00000460012	ENSP00000417502	23007	PLCH1	Q4KWH8	6413	protein_coding	DKFZp434C1372	3	phospholipase C eta 1 [Source:HGNC Symbol;Acc:HGNC:29185]
ENSG00000108669	2613.47	0.301602	0.176962	0.00504934	0.0382944	ENST00000586299		9267	CYTH1	Q15438	4423	protein_coding	B2-1	17	cytohesin 1 [Source:HGNC Symbol;Acc:HGNC:9501]
ENSG00000137074	6507.77	0.199112	0.0978791	0.005045	0.0382944	ENST00000672519	ENSP00000500320	54840	APTX	Q6JV79	4256	protein_coding	AOA	9	aprataxin [Source:HGNC Symbol;Acc:HGNC:15984]
ENSG00000141404	2731.37	0.229383	0.117516	0.00504869	0.0382944	ENST00000334049	ENSP00000334051	2774	GNAL	P38405	6227	protein_coding		18	G protein subunit alpha L [Source:HGNC Symbol;Acc:HGNC:4388]
[truncated: 160 more rows]
