# Supplementary material for: CD81 promotes proliferation and predicts survival in lung squamous cell carcinoma
Source: Clin Transl Med. 2026 Apr 20;16(4):e70672. doi: 10.1002/ctm2.70672 (PMC13096717; doi:10.1002/ctm2.70672)
Supplement: Supplementary file 4 — Supporting information [file CTM2-16-e70672-s004.csv]

GO	Description	_LogP_H520KO_UP	_LogP_HCC15KO_UP
M5930	HALLMARK EPITHELIAL MESENCHYMAL TRANSITION	-6.450252313	-6.771723774
GO:0001944	vasculature development	-7.021736365	-5.966611486
hsa04510	Focal adhesion	-4.64205532	-4.45263054
GO:0007423	sensory organ development	-5.788581142	-4.704806424
WP5087	Pleural mesothelioma	-5.004614199	-5.140768372
GO:0008283	cell population proliferation	-4.576254217	-4.06325732
GO:0030335	positive regulation of cell migration	-5.051095533	-4.048243876
GO:0097237	cellular response to toxic substance	-4.306408137	-5.595307299
GO:0034330	cell junction organization	-5.247432409	-4.233540547
GO:0048729	tissue morphogenesis	-4.315697828	-3.299465289
GO:0072001	renal system development	-4.603537714	-3.398229752
GO:0019725	cellular homeostasis	-5.15041476	-3.535846382
GO:0009636	response to toxic substance	-3.844194744	-7.138518287
GO:0036293	response to decreased oxygen levels	-3.743708236	-6.297677829
M3008	NABA ECM GLYCOPROTEINS	-3.812071251	-8.07951407
GO:0001666	response to hypoxia	-4.012219585	-6.449682207
GO:0031175	neuron projection development	-5.841841445	-6.518461652
GO:0016491	oxidoreductase activity	-7.64674173	-3.687902227
GO:0007610	behavior	-6.757991554	-3.06772316
GO:0005509	calcium ion binding	-7.849400173	-3.544810593
M5942	HALLMARK UV RESPONSE DN	-6.205272756	-3.019407285
GO:0044282	small molecule catabolic process	-7.514054049	-2.354213854
GO:0050839	cell adhesion molecule binding	-6.02780219	-2.507628402
R-HSA-382551	Transport of small molecules	-8.062354877	-2.834847769
WP3888	VEGFA VEGFR2 signaling	-8.404005318	-2.003623153
GO:0031667	response to nutrient levels	-5.128821635	-2.244051287
GO:0010256	endomembrane system organization	-4.757006543	-2.011945866
GO:0033555	multicellular organismal response to stress	-5.243985827	-2.564034005
M5884	NABA CORE MATRISOME	-2.944535376	-10.3768814
GO:1901292	nucleoside phosphate catabolic process	-5.591121111	0
GO:0005525	GTP binding	-5.86095053	0
R-HSA-556833	Metabolism of lipids	-5.808759775	0
M5935	HALLMARK FATTY ACID METABOLISM	-5.613229438	0
GO:0098657	import into cell	-5.533224293	0
WP2004	miR targeted genes in lymphocytes	-5.746691208	0
GO:0072657	protein localization to membrane	-5.855077651	0
GO:0043269	regulation of monoatomic ion transport	-4.808725786	0
R-HSA-109582	Hemostasis	-5.914837894	0
WP5083	Neuroinflammation and glutamatergic signaling	-5.077446351	0
R-HSA-3371497	HSP90 chaperone cycle for steroid hormone receptors (SHR) in the presence of ligand	-5.886485693	0
WP3925	Amino acid metabolism	-5.243985827	0
GO:0051896	regulation of phosphatidylinositol 3-kinase/protein kinase B signal transduction	-5.208905289	0
R-HSA-1852241	Organelle biogenesis and maintenance	-7.695782524	0
GO:0040008	regulation of growth	-9.806375354	0
R-HSA-1268020	Mitochondrial protein import	-6.302445602	0
M5936	HALLMARK OXIDATIVE PHOSPHORYLATION	-6.450252313	0
M5905	HALLMARK ADIPOGENESIS	-6.450252313	0
GO:0051056	regulation of small GTPase mediated signal transduction	-6.623419725	0
GO:0003013	circulatory system process	-6.761332333	0
GO:0060627	regulation of vesicle-mediated transport	-8.457018096	0
GO:0003725	double-stranded RNA binding	-6.074613353	0
GO:0007005	mitochondrion organization	-7.915567908	0
GO:0042803	protein homodimerization activity	-8.235080006	0
R-HSA-1169410	Antiviral mechanism by IFN-stimulated genes	-7.293000738	0
M5941	HALLMARK UV RESPONSE UP	-6.913317315	0
GO:0051129	negative regulation of cellular component organization	-6.088506413	0
GO:0048871	multicellular organismal-level homeostasis	-6.832452884	0
R-HSA-3371556	Cellular response to heat stress	-9.671926207	0
GO:0016462	pyrophosphatase activity	-9.401934612	0
WP4148	Splicing factor NOVA regulated synaptic proteins	-6.298584157	0
GO:0072524	pyridine-containing compound metabolic process	-7.238881957	0
R-HSA-5653656	Vesicle-mediated transport	-8.131637034	0
GO:0003712	transcription coregulator activity	-6.04124691	0
hsa01200	Carbon metabolism	-6.843832742	0
GO:0034655	nucleobase-containing compound catabolic process	-6.15680915	0
GO:0051052	regulation of DNA metabolic process	-6.306719141	0
GO:0051087	protein-folding chaperone binding	-9.574706539	0
GO:0031406	carboxylic acid binding	-6.336359011	0
GO:0090066	regulation of anatomical structure size	-9.119810489	0
R-HSA-9006925	Intracellular signaling by second messengers	-6.39357659	0
GO:0051248	negative regulation of protein metabolic process	-6.625310316	0
GO:0016032	viral process	-6.199518108	0
GO:0019220	regulation of phosphate metabolic process	-7.433316773	0
GO:1901137	carbohydrate derivative biosynthetic process	-7.706127224	0
GO:0003018	vascular process in circulatory system	-6.491105489	0
WP5504	Disorders of mitochondrial homeostatis dynamics protein import and quality control	-6.302445602	0
hsa04022	cGMP-PKG signaling pathway	-6.558936721	0
GO:1903829	positive regulation of protein localization	-6.22555801	0
GO:0044389	ubiquitin-like protein ligase binding	-6.33879555	0
hsa05012	Parkinson disease	-6.321711468	0
M5937	HALLMARK GLYCOLYSIS	-7.704443337	0
hsa01240	Biosynthesis of cofactors	-8.522047221	0
GO:0071383	cellular response to steroid hormone stimulus	-6.336936072	0
R-HSA-9716542	Signaling by Rho GTPases, Miro GTPases and RHOBTB3	-7.246830803	0
GO:0120035	regulation of plasma membrane bounded cell projection organization	-7.721734734	0
M5907	HALLMARK ESTROGEN RESPONSE LATE	-7.066928431	0
WP536	Calcium regulation in cardiac cells	-7.195552751	0
M5926	HALLMARK MYC TARGETS V1	-7.704443337	0
WP2884	NRF2 pathway	-8.497485475	0
GO:0019318	hexose metabolic process	-6.739720718	0
hsa00230	Purine metabolism	-9.286468384	0
GO:0019752	carboxylic acid metabolic process	-13.33617853	0
WP5345	1p36 copy number variation syndrome	-12.07646562	0
R-HSA-2262752	Cellular responses to stress	-12.25975229	0
GO:0032870	cellular response to hormone stimulus	-11.40238479	0
GO:0006457	protein folding	-11.36426783	0
GO:0055086	nucleobase-containing small molecule metabolic process	-13.36192213	0
M5924	HALLMARK MTORC1 SIGNALING	-21.22776614	0
M5887	NABA BASEMENT MEMBRANES	0	-6.873764884
WP5477	Molecular pathway for oxidative stress	0	-6.420933543
