# Supplementary material for: CD81 promotes proliferation and predicts survival in lung squamous cell carcinoma
Source: Clin Transl Med. 2026 Apr 20;16(4):e70672. doi: 10.1002/ctm2.70672 (PMC13096717; doi:10.1002/ctm2.70672)
Supplement: Supplementary file 5 — Supporting information [file CTM2-16-e70672-s002.csv]

GO	Description	_LogP_H520KO_DOWN	_LogP_HCC15KO_DOWN
GO:0031344	regulation of cell projection organization	-25.21298333	-2.21607802
GO:0000902	cell morphogenesis	-25.61129201	-2.039316671
GO:0001501	skeletal system development	-39.4324772	-2.059887624
GO:0043408	regulation of MAPK cascade	-12.2659768	-2.831739077
GO:0048736	appendage development	-15.99355796	-2.859358144
GO:0040017	positive regulation of locomotion	-16.00311099	-2.969491118
GO:0045785	positive regulation of cell adhesion	-11.1675019	-2.070160949
GO:0005509	calcium ion binding	-7.443112599	-2.76103097
GO:0008285	negative regulation of cell population proliferation	-9.186275232	-2.489250922
GO:0098631	cell adhesion mediator activity	-6.479559363	-2.919643407
GO:0002521	leukocyte differentiation	-9.912993455	-2.341345783
GO:0021915	neural tube development	-7.595421	-2.115656683
GO:0034330	cell junction organization	-15.52353399	-3.293878542
GO:0030855	epithelial cell differentiation	-18.456214	-4.478137396
GO:0008544	epidermis development	-6.418382249	-4.655062659
GO:0050839	cell adhesion molecule binding	-7.414186383	-3.028095729
GO:0060485	mesenchyme development	-17.13603008	0
GO:0007423	sensory organ development	-19.72648261	0
R-HSA-9675108	Nervous system development	-15.48722266	0
GO:0071363	cellular response to growth factor stimulus	-16.94964341	0
GO:0055123	digestive system development	-15.25879816	0
GO:0007507	heart development	-16.65234499	0
GO:0140297	DNA-binding transcription factor binding	-12.77270237	0
GO:0090287	regulation of cellular response to growth factor stimulus	-16.94370721	0
WP2840	Hair follicle development cytodifferentiation stage 3 of 3	-13.47125116	0
GO:0051960	regulation of nervous system development	-18.85057783	0
GO:0051216	cartilage development	-16.42029016	0
GO:0001503	ossification	-12.61982995	0
GO:0035270	endocrine system development	-10.39955255	0
GO:0019904	protein domain specific binding	-10.92174902	0
M5885	NABA MATRISOME ASSOCIATED	-11.01360557	0
hsa04360	Axon guidance	-12.1228858	0
GO:0001228	DNA-binding transcription activator activity, RNA polymerase II-specific	-18.06336782	0
GO:0061061	muscle structure development	-12.2849068	0
GO:0045165	cell fate commitment	-15.69427183	0
GO:0044089	positive regulation of cellular component biogenesis	-11.00654538	0
GO:0042063	gliogenesis	-10.74733879	0
GO:0030097	hemopoiesis	-13.72187402	0
R-HSA-1474244	Extracellular matrix organization	-12.41479545	0
M5930	HALLMARK EPITHELIAL MESENCHYMAL TRANSITION	-15.69499784	0
hsa05200	Pathways in cancer	-11.03789948	0
GO:0002065	columnar/cuboidal epithelial cell differentiation	-11.16720707	0
GO:0019838	growth factor binding	-14.1248465	0
GO:0048589	developmental growth	-16.85523407	0
GO:0016055	Wnt signaling pathway	-20.44715134	0
GO:0048729	tissue morphogenesis	-24.36070254	0
GO:0008283	cell population proliferation	-21.34097994	0
GO:0048732	gland development	-28.67911795	0
GO:0007167	enzyme-linked receptor protein signaling pathway	-22.53593267	0
GO:0035239	tube morphogenesis	-33.60204056	0
GO:0007420	brain development	-22.57684447	0
GO:0030198	extracellular matrix organization	-8.929435726	0
M5891	HALLMARK HYPOXIA	-7.183332822	0
GO:0035019	somatic stem cell population maintenance	-8.028981418	0
GO:0009954	proximal/distal pattern formation	-7.786994495	0
WP2064	Neural crest differentiation	-8.515728548	0
GO:0001570	vasculogenesis	-7.482431888	0
WP2857	Mesodermal commitment pathway	-7.816734698	0
GO:0032970	regulation of actin filament-based process	-8.118478226	0
GO:0097190	apoptotic signaling pathway	-7.651916245	0
GO:0072089	stem cell proliferation	-8.713432062	0
GO:0060491	regulation of cell projection assembly	-7.232427804	0
GO:0007610	behavior	-8.505272028	0
GO:0003170	heart valve development	-8.713432062	0
GO:0060065	uterus development	-7.60318172	0
GO:0010810	regulation of cell-substrate adhesion	-8.927841482	0
GO:0007498	mesoderm development	-9.336162737	0
GO:0060541	respiratory system development	-9.159682774	0
M276	PID FGF PATHWAY	-8.220360901	0
GO:0045598	regulation of fat cell differentiation	-9.934095229	0
GO:0002066	columnar/cuboidal epithelial cell development	-8.164157094	0
GO:0001655	urogenital system development	-8.126369296	0
GO:0048871	multicellular organismal-level homeostasis	-8.943653341	0
GO:0003714	transcription corepressor activity	-7.790690775	0
GO:0010717	regulation of epithelial to mesenchymal transition	-7.48818742	0
GO:0004672	protein kinase activity	-7.673473812	0
GO:0031589	cell-substrate adhesion	-9.880128089	0
GO:0030902	hindbrain development	-8.321785567	0
GO:1904888	cranial skeletal system development	-9.190083785	0
GO:0042476	odontogenesis	-9.384742101	0
GO:0030856	regulation of epithelial cell differentiation	-8.93618821	0
GO:1901654	response to ketone	-7.67019388	0
GO:0090100	positive regulation of transmembrane receptor protein serine/threonine kinase signaling pathway	-8.586223757	0
GO:0043583	ear development	-8.703039894	0
hsa04010	MAPK signaling pathway	-7.857688239	0
GO:2000027	regulation of animal organ morphogenesis	-7.354233316	0
M5884	NABA CORE MATRISOME	-8.806998987	0
GO:0071345	cellular response to cytokine stimulus	-7.75222247	0
GO:0009953	dorsal/ventral pattern formation	-7.792595569	0
GO:0001890	placenta development	-9.250888633	0
GO:0030029	actin filament-based process	-7.774989289	0
R-HSA-9830674	Formation of the ureteric bud	-7.717734579	0
WP5087	Pleural mesothelioma	-9.978880834	0
GO:0043065	positive regulation of apoptotic process	-6.936736401	0
GO:0019207	kinase regulator activity	-7.578418018	0
GO:0021953	central nervous system neuron differentiation	-9.725006175	0
GO:0061035	regulation of cartilage development	-8.007948154	0
M5902	HALLMARK APOPTOSIS	-7.749189721	0
GO:0040013	negative regulation of locomotion	-7.474892337	0
GO:1990778	protein localization to cell periphery	-7.233001342	0
